# Supplementary material for: Development of polymorphic EST-SSR markers and characterization of the autotetraploid genome of sainfoin (Onobrychis viciifolia)
Source: PeerJ. 2019 Mar 26;7:e6542. doi: 10.7717/peerj.6542 (PMC6440460; doi:10.7717/peerj.6542)
Supplement: Supplemental Information 1 [file peerj-07-6542-s013.fa]

>c10232.graph_c0
AGTTTGCAGTGGTAATTACTCATTAAATTTCGATCGGTTTTATTTTTTTGAGCCGATTCTTGTTTATGCAGTTTTTTTTTTTGGTATATTCTCTATCCCTTTGTGATGTTTAGAGTCTACCAGTTTTTTTGCAATTGTAACCAGTGTTATGAATAAATCCCCGGTAGCAGTTGACGGCCAACCCCAGAAAACACTATAGCAGGATAGTGGGATGCCGCTATTCTTCATTTTTATACCGTATACTATATTTTGATACTTGAGAGGATGCTTCACTGACTGAGGGTGACCGACGGGGAGGGAAAATGAAGCAGGAGTGCTGGACTGGCAGCAGGTTTGCCAAAGATTAGGAAATGACAGCAGTAACCAGAGAGGCGCTGTTGATGTTGTGTGACTGGTTACTAAGACGCAGCAAAGAACCAGAGAGGAGAAGCGATAGAGGATGACACAAGACAAACCGAGAGAGAAGCCTAATTTTTTGTTCTGTGGTATTTTAATTATGAAATTCCCAAAATGCCTCCCTCAATAGCCCTGAACCTTAGTTGTTCATGGCTTTTTTGCCGCTATTTCGTAGCAAAAGTGAGCAATACATTAAACCGCTTTGCAACAGCTAGCGGCCAGGGGCCACACTTCTATGATGTCCCGTTATTGCGTGCTATTGACTACACTGATTGTAACTACACATTGACCACTAAAATAGCTCAAAAACAGTCTTGTTTTTGAAGAAAAGAATCAAAGAAAAAGGGAAATGTATCTTGGTGAACTATTATTGAAAGCAGTTGCGCGTGCACATGCTCTTGTGTAAAGGGAGCTCTTGGTGAAAAGGAAATATGCAGCGATGGTAAAGTTTGTATAAAATAGAAGAGGTTAGTATAGTCTTGGACTGAGTATATCCCATAGTTTTTGACCTATTTATGGGACAATGACATTGTCCAATTGCTTTATGTACCCCTTCCTTATGAAAATTGTCAACCCCCATAATTTATGGGAGAATGATATCCACACCGTTTACTTTCTCACGTGGAGTGTGTATGATAGTTCCATGGATCCACATCTCACTTTTATTATTCAACCACACTAGTGCATGTGAGAATTACTATATGGGTGTAAGTTCATTAGTTGTGTGTCTCCCATAAATTCTTCCTTTAAGCTGAAGTAGCATGCATCGGACATAATTCTAAGTGTGATTGGAGCAGTTAGGGAAGGATAGAAGCAGTTAATGACGTATATGGGGAAGGTTCTAAGAGACAGTTAATGCCTTGATGGTCTTTAATATGGCACTTAAGCTTTAAGTAGGCTTTTCACCTTTAGAAGTCCAAATGGATAAATGCATTTTTGGGTGCCAGATTACTCA
>c10412.graph_c0
GACTATTTCCATACAACTTATGTCTCTACTAGTACACAACTCACAAACACATTTGCAAAGGTTTGGGCTATATGCCTATATCACAATTTGAGTTATTGCTTGGAAAATTGGGCATTCAAAATCTTCATACTCTAACTTAAAAGGAAGGTATTAAGAACTCTGGGCATTCAAAATCTCATATTCCAACTCATGGGGCAGTATCACGGACTCTTGCTATATTAATCAAGATATCTGACATGTCTAGAATCTAACTTTTGAGGTATTACGAGTGATAGGCACGTCGGTATTTGCTTGTGGTTGATACAAACAAAGCCAATTTGCCTTTACTGTTAGGTGTAAGGTACGTAGTAGGAAACTTTTGGTGCTTCTCATGTATATCTGCTCTGATGGTCTCAAAGAATAAATCACAACATTTGACAGATACCCTTTTAAGATTATTATTTTTTTTTTAACTTGGTGGAATTTTTTATATTAAATAAATACAAATAATGAGATCATGGTATATAAAAGATGATGACATACCAAATTGCTTTACGGGTCCATACCATGATACCAACTAACAGAATGACACCACGCTTGGAAACTACAAAAACATCAAATTATAGAAAACTGTATAGGAAGGTGGGTTAAGGGCTTAAGGCAATCAGCAACCTCGATTGCTTTGACAAGAAAGCTGAGTTGGAGTCTTTAGAAAGCGACCCCTGTTGGGAGAGTGAGACCACATAGACCTCATATAAGCCACAAATAGAAAGATCCATTGAATTTATACAACAAATGCAGCATAATATCATTGTCAATCTCAATAATTACCAAAAGTACCAATATCAATCTCATGGGTGTTTAGGTATTTATCTCCCGGTATAAGATTCAAAGCAGCATATACCCGCAAATTGGTTCTAAGCTAACCAAAAGGATGGCCATCAATCAGTAACTTGGACAATTTCTTTTTACCCTAGTTACTAAAATAATTTTGTCGTTAATATTTTAAAAATTTGACTTAATTTTAAAACACCATGCTTTACAATTCTAAAAGTTGAAATAACTCGGTTCAATTTGAATCCT
>c10500.graph_c0
GAAGGATACAATAGTCATATCAGTGAAGATGAGAGACGGGAGGTGCCACAATAACAATTCAATTTCCATCCTGATTATAAAAAAAATCAATTTGAATCCTGCCATCCCATTATAAAAGGAGCTCCTCCTCTATTTATTTGCCCGCTCAAATTCTCGTTACTTTCTCGCTCGCACTTGATTTTCAGTTCACGTTTACTCTTCATTTACTCGGTAGAGCAGAACAAGATCGCCAACAATGGAGGAGGACATGGACGAAATCGACGCCGTTCCTCAGGTTTACATGGCTTGCATACAAAATGGTCACAGGGTGGGAGTTTCTTATTATGATTCCAGCCTTCGCCAACTTTATGTGGTTGAAGTTTGGGATGATGGTCACAATGGTTTTCCAGTTATTGATCTGGTGAGATATCAAGCAAACCCTTTGGTCATTTACACAAGCTCTAAATGCGATGAATCTTTATTGGCTGCTCTGCAACGAAGTGATGGAGTAGCTGAGGCTCCTACAGTAAAGCTTGTGAAAAGTTCAATATTCAGTTATGAGCAAGCATGGCATAGATTAATTTACCTTCGGGTTGCTGGGATGGATGATGGAATAGACGTCAAGGAGAGGATTTATTTTTTGAGTTCCATGATGGACATGGGAAGTGAAGTACAAGTTCGTGCAAGTGGTGGCCTTCTTGCAATATTAGAGAATGAAAGGATTGTTGATACTCTTGAGCAAAAGGAATCTGGAAATACATCCATTACGATAGATTCTTTAGCAGAAATTTCACTAAACAACTTTCTCAAACTTGATGCAGCAGCTCATGAAGCATTACAAATTTTTCAGATGGACAAGCACCCAAGCCACATGGGAATTGGTAGAGCAAAAGAAGGGTTTTCTGTATTTGGAATGATGAATAAGTGCGTCACTCCAATGGGTAGACGTCTTTTGAGACACTGGTTCTTGAGACCTATACTTGATCTTGAAGTTCTAAACTACCGTTTAAACTCTATATCTTTCTTTCTATGCTCAGAAGAAATTGTTGCTTCTTTACGTGAAACCCTGAAATCTGTTAAGGACATCCCCTACTTGCTAAAGAAATTTGACTCTCCAAGCTCCATATGCACTAGCACTGATTGGACAGCACTTTTGAAGAGTATCAACGCACTGTTGCAT
>c1052.graph_c0
TCTGTATCATTTCTACACTTACTGTATGACCCCAATGTTATATGCAGCCTTCAGTACCGAGGACATTCTTTTGACATTGTTGGCTGAAATTCCATAAACTAATAAGGCATGCATTGCTAAGGAATTGTGCACATTAATCCAAAAGGCTAGCTTTTCTTCATGCTTCATATGTCTGGGATTAACTTCTTCCAGCCGAGAAACAAGTGACCTAAATCTGCGTAGCATATACTCAATTTCTTTTAATTTCTGATTATCTGAGCATAATTGCTGGATCCTCATCATTGAGAAATATGGTCCACTAAATTCTTTTGACCCCTTGACATGGAAAGAGTTACTGGAGTTTAAATTGAACAGTGAATGTTTCTTCCACTGTGATCCCCACTTACTACCCTGGACCTGTGAAGATACTTCATAACCAGGTGATGAGGATGGAATAGGGGATGCCACATTTTTATGACCAAGAAAAGGTGGCTCTGTGAGTTCACAATATATAGCTGATATGCATTTGATCATCTCCTCAGAAAGCCAATTTGGCGTCTCGTGAGCATCATCAGGATAGCCATTCCCAAAATGCTCTGCCAGGCTGGTTGAGCTGGATTTAGCATACTGAGCTTGCTCTAGCATTGATAATGGTAAGGAATGGTAAGCTTCTGCAGCTTTGGTCTTGATGGTCTCTGAAGAAGCTTCAATTGAACAAGCTGTTTGTTGAGATAATGCAGAATAACAACGATGAATGCTAGAGTCTAAAACAGATTCTTGTTCTAACTGGTTACTGCATTCCTTCAGCTGAAAACCTCCTGAATTACTTGTTGAAATGATATGACTAGATTGTGGAAGTGAAATTTCTTTGTCAGAGATTGCACCATTGCCAGGTGCTGCAGAAGTTCCGTTGTTAATGTGCGAAGCCGATTCTGTTCTTCTTTCATTGTCAGGGATAGCACCATTACCAGTTAATGCAGAAGAACATTTGCTGATGTCTGAGTCTAATTCCAATCTTCTTTCTTTGGTTGATAGAGATGAAACTTGTTCACCAAATCTTTTCCGATACAATGAGAGCAGATATTGTTCCAAATACACGACTTCTAATTCCAATATTCCAATTTCCTTAATCAGTTCCTTTGCGGCCTTGGGTATTGAAGTTTCTACTGTAGGATCCTGTGTAAAAGGCAGATGACATGCTTTCTCTAATGCATGCCGTATTACAAATTGCTGCTGTAATCGTTTTTGAAGCTGTAGAATCTCTTGAGTCAAAGAACTCTGAAGATCCATGTTGTGGTATTGTCTCTTCTTGGATTCAATGCTTTGCCTTAGATCCCCCAGTTCCACTTTAGGCTGATCAAAAGCTTCACTGATGTTCTCTGATTGATCTTGCATGACTCTCCTTTTCAGTGGATCACTTCTGTTGCGCTTGTGACATGAAATTGAATCTGCTGGATCCATGAACTTGCACAGCTTAAAACCAGATTCCCGCCACTTTATTTCATGCATATTAATGTCAGAATTGGCTGTTGTGGTATTGTCTCTTCTTGGATTCAATGCTTTGCCTTAGATCCCCCAGTTCCACTTTAGGCTGATCAAAAGCTTCACTGATGTTCTCTGATTGATCTTGCATGACTCTCCTTTTCAGTGGATCACTTCTGTTGCGCTTGTGACATGAAATTGAATCTGCTGGATCCATGAACTTGCACAGCTTAAAACCAGATTCCCGCCACTTTATTTCATGCATATTAATGTCAGAATTGGC
>c10763.graph_c0
ATCTATGAGAAAAAATGCCGTCACGATGAATTGAAAAGTATGGAGATTCGTAGGATACTCGTGAATGATGATTGCTTTGACGACAATGATGATCTCGATAAGAGGAAGAGTAAATTGGACGAATTGATTTTGGCAAAGTTGGAACTTGAGGAGAAGAGTGGCAACGAATTGAACTCTGATTTACCTCTTGAAAAAGAAGAGGAATCAAATGTAATGGACGCTGATTCATCTGGTGATTCAAAGGAGGATTATTGTTTTGATCCCGAGATACCTTTACCGTTGGAATTGCCACCATCTTCAGGAACTATTGGTGTGCCTGAGCAATATGTTTCGCACCTATTTGCAGTTTATGGATTCCTTCGATCTTTCAGCACCCGCTTGTTCCTGAGTCCGTTTACTTTGGATGATTTCGTTGGTGCTCTTAACTGTAAAGTGTCGAACACACTGCTTGATGCAGTTCATGTTTCCTTGATGCGTGCTCTGAGACGTCATCTTGAAAACCTTTCAGCTGAGGGCTCGAAGATTGCATCAAAGTGCCTTAGGTGCAATGAGTGGAGCTTGATTGATACAATGACTTGGCCTGTTTTTGTAATTCAATATTTAGCTGTTAATGGATACATCAAGGGGTCTGAGTGGAAAGGATTTTATGACGAGTTGTTTTGTGGCGAGTATTATGTATTACCTGCAAGCAGGAAGTTAATAATACTGCAGATTCTCGTTGATGATGTCTTGGAGTCTGAGGAGCTAAAAGCTGAAATGAGCATGCGTGAAGAATCAGAGGCTAGGATGGATTGTGACGTGGAGGACATTCTTCCTGCAGAAAATGGGCTTAGAAAAGTCCATCCAAGACGCGCCAAAACTGATGGTTGCAAGGATGATGAAACTTCAAAGTTTGTTTCAAAATTAGATGCAGGGAATGTACCTGATAATTCCGAGGATGATATTGACAAAAATGGAGATGAGTGTCGCCTCTGTGGCATGGATGGGACCCTGCTTTGTTGTGACAGATGTCCTGCAACTTATCATTCAAGGTGTATTGGTG
>c10791.graph_c1
GTAAAAAAGAAAATCCAAAACAAAACAAATAACGGAAAAGTAATCCGAGTATCATTCCTTCACGTAAAACCAAACACTTCAAAAACAGTTAAGAAAAAGCAGAAGAGAGAGGGACGTAGTAATGATTGTGGGCCTAGTTGATAGGCATAGACTCGAGGCCGTTGGCAACTTGGACTAGAGGAACATCTGTACCAAAAATGGTACGAAGATTAGTCACAAAGTAGACACGGGAGTCTTCATGTGCAGCAGCAAAATTGTTATCACCTTCATGTCCTACATAGGTGTAGGGGGACCAAACGAGGAGGCGGCGAGTCATTCCGGGGATGGAGTCATCGTCACGGGAGAAGGATCGATTATCAGCGGTTCGGAAACCGAGGAAACGTTGGATCCACATTGGCCAGTTGACGTTGTCCAGGAAAGAGAGTCCGGGATAGAGAGCGTTGTTCGGGGTGGTGGCAACAGTATTTGCGTTGAAGCGGGGGAGAGTTACAGAAATGCGGTCGTTAAGGAGCGAGGCCGCGGGAAAGCGAGTTTGACGGGGAGCAAGAACACGGGGCATGGCGCGAGCGAAAGACGTGGTGGCAGTGGTATCGTGCATGATAGACCAATAGCAGTTGCGCATTGGAATGCAAGAGTCGGCGAACCAGGAGTTTTCAATACCATTAGACAGTTCGGTGTTCGGAACGGGGACGACAGTACCATCGAGATCAGAGTTCTCAATGACAAGGCCAAAAGCAGTAGCATCCCAAGCATCTACGGTGGAGCCGGAGAGCGTGAAGACGTACACCTTAGGAAATAAGTGTCGGGATTCGTTGAACGTGATGAAGTCTGTGGTGAAACTTGGGAACGGTGGGGTTCCATTGTCAGTTCGGAGCCTGTTAGTTGCGCAATCATAAGCGACAGTGACGCGGTGGGAACCATCAGTTTGGCAGGTGCCAACTGGTTGTTGCGTAGCGGAAAAAGTCGGGGCCGTAGGAGTACGGAGAAAACGAATGGCAGCGGAAAAATCGTCGGGAGAGACGCGGGCAGGACGGGTTGTAACGGATGTCGGGAAAGTGATCGGCGAGTGATGCCAGGTTGGGAGACCGGGGAAGGAGTATCCATGACGGAGAATGTCTTGACCAGAGAATGACTTAAAGAAAGAAGCCAGGTCACCAGGGCAGGTAACATTTCCTTTCATTGCACCAGCAATGGATTGGAATACAACCTTAAGTTCGGAAAGGTTGGCAGGGGACGCGGAGAAAACAAGATCGTAGAAGTTCATAAACCGAGTAGGATAAGTAACGGGTCGGAGAGCGACGGAGGCAAGAGTTTGACGACGTTGGTAATCACGGAAAAGAA
>c10883.graph_c0
CGCTTACGAACATTAGCTGTGGTGTGCTGCAAGTTTGATACGCTACGCACTTATTGCAATTTGTTTTCTTCATTTTTTTTTTGAATTTTAAAACTAACTCAAATGAGAATACCCAGCAGTTATACGGTTACTCATGCTAACTTTTAAAATATTGATTCTCTCTTTTGATTTTAGATTTGTGTTCTTATATTAAATTTATATGCTGTATTACATCCATGTCGTGTCTTATAATTTTTAAAATTTGTTGTATCCCAATATCTGTGTCCTATCATATATAATGTGTGTCGTGTTTATGCTTTCTAGGAATTTAAGTCTGAAAGATGTGAAATAGAAAAGCCTAAATGAGTTTATCAATGTGACAAATCAAAGCGAGTGAGGCCATTGTCAATCAAAATGCTCGATAAGAACCCATTAGTGTGTCGATGTATAAAATATAGCACCAATACTACTTTTCTAGTTAAAATAAGGCCTATGGGTCTGGATCTGGAAGAGCTGATTGTTTCGTACCACTAAACATAGTCTCACTTAAGAATTGCAAAATCGTTATATAGTAGACTGCTTTCACGTATGGGTGCAAACACAATACTAATTCTCCTGGCATTTGCACAAAGCACCCCATTGATTTTCTTATGATCCTCACTTCCGTAGATTTTATTCCATAGTTTTTGTGCTTCTTTGAATCGACTATCCTACCATGTTTGTCTGGTTATGCTAAATAAACTGAGGGTGTGATGTGAGTTTAGTTGTTTCCTGGCTTACTCTTTTAAGTTGTCCTTCCTCTGTCTCTGATCTAGCCAAAACAAACCCCTTCCCTTTGTCTTATCACCTAAATCGAATCCCCCACACTCTATACTTTTATCAACTGTTAGTAACATGTTGTAAGTCTGTAGTCTTCCATGTGGTTTCTGATAAAAGGACAGTGCTTAGCTTATTACGGGAAAGTATTTGCTTACTGTCATAGCTTCTTTTATTTGATTTTGTTTTCAGCTGCTAATATTTGTACAGTAAATCATAGGCTAGGTTAAAACTCGACAAAGG
>c10899.graph_c0
GGTGACGAGCCCAGACTCGAGGGGGCGTGTTGCGAGTTCCACATTGAGTGGTTAACGAGCCTGGACGTTGTTTATATAGCATGATAGGTTACTCCCTTACAATCAGTTTTGAAGGAGCCTTTTTGGATGCCATAACTGAAATTCTAGTATTTTTGCTCTTTAAGATACAATATTTATTAATATTGTATTGAAAGAGAAAATAATTAGAGTACAAGCCACATAAAAATTGTCCACCAAAAGGTAAGGAAAACTGGAGCTGAGGCATAAGCTGCAAACATTACAAGTGAGCATTCACTGTCACCAACTCCAAGCAACTGAGTCATTGTACTCACGGCTACTGCAGGAGGAACAGCATAGTGAAGCATCAAAACAAACAGATATAATGGATCGGGACTTATCAACTTCAAATGCACTGCACCTTTCACAATGCCTACACCTATTACTGGCAAGGCAACATATTGAACCACAATAGTTCCAACAAGAAGTGGAAGTTTCTTTCTGAATCCCTTTAAACCCCTAAGAAGATTTGCCCCAACCAATAACATCATTGCTGGAATGCCTGCATCCCCCAGCATGACTATAGAGGCTTGAAGTATAGAGAGAGGAGCATTGTCACCAATTAGTAGTTTTCGAAATGGAGGAACTATACCAATTATCAAACCACCAATCGCTCCCAACAATGCAGGTGCAAATATTGCCTTCAGGTTGATCTTGTCAGCAAATATTTTCACTTGTTTCATAATGGTTGGCTTTTCTGGTACCTTTTGTTGTACATCAGCCACTTCACATTCTATTTCAAGTTTATCAATGCAATCATTAGACAGTGATTTGTCCTGATCAGCTGAGGAGGCTATTAATGCTCTTGGAATAGCATTTGTTTCTTTACTTTCTATTGAATCATCAAATTTGACACTATTGGTCTTTGGTGAATATATGCGAAGAATATTGTACACAATAGACCAAGCATAGATGTGTCCTACTGCCATTGTTAGAGCAGTATAAGCTAGTCCATTACTGTAGCAAACATCCACATCTCCAAAAGGATGGCTTCTTTCGCTACAAAGAGCTGGAACTACAATAATAGGCAAAGACCCCATATTTCCTACAGCACAACATCCCAAAACAGGGCCATACATATGATGAGGAACTCTTGTTATTTTAGTAAGTAACCATCCAAGAGTAGCCCCAATAATATATCTTAGGAGAATATTTAAAGGCATGAACCACAGCATAATCAAGCTCTCCAAAGTTATAGTTCTAGCCAGGTTGCCATAAATAAGAGTTGGAAAGAAGACAAAATATACCATAGTATTGAGGTGCTTCTTGGCATTTTTTCTGAGTATGCCAATGCTATCAAGTGCAAGGAATGCCCCAACAGCAGCAATGAACAAAATTTTCACAACTGGTGATA
>c11260.graph_c0
AATCTCTGAAGCTAGCCCTAGCAGTGTCTCTTCTCCGATCCAAGTTTATTAAAAACACAAAAGATTCAAACGCGCTTTCTCCTTCGCAGTCTGACGCCCTTCTCCGTTGGAAGCGAAAGGCTAAGGAAAGAAAGCAGGAGATTCTGAGGCTCAGAGAAGACCTGAAGGAAGCTCAAGACGTTTCTCACTGTGATCTCTTCCCTGAGAGTGCTTCTTGCAAGTGTTATTTCTTCAACAATTTAGGGGAATTAAACCCTAAGAACCATGGAAATGACTCTCAAAGCAGATTCAATGACGTTCTCCGCCGCAGATTTCTAAGACAAGTGCGCTTTAAGGAAAGGAAGAGAAGAGTTGGTTCTTCATCTTCTTCAAGTCAGCACAGGCTCAATTTAGGTTTAACTGAAGATGATGAAACAGAGCAGCTCAAGGCCTCTGTTGATTTTCTTGTAGAGTTGTGTGAGACTGTATCACCTGTTGATGATTCCAAGTTTGCAAACCTCGCACATCAAGCCGTTGACTTTATATTGGTTTCATTGAAGAATCTTCTATCTATGGGAAGGAACCTGGAGCTTGTTGAAGGAATTATCAACAGCCTAGTTACACGTTTGATTAGGCAGATTTGCTCATCAGAAAATGGATCTCAACACACCTGCACCAATGCAAAATTCCGTATTCAGCATTTGGTCCGTAGACTTGGAAGTGAATCCTATACTGGTCAACGAGCTATACTTTCAGTTTGTCAAAGAATTTTGGTGCTAGCAGAATGTTTGCTTGTCACTGATCCTTTTGATGATACCTTTCCTGACATGCATGAAAGTATGTTCATAAAGATCCAGCTTATTGAGTTATTGGCTGCAGATTACTTATTAGAGTGGTCAAAAGCTAAAGATTTTGACAGCATGCTATTTGAAGATTGGGTGACTTCAATTATTCAGGCAAGAAAAGCATTAGAACTTCTGGAAAGTAGAAATGGACTATATGCGCTTTATATGGACCGTGTCATTGGTGAGTTGGCAAAACATGTTGGCGGAGTCTCATTGCTTCTGAAGCTCAAACCAGATATTTTCAATCGCCTGTTTAACTCTGAATAATATGTTGATATATGACCCATCTAGAAAAAAAGGCATCTTTGGAAATTGTG
>c11311.graph_c0
GCCACAGCAAAACATTCTACTAATTTTACATGAGCAATTAAAATTTTCACAACACAAAGGAAAGCCTAGTAGATAGCGATTGATTCATGAAATTTCAATAAGTTCCAACTTACAAAATTCACTAGTATCAACAAAACTAACAAGTGTTGACATCACAAGTCCGATTTAGGATTAAAATACATTTCTGTACTCTGCATTCTATCTGTACCATAAAGTGATAATCTGTCATCATAAACATCAACATATCCAAAAGCATCTGTCCCCGGAGGACATTCAAGAGCAGCTTCGAGAACTCTATGGTGTATTCCATAAGAATCAATGGAGTAGCCACCTTTGTGATCATGTCCAGATAGACACACCTTCACACAATTGTATCTATGTATCAAATCCATTACTTCATCATAATTCCACAACAATGCCTCCTTGGATGATGCACCAGGATCTAAAGGCAAATGACAACAAACAAAAACCTTTTGTTTCAATTTTGTTGCTTCCCTTAGAACATTATTCAGCCATTCCATTTGTTCCTTTCCAACACCTCCATTGAACATAAGAAACCTTCTGTCTAGTCCCACCAAACCACTTGGACTATTCTTTTCTTCATTCGGATTCTTCTCCCGGAGAAATTTCACTGCCTCCCGTGTTCTTGGATGATCATGAGGCCAACCAATGGCACTTCTGTCATAACCATCGAGAACTACAAATCTAAATTCAGGCACGGGCGAAAAATCATAATAAGCATGGCCTTCAAGACTCTTGATCTTCAATAATGGGAGTAACTTGCTGCGAGGTAGATTATATAGACAGTGATTTCCAATTAAATGATAAACTGGTCCCTTGAAGTTGTCAAACTCATCCACAAGTTTCTTTACAGTATGATAAGATTGGTCTTTTGGACAAAACCCATCAACTATATCTCCAAAATTGATCACAAACTTATGCCTATGATGATGATTATTCCAATTTTTAACTGCTCTCTGTAAGACAAGAATGCTATGTCTATAGTACCGTGGAACACCAAGGAATGAACGTCCATCAGGAATGTCACTATACTGAACATCAGATATCAATCCAAATGAAAAAATAGGTTTTTTGTCGTGTGTTGTTTGTAGCCCATCACCATCAGTAGAACCCATGACGTATCTCTATCTATCTATTCTCCACAGAGCACTTGTGGTTATATATTGTGGTTGCGTACGTGCGTTGTTGTTGAATTGAATCGATGGTGAGAATAAGAAGCAAAAGAAAAAATGTAGTGAACGATTGATTATTAGTAGTATTAGCTAGCTAGCTAGCTAGCT
>c11356.graph_c0
CAAATGAAGTGTTACTCAGCCCTGCAGAAACACAGTGAAAGAAACTGAAATTAGTACATGCTCAATTTACAGTTAGATGAAGTGAAGGAGAGCATTAAGTTACGAAAAAAACTATGCCAAAGTTCAATTAAAACTAGATTTGCTGTCACAGTGTTCCCAGTTAATTTATGTAGGTATTGATTTCCCAATTAATTAGTGAGTGCCAGAGGAAATAATAGTGTTCCAATAAGCTGATGGTTTAAATAAGTTGTGTGGCGATAACTAGGCCTCGTTAATTTGGCAGTCAATGTGCAGATCAATATGATTGCAAATTTGACTGCTTTACTTGGATGAACAATTGACATTTAGTTTATCTATGAGGTTGGCCTTCTTAAAATCAAATTCAAATCTTTGATAAAGTACAACATGAACATAGGGGTTAAGTAGATCTAGTTTTATGTTGAGCACTAGCGACATTCATTTAAAAAATTCAAACACAAATCATCTCAGCAATTCATCAGGACTTTCAACTTATTACTATCATTGCTCTAAGCACTGTGCTAGCCAATCAATCTACTGAAGTCCCTCAGGAAAATCCCCAAAACCCTAGCATTATAAAGTCAAAGAAGCAAAACAGTCTGGATCTTCATTTGACAGGTTAGATCAACAAATTACTCATATCTAAGACTATGATTCAAAAGGTTAGGATTAAATCAGTTGTGTCGGTGGAAGGAATTCTGATTCAAATCAAAATCTAGTAGAGCCCAGATCTCAAAAAAGTTACATTTTTATAATCCAAATACTGAACAAGATGACCCAATTGAGAAAAGATAAAAAATTTAACTAGATCTTGAGATGGGTAATTGAGGAAAACTGATAAAGTAGAAAAAACGTAAGAAAGGGGGAAACACACACAAAAATACGGTTAGGATTAAATCAGTTGTGTCGGTGGAAGGAATTCTGATTCAAATCAAAATCTAGTAGAGCCCAGATCTCAAAAAAGTTACATTTTTATAATCCAAATACTGAACAAGATGACCCAATTGAGAAAAGATAAAAAATTTAACTAGATCTTGAGATGGGTAATTGAGGAAAACTGATAAAGTAGAAAAAACGTAAGAAAGGGGGAAACACACACAAAAATAC
>c11899.graph_c0
TTTTATCAACATATGTCTTTTTCTGCTAAAAATACTCAAAATCTACATAAGACTTAGACTTTTTGTTGTTTTTATCAGTATCTAGATCTGCCATCTTCTTCTCAGCTGGGGCTGCTGTGTTTTTGCTAGCATACTTTGAAAAGTCTATAGGATCTGGTACATGTGGTGGTGTGGCACTTCTAACTAGTGCCCAATTCACTCCCTCAAAAAAAGGGTGTTGCTTTATCTCTGTGGCTCCTCTTTTATATGCAATTCTCTTCTGAGGTTCTTTCACCAACAATCCTTTAATAAGATCGCGGGCCACATTGCTGATTTGAGGACCATCTGGGAACTTTAATGGTTGTCCAACAACATTGAAAAGTGTGGCTTTGTAACCCCCACCTTTAAAAGGTGTTGTTCCAAGTAACAACTCATACAAGAAGATCCCAAAAGTCCACCAGTCTACCGCACTACCATGACCCTCACCTTTGATAATCTCAGGAGCAAGATACTCAAGTGTCCCTACAAATGACATTGATTTTACATTGGTTGGTTCTGCCATCAGTTCAGGAAGGCGGTTTCCTCCAACCAATAGGCCGAAATCTGATTTCGCCTTACGGTTCTTCTTTGAGGGTAAAATGCGAGGGAAGAAGCTTGATATCTGAGCAGTCACTTGGTCTTCACTTGACACACCCGTGGCGTCACCACCACTGCTACCACTACTGCTTGCACTGGTAGATGCAGACTTGACTAGTGTAGGACATACAGAGCAGCGAAGTGATAAATCAAAATCTGAGAGCATGATATGCCCTTCATCCCTTACTAAAAGATTCTCTGGCTTTAAGTCTCTGTATACAATACCAAGCATGTGTAGGTACTCAAGAGCTAACAAAACCTCTGAAGCATAGAACCTTGCAGCTTCTTCAGAGAAACACTTATTTGGTTGCTTCTGTCGAAGAGAATGAAGATCACCCCCACTGCAGTACTCCATGACCAGACAGTGAAACTTTTCAGTTTCAAAGTAAGAATATAATGTAGGCAAGAAGGGGTGATCAAGAAGTCCGAGAATCTCCTTTTCCATCTGTGCTCTCAGAAGCTTGTTTCTGCTTATAAGAGCTGCCTTGTCCATTACTTTCATGGCAAAGTGAGCATTAGTCCCTTTAAGTTCCGCAAGATACACACTTCCGATGTCTCCATAACCAATCCTCTTAAGAAGCCTGAAATTGTTAAGATTGAGAGGGCCATTTTTGTTAGCCGTGTTAATGGCTTCCCACCTTACATCACCACCAGTATGTGGTCTAAGGTGTGAACTGGTGCTATCTAAACTGTCGCTGCGCGAGCTAGTTCCACTTCCTGCTCCTTGATTGGATGTCTTTGTAGGGTTAGTCATTCCCTTTTGTAAGGGAATTGCAGGATCAGCATTATGATGCTTCTTTGGCCTTGGACTATTGTGCTGAGTATTGAAATCATGCATGTTTCTGGTTGCATCTTTTTCAGCTTGATTCGGGTGTTTGGGATGAGTTGGTGAATTGTTTCCCGAATTCGCGCAACTATGAGCATTATGATGTGTCTCAAGAGGTTCTTCTGACATCCTGTGGTTCATCTGAAAGTCAGAAATGGCATCAATCCTAATAACTTCTAACAATATTAATTAATGTTTCAG
>c11953.graph_c0
GGCCCGTTCACAATCCTGTCGTCTTTTGTTCCGGGAGCATAGTTCAAACACACATACTCATTTTTCATGAATAAAAAGACTTCATTTTCCTTAGATGAACGGATTGCAGCATTTATGTAACTACTTGTATGTGTAACTTCAACGGTATACCAATTAATGGTATCATCATCTGATGAGACTTCTCTTTTTTCTCTGATATTATCTGTTTCATTCAACCGTGGATCATAATAAATGATATCTAGTGGAATTGTTTTATTATCTGATTTATAATATGATACGGGCCTCTGAATCTTGAGCCTCTCACCTGGCAGTGGATCGAAACATTCGTTTACATTCAATGTGGTGTCTGCTCTTGCATACTGTGAATGCAACCTACGTTCATGACCAGGGGCAGCCAGAAATTTTTTCTTGGGGGGCTGAGTCCGAGTTTCCTCTTGACCCGTCACCTCTTGACCCGTCACCGTAAACAATTGAGCAGAACGAATGAACTGCCGTGCAATACTATGAACAAAGGAAACTTCCTCTTGAGATCGAAATCGGGATCGGTTGCCAAGGGTTGGAGCAACCCAAATGCCACGAGGAGCATAGATTTCGTAGCGAAAGACTTGCATTGTTTCTCCACGTTCGAGAAACATGGCAGGTTTCCAAGAGCTACTAATAGTGGTACTAATAAAAGGATGATTAGTTTGTCTACTTAAAGAAAGGGGCCTACCACCATGATTAACATAGTGACTCAAATTAAAGTAAGTTTCGATCGGAGTAGTCACACCAGTTTGAGGATCAGTTTCGTGCCGTGCCCGAAATCCGTTTCGAAATACTTGTTGAAAAGGAGTAGTGTCCCAACGGAAAACATGGTGGGTTAGATCATGGTTTCCATCGCTGCTTCTGTGAGTAATATTTGGTAATGGGTTTTCACCTACACAACAGTTCATGTGGTGAATGAGACGTTCCACTAAAGCTTGAGCGGTAAGTACTTCAGTATTGTTATCGTCGTCGTTGGCAGCAGAGCATGATGCACAACCTCTGGCTTCCACCAAATATTGAGCAGCAATTGCAGTAGTGTTATCTTCGTCGTCTGTGTCAAAGTTTGATGCACAACCTCTCCATGGTGAATTTGGAGGGAATGACATTTTTCTGAATTAATGGAAGAGAGAGCAAGATGCTTAACTTGTTTCGGTTAT
>c12007.graph_c0
GGCAGGATTAAACATACACACCATGTCCATCACAGAGGGAGAAACTTTACTCAGTGCTATCTCAAAATGGCTCATATTGATGAAGGTCGATTTAGATCTAGCATCACTTGTCTCATTTGAGATCAACCTCTGCTTTGATGCTTCATTCATCAATGCAGCAAGATCAGCTCCGGTAAAGTTTTCACAGGCTTTCATTCTTCCAATGGTGCTAAAATTCGCACTGATAGCAAAAGGAAAATTCTTATCCAGAGCTTTCAGTATCAAGGCACGTTCATCTGGGCCAGGAAGAGGGACATAGAGTTGTTTACCAAATCTAGAGGATACAAGCGAGTCCATCACAAAAGGCTTGTCTGTGGCAGCAATCACAAAATAATCCCTCCTGTGTTTTGAAATATATAACTCACGAAGCAACTGCTTCAATAGTCCTATCCGCCTCAATTTTGTCTGAGTCAATAGTCCTTTACGTTTTGTTGTCAAAGCATCCACCTCATCCAAAAATACTATACAAGGAGCAGATTCCATCGCACACTCAAATATTAAACTAACTGCCGAACTGGTTTTATTTAGAAGCTCAGATCCCTTGACATGAATGAAATTGGCTTGTGCCTCATTGGCAACAGCTTTAGCAATGAGTGTTTTACCACAACCTGGGGGCCCATAAAGCAAAACTAGTTCATCCTTAATACCAAGTTTCTCATAATCATGGGAATGTTTTATAGGACTTAGAATGGAGATAAAACCCTTTTTTTAAATAATCAACTGCGCCAACATTTAAAACTGTAATTCAAGGATTTTAAATTTTGATAAACAAACGCATTATCACAAAAAAAACTCTTAAAGGGAATAGATTAAAAGAAAAACTACCTTGCACATGTTTGTAGGGCCCCCTTTTTTTAAATAATCAACTGCGCCAACATTTAAAACTGTAATTCAAGGATTTTAAATTTTGATAAACAAACGCATTATCACAAAAAAAACTCTTAAAGGGAATAGATTAAAAGAAAAACTACCTTGCACATGTTTGTAGGGCC
>c12140.graph_c0
GCAATATGGAACTGTATATGAGTTTAGGGTCTCATAAACATGTCGAATTCTCGCCAGAAATTCTAGGGTCAAGATACCTTGCTGGAATTCAGGAGATACTTATCCAAATTGCAAAGTATTCATTTGAAAATGTAGATGAGAGAAATTATTCAGCTGCTGGTGTTAGAGCAGGAGGAAGTAAATCAGCTTCGGCTTTCGCAACGAAGATAAGGATAGCGATGAATCACAACGCGAATTATATGTCAGAAGAAGCATATATGGAGCCTCCATTTCAATTGCATGCTGCTGAATCAAAGAAATCACAACTGTTGATGCTTCTACAGCTGGTGGACAATCAATATAGTCATTGTTTGGATGAGATTCACACTGTTGTATCTGCATTCCATGCTGCAACTGAGTTTGATCCACACATACATGCACATTTTGCTCTCAGAACAGTTTCTATCCTATACAAGGACTTGAAAGAAAGGATTAGCAATCTTATTCTTGCCATGGGCTCAAATTTTAACACCTCATGGTCAGAAGAAGAGGAGAAAGAATGTTCTGTTGAACCTTCATTCTTTCAAAGGCAATGGACCCTGCAACAGTTGAAAAGAAAAGATCGGTTATGGAGGCCCCAAAGGGGCTTGCCAGAAAGATCTGTCTCGGTTCTTCGCGATTGGATGTTTCAGAACTTTCTCCATCCATATCCTAAAGATGCAGAGAAGCATTTGCTTGCAGTAAAAAGTGGTTTGACAAGAAGCCAGGTATCCAACTGGTTTATAAATGCGCGTGTTCGACTATGGAAACCTTTGATTGATGAGATGTATACCGACATGGATCGAAGAAAAGCTTGTCAAAATGAAGGAGAAAATGAGAGCAGTCATAGAAGCAGCAGGATAAGCATGAACAATCAAATGTTCAATATCAATTGAAGGTGAAGAAAGTTACATAACAATCTGAAGGAGCATTAATTATTGTTAGTACTTTTTTTGGATCAAGTAAGAGACACAACACAACTGAAAGCAGAATTGTGCATAGTGCTCTACTAATTTGGGTATTACTACTATATGAGGAGTTGCATTTCTCTTGAAAAACATGATGTTTCACAAATTTCGTATAGTGAGATGTCTATGAAAAAGATTCAGTTACAACATAGAACGCCA
>c1219.graph_c0
GTGTTGTATGCCTCCCCTTCAATTGAATATTCCACTGAAGAATGGTACAGCTCATTAACTCCAGCAGCAGATGTATGCAATGAGATTCGAGAAGCTCAACATGGAGGTATTTTCAAAGAAATTGGGTTTCCATATCGAATAATTTCTGTGATCAGTGGTGGGACAAGGGACATTGATCTGTATGCGTACATCTTTGGAGCTGATTTGGCTGTTTTCTTCTTAATAGCCATTTTTTATGAATCAGTTATGAAAGCTAACAGTGAATTTCTTGAAGTCTACCAGCTTGAAGATCAGTTCCCAGAAGATTTTGTATTAGTTCTCATGGTCGTCTTTTTCTTGATCGTGCTTGATCGTATTATATACCTCTGTTCATTTGCAACAGGAAAAGTTATTTTCTATTTATTCAACCTTGTTCTCTTCACATATTCAATCACAAAATATGCCTGGGACATGGATCCTTTACATCGATACTCTGGAAGATTAGCACTTCGTGCAATTTATTTTACAAAATCAATTTCTTTGGTTTTGCAAGCAAGACAAATACATTTTGGGATTCCGCACAAAAGCACTTTGTACCGCCAGTTTTTGACCAGTAGTGTTTCACGGATTAATGTTTGGGGGTTTCGACTATATCGTGCTATACCTTTCCTTTATGAATTGAGATGTGTGCTAGATTGGTCTTGCACGACAACATCTTTGACTATGTATGACTGGCTAAAGTTGGAAGACATTCATGCAAGCTTGTTTCTGGTAAAATGCGACGTGGTTTTGAATAGAGCCAGCCACCAGCAGGGCGAAAAGCAGACAAAAATGACGAAGTTCTGCAATGGGATATGTTTGTTCTTTGTTTTAATGTGTGTCATATGGGCTCCAATGCTGATGTACAGTAGCGGTAACCCAACAAATATTGCAAACACGATCAAAGATGCCAGTGCTCGGCTTGATATAAAGACATCAAGTGGAAAATTGACGTTGTTTGAGACTACTTTGTGCGAAAAGATATCTTGGGAGAAGCTTGAAGCTCGTACAAGTTTGGATCCCCAAGGTTATCTTACTGCATACGATGAAAAAGACATTCAGTTAATTTGCTGCCAATCAGATGCAAGTACATTGTGGCTTGTTCCACCTGTTGTGCAGGCCAGATTTATGAAGTCCCTTATGTGGAATATGGACATTACTTTCTCCTGGGAATTAACCAGAGATAGGCCTAAAGGAAAGGAAGTAGTGAAATATGAATTAACCATACAGGAGCAGGATCTTCCCACATCTTTAGAAGTGGCTAAAGTCTTCAATGGCACTTCCAATAGTTTCTCAGTATTCAATATCTATCCTAGATATTTTCGGGTCACGGGCTCTGGAGATGTGCGGTCTCTTGAACAGTCGGTGGAGCTTGTCAGTGGGCATCTTGTCCTCAACCGCGGGGATCCAGAATGGTGGTCTTTTTATGATCTTGACATCTCAGATGCACATGGATGTGGGAAGTTCGCAGGACCTATGGCTATAATTGTATCTGAAGAAACCCCTCAGGGCATTATTGGGGAAACTCTCAGCAAGTTCAGCATCTGGGGACTTTACATCACCTTCGTGCTTGCGGTTGGACGTTTTATCAGATTACAATGTTCTGACTTGAGAATGAGAATTCCTTTTGAGAACCTTCCTTCTTGTGACAGACTGATGGCAATATGTGAAGATATATATGCTGCAAGAGCAGAAGGGGAGCTTGAAGTGGAAGAGGTTCTGTATTGGACACTTGTTAAAATATACCGCTCTCCACACATGTTGTTAGAGTATACCCAGGCTGAATAACTTATTGGAAGAATGGGAAGATATTCAGTTCAGTCTCCTGGTACGTCATCTAGCAGAACGTTGATAATTGAGCATGATCAAATTTCTCAAGAGGGTTTTCGTTGGAATCGCCAAAGCAGGAAGACCACATCCAAAAGCTGCTCAATTATATGAATCTCGGATTCTATCTTTTACTGCATGGAGCCAAGCCACTCACAAACGGTTAGGAGTTCCCTTTGGAATTGTGTGGGGGGTGACGATATACTATACTGGCCGCGGTTTCATAGTTCTGATTCTGGGCAATTGCACGTTCTAATGATTTCTAAACTATCTTGCCTCTCAATGGAATGCGAAATCAGTAAACTATTTATCACAACTTATAATCAAATGCCAAGTCAGTAAACTATTTATCGCAACTTATAATCAA
>c12824.graph_c0
AAAAAAAAAAAAAAACTAAAGAGTCAGACCAAAACAGAAAATCTTGATCAAACCAATACTTTCCACTACCACCTTGATCGAGAATCACTTAAAACCAATCATGACTCTTTTCATTCTCTCCACTCCTACATTAACTTTATTTGAGTTTTTCACTGTTTTGAGTTTATTTTGTCTTTTTTTTTTTTAAACAATTGAATTTGAGTTATATAATGTCGCCCATGTATAACTTCGCTTACTTCACCCGCTATTTGACTTCTATTAGTTACCCGCTACTCGATCTGCTATTTCACATAGCAGATTTGAGGCTCACTGCTGCTTTCCGCAATTCGCGAATTAACAACACTGCTTAACACGCAAGCTTAGTTACCTGATTGTATCTTACATTTACACCTAGGCCTTCTTCTCATAACGGAGAATAAGCATATCAACAACCAACGTCAGTGAATCCAGGATATCACCAATTAATATATAGACTTCAAGCTCAAACTAAAGCATCATAACAAAAAAACATGTGCCAAGACATTGAGAAAAGTTTGGAATTAATAGCTATATCTATACATTACAATTGGCTATACTAGTGCTAGTAACATTGAGAAAAGTATGGCCATGGCAAGCATCTCAACTTTAGATGTTTTAAAGTAATTGAGGATAATTAGTTAAACAAAGAGCATAAGGTTAGCACTAATAAGAGACCACGATATCACACTAAACAATCGGCTAGACTTTCTCACATGTCCAGATACAAGGCATTAAGCACATCCCACTCCAATAACAAATATAAAACCAAGAAATACTCAAATACAAGTTCATAGCATCTATATCTTCATGGATCACCACATGTGCCAGGACATATGAGAACAAAGAACGTAGGTGCCAAAATCAGTTTGCAAATTCTCCTAAGACATCCCAAAAAAACCACTACTGTGTCTATATGAAATACAGTGGAGAAATATCCCGAAGCTTTATACATGAAGTGATCAGAAATCAAAGTACATTCTGAGAGTTAGCACATAAACAAAGCCACTATCCGCAACCAAAACGCGTAAATCATCCAAAATTGCATGATCAATGAAAAGCATACAAGCTTGTCGGAAATTAGAAGAGTTGTTCACGAAAACAATAGTGCATAATCAAAACCTAGTTACGAAGAACAGCGACGATGAAAAACAGCAGCAATCCGATTATTGAGCAATTCAGAAACGAAAAGCGGTTTGGAAAAAATAAAATTGTAACGATTATATGAAAACGGGAAATTGGAATAGGAAACGAGATAGTTGGAAAGCGAAACGAGGGAGAGGGGAAGAAGAAAGTGAATGAGGAATTTATCTACCTTGGAGCAGAAGCGTTTCGGAG
>c12877.graph_c0
AAAAGCCTACTGGTTTCCTTCTTTTTTCTTTTCCTATCTATGGTTGACTGAAAGCTGTTTTGCTCTTCAAATATGAGCTGTTTTTTGTGAATTAAAACAGTGCTTTATGATGCATCAATATTTTCTTGCATGGGTTCACTCTGTTAGAATATAATAAGATAGATAACAACCTTTTTTCTAAAACAGTTGTTGATGATCCAATCTAAATTCAATGCCAGCCAGTTTATGTGGGCAGTGCTTCTGACTTACAAATCATGAACACTTCGAACTGGTTTCCATAATAGTGCCATGAAACAAGCGGTTTTACTCTTTAAATGCGAGCTGTTTCTTGTGCATTAGGAAAGTGCTTTATAGTGCGTCAACGGTTTCTAGCATAGGTTCACATTTTGTTAGAATCTAATAAGATAACTACCCTTTCACTAAAACAGTTTTTGATGATCCAATCTAAATTCATTGCCATTCAGGTTATATGGGCAGTGCTTCTAACTTACAACCCCTGAACACTTCAAATTGGTTTTCATAATAGTGCCAATACAAGTGGTGTCAGATAATTAGATACTTTTGGATACCTGCAGCCTACATTTCTCATTTATTATTTTGAATTGTAGCATCAATACAAATGGATACCGCACGATTAAATTGATTATAGTATATCTTATATTGTGCACAATCATTGATGCCTGATATGCTGAAGTATGAGATGTTGATGACTTGTTCAAAGTTAGGGTTTGTGGCACTTTGATGTTCCTTTTACATTTGTTGTATTTTAACCATGACATGTTACCCAAGTATAATTTTCAGACATATCTGTGTCAGATTTGTGTCGAATGTGTTTAATCTTACTCTTATGTTTCAAGTGGGGTATTCGATGAGCTTATTTATTAAATGTAACCTCTTTAACTAGTACTTTGGTGCACCAAGTGGTTACATTTTTTAGGTTGAACCCTAGAATACTTTACTTAAAAGAGAAGAGATAATAAGTTAAAATCATTGGGCTGAATAAATGGATGGTTCTACCACACTCTATTCATTGTCGGTGTGAATCATCTATTATACTCTTTTTTTTGAGCTCCTTCTAGTTTAAAGCTGCAATAGTCCTCTACATACTAGTAGGATGGTTTTGTTCATGCATACAAATACTTGGTTAGAATAATTATACAAGACTATACTTTTTTTTCCCTACTTTTCCTTCTTAA
>c12930.graph_c0
GCCCATGTTATAGATTAATACAATCATCTATTTGATCAAATGAAAAAGGCTTAATCGTTTTAATTTAAGCTATGGCTTTTGTCAAAGGCAAGAGGGTTAGAGGTGGGCATAACGGCAGGAAGAGTTTCACTTGTCGAAGGAGATGATTGATTAAGTGCCTTGCTAGGTTCTCCGACCTCAAATAGACGACGTGACCGTTGGCGAAAATTGGAGGATTTTGTACCAAAACGGGCCAAGGAAGGGCTTGGACAGCAACCAGTGAAGTAATTAGCATTCTCAGGTATGTTCACACTTGAAGTTTGTCCCTGGGAGCTTTGCACAGGAGATGGCTGTAAAGACCCTTTCTCATAGTTTCTTCTTTCATGCACAAGAAGAATTGCACACTTGCAGGTGAAATATAGAAGCAGCACTCCAAGAGAGAAAATGATTACAAATTCAATGACAATGATTGATCCTAAGGTGTGAGCAAGAAATGATCCCATTGGATGCTTTCTCAATAAATTAACCATAGCCTCAGTATATAATGGAATTGACATCCCCTCTTCACAGTCTGGATAACACCCATAGTTTCCCATGTCATTCAATGTCAATGTCAATACTGTTCCATGCTCCCCTCCATGATAATACAGTTGCTGCATAACACCATTGCAATCATTGACTGTGCCCTGAAACCTGATTCCGTTGGCTTTGACCATAAAATGTTTTGAGATAGTTACATATGTTTGAAGAGGCTGCCACCGATAATCATTCCTGTACTTCAGTTCAGTTGTACTGATCAAATGAGCTGGGAGATTTGTTACTAAGAATCCATCGTTTACTTCCATAGAAAAAGTCACCAGAAAATGAGCCTCACCACCAGGGAAGGTAAGTAGATCAGGATCTCCAATGTAAAAGTCAAACTTGTCTGTATCTCTGTCAAAGATAAGGGTCTCATCTTCAATACTCTTCAATAGGATAAAGTAAGGGGCTTTTATATATGGAGGATCATTGATGGGATCAATAAAAATTGGAACATCCAATGAATTTACTCCATTCTTATTCTTTGCAGAGACTTGAATGGTATCTGCACCATAAAAATTCTCATTTGAGATACTGAATTGACTGAAGCGCAATATTAATAACTTCCACAGAGCCTGCTAGTAGTAAACTTGATGCTGTTTCATTCCCTG
>c12951.graph_c0
GTGGATAAAATAGTTTTACAAAGTCAAAACGAGTGAGGTATGGGCTGTGACATTTGGATGATGTCGGTGATGAATGTTAGTTTAATACTTCATAATATTAGCTTGTATCATTAAAACCAATAAGTAAGAGCATTATTATCAACAAGAGACATGGATAAGTCAGGATTAGGTAGCCATATGTCCCTATATTGTTTTTATTATAACAGGAAGTGAGAGACTTTGCACACCAGAAATTGTGTCCTGTAATTAAGAAAAGAATAACATCATTTTCTAATTTCACTCTGCTACGACTTTTATTTTTATTTTCCTTACTAATTTGACGTGTCTTTGCTAAGGGCCCACTACTGAAAGTCAGTGATACAGATAAACAAAACAAAAGAGGAGAGTCAATGTAAGGATCAATAATTTGGAAGTTCATGAATGCCACATGAGGTATAGGCAACTTGAGTCCATAATTCACTTTTTTAAGCAAACCCAAAGGCACATTGTTATAGATAAACAAAATCAAATAAGGCAAGTCAATGCTTAGCAAAAAAAGGAAAGTCAGCGTAAGGATTCCCGACTTTTAGAAGTTCATTAATACTGCAGGAGGTAATATGCAAAGGAAGAGGTATGCAATCCATTTCTGAATTAATTTTTATTATGCAAACCCAAAGGCTCATCAATAAATATGAGAGAAAAACTTGCAATCAAAAAAAATATATATAAGAGAAAAACTAACAACACTCTCACTAAATTGGTGGGACACACATAAAGAAACCCTTGTTGACTTCCTGATACATACTCCACCCGTTTTTTATATAAGCAACAAAACACTAATGACACACCCATTAAAAAATATGGTTATTCTCGTTTGATAATCTTAAAGTAACAAGTATATGTATATCTCTTAATTTTCTCTTCATGAAAAAGTGTACCATAAGAACAAAATAGTCACTAACTACTTGGACATATATTTGAATTAATTGAATGATATTTTTGGTAAGACATTACTAAATAAGTTGAAGTTGGTCAAAATTTTAATACCAAACTTGAATGGCGGTTGTTGTTATTAAT
>c13142.graph_c0
GGGGAGCAAACTAAAAATATAATAAAAATGTAACCTAACTTGTGGTTAGTGGTTTCACTGTTCGAAGCCTGATGTCAAAGTTATAAATGAAGAGATACTGAGATAGAATGTCCACCAGGATGCCTTAGTAAATCCCTTATTTCTATCCATGATAGCTTTGAAAATTCGGAATATTGACCCCAAACAAAGTGAAATCAGTAAATATTTGAAATTAGCTACACAGCCGATGGGCTCCCAAACAGCCTCTTTCCCCTTGATATCATTAGTAGGTTAGGCTTAGCCCATTTGTATAACTTAACTGCCCTATTCCTGATCTGACCATGCACAACTCAACTGCCCTATTCTTGACAATTCCCTCTCTTGTACTGCTCATTGTCATCACTATCTAAACCTTCAAGCTTTTCGATTCCTGACCTTCCTCTCTTCCTCACATCGCATGAACTAACTGCTCTAAAGTTGGGAGATAGCAACCTTTTCCAACTTTATCTCGGTCATCAACATTACATTAGCTACTAAATTTCATGCAAGAAACTCACCGATGTCCCATTTTGTCCAAGTAGCAGAACTAAAAGGCCAGCCAAGCCTCTACATCCTACTTGCGTGAGTCATGAAATAACCTTGTGAACATAATTAAGGGGGAATAACATCCATAGGAAAACTGGAATGTTTCTTTATTCATTTGTTCACGGGATCACCTAAGAGTGACACCTAATACTAAGATGCCTCGGACTCACCATACTGCGCTTGTCAACCTTGAAAGCAGGCCAATTAGCTAGATTCTCAGCATCTAAAGCACTTCGTAATGTACTAATCCTCGGCCATTAATACCAAAAGAATACTTCAGCAGTTCAGCTGTGGTATTCTAAATGATTGCCAGATGTAATATCTAGCCATTTCCTGGGTATCCATCTACAGCTATTATAGACTGGTCATCAAAATGTCCTAAGATTTTAGTTACTTTTTGTGAGTCTCATTTCTCCTAATTTTTCTTTCTTTTCATCCCCATACTTCTTCCCATCATAAAAAATATCTATTTTTTTATCTCTTACCATTTCTGTTCTCTCCAGTATCTTTATTTTATTCACCCTTCCTCTACACAACTTTTTTAACACCCCAAGAATTTTTCAACTTTTCTAACCCAGTAACCCACTTCCTCTCAAGAAAAGACATGACAAATGTTTAAAGAGAA
>c13447.graph_c0
ATACATGTTAGATAACATGATATAATTTCTTGGGTCCAACGCATCTAACGCGATCATATTCTCTGCAGCTTCCTTCCCTAGATCGATATTACGATGAACCCTACAAGCACCAAGAAGGGCACCCCAGACTGCCGAATTTGGCTCCAATGGCATGTTCTTAATCAGCTCATAAGCATCATTGAGTAGGCCAACGCGACCGAGAAGATCAACCATACATGAATAATGATCCAATCTTGGTTGAACCTTGTAAACACCAGACATGATTTGGAAGTAGTGTTTTCCTTCCTTGACAAGCCCTGAATGGCTACAAGCACTTAACAAATGAGTAAAAGTAACATGATCAGGTTCCATACCTTCTTCTCTTACAATCCTTTCAAAGAACTCTATCGCATCTTTGCCACGCCCGTGCATGGCATATCCTGCTAGCATTGCAGTCCATGCCACTTTATCAGGCTTACTTATCTCTTGAAAAACGTTATGAGAATCATTCAATCTCCCTAACTTTGAATATAAATTCAACAGGGTAGTCACAATTGTTAAATTTTCATTAAGACCACATGAGAAGATAATACCATGCAGTGTCTCTACCAAATTTCCCAAAGGCAAATTTTCACATGCTTGAAGCAAGCTCACCATTGTGGCTTCATCAGGAAAAAGTCCATTCACCCTCATCATATCATAATAATGAAAAGCCTCATTAGCCATTCCATTTTGAGCACAAACAGCCACCATTGAATTCCAAGACACCATGTTCTTCCCCTTCATCTCCCAAAACAACTTGAAAGAATACTCAACAAAACCAAACTTTCCATACATGTTAATAAGAGCATTAACAACCTTCACCTCAAACTCCATTCCCAATTTCACTGCACAACAATGAACATACCAACCCTCATCTCGAGCTTTCGCCGACGTGCAAGCCGCGATAACATTTATAAACGTAACCTCATTTAGTTTCAAATCCAAATCAGATTTCATCTTACAAAACAAACCCATGCAGTTACCAAGTTGTCCCCTTTTCGAAAACCCACAAAGCAAAGAGTTCCAGGAGACAAAATCCTTGTTGGGCATTTCATCAAACAGTAACTGTGCATCTTGGGTGGCACCCATTTTGAGGTAACACGATACCAATTGGTCGCCAATGAACCCATCCCGGTAATCCAGAGATTTAATGACTCTGGCATGAATGACCCTGCAACAGGAGACTGAAGATGAAGATTTTAGAGCAACAAGTAGAGTTGTAAGAAGAACATCACA
>c13870.graph_c0
GGCACTTAGATTTTATATCATTCACAAGATTTTTTAGCACGAAATCAAAATTTTTGCAATTCAACCATTCTCCAAGAAGCAAGCATTTCCATGAACCGAACCACGAATCTTCAAGGTTCCTTAGCAATTTATCAAGACGATGATCAAGGTTTGTTCTCCGCTTCCACCATAACGACCTACTTTGTGGTGTATCTTCAAGAGGTATTAATGATGACAAGTAATTTTGTTCCAAAATTGTTTTGAAGGCTGGAGCAATGTCATCAACCAATGAAAACCCCCATGGGCAATGCCAATCTTTACTAGGTTTCTCACTCATAGGAGAAATGTCTGAAACATTACTTAGATCAAAATCATCTTGTAAAATAGAATCCAATGGCAATAACATTACAACAGGTTCAGTTTTAAAACTTAGCCGTGATACCAACATCCATGCTTGAACATGTGTAGCATAAGGCAACAATTCCTGTAGTAAACTACTATATTCACATCCAAGCAAACTTATGCCAATGACGGTTGTGGATGGAAGACTGGCCAAAAACTTTTTCACATATTCTGCAAGATCTATGGTGGCTTTAGGCACGAGCCGGAGTGAGTCAAAAGTTTCTTGTCTCGTGCAAGAAGATTCAGTTATATATGCCCCCTTGCATCTATGTGAAAGAAACTGGTAATTAAGATGAGTTCCAATTGAAGCTTGGTGGAAATATGAAGCCCAATAGTTTTTACCCAAAACTTCACTCAAGGAAGAAACTACATACACCACAGCAAGTAATTTAGACACCTTTTCAAAAACTACAGGAAGCTCACGCGATAGTACAAAGGATACCCTCAACCAAGAAGCTAGGTCTTCAAACTTGATGGATGATACATTACAGAAAAAGTTACTTGTAAACTTGGAGTGCAAACATATGTCATAAACTATCACCGCACGTTCAATAGCAAACACGTCTCCTGGGATCTCCTTTGCAACCAAGTGGTGAAAAAGATCTACAGGAATAGAAGTAAACGTATGGCAGAAGGGGT
>c1420.graph_c0
AAAGTCCATACACACCTCCCACAGAATACAAATACACACCACATGAATCACTTCTCAGAAAATCAAGTCAAGGAGGAAGTGGTAACTTGATGCAGCATGATTCAGAAAATTCACCTAGAAACCTACACAAAAGTACAAGTGTTGATTCAGAAAATTCATCAGGAAACAACATTGGCAGCCTATCATCAGTAAAAATGACACTAGAAAAACTCATGGCAGATCAAGACAAGCGGCACGACCTATCCAACATCGAAAAGAAGTTTCGATCCGACATCGACGACCTCCTTGAGGAAAATCTAGAGTTTTGGTTAAGGTTTAGTACCTCAGTTCATCAAATTCAAAAGTTCCAAAACTCAATACAAGACCTAAAAGCAGAACTAAGAACAATAAGGGAAAACAACAAGCATGAAGGATCACATTCAAAACATGAACCTGTACAATCTCTACTAAGACCAATCTTCAGACACCTAAGAGAGATTAGAACAGAACTATCCCTTTGGCTTGAACACAATGCAGTGTTACAAGATGAACTACAAGGTAGATACTCAGCACTATGTAACATACAAGAGGAAATAGCAAGAGCAGCAAATGCAGAATCCAAAGCTGAAAATGTTGAGATAATAAGTAGTGTACAAGCTGCAAAATTTCAAGGTGAGATTCTTAACATGAAACAAGAGAATAGTAAAGTTGCAAGTGAGTTACAAGCAGGGTTGAGTCTTGTTAAGGGAATGAAGAATGATGTTGAGACAACACTTGATGAAATTGATCAAGCTATTGGGATTAGTAGTGTTCAAAGCAACCCAAAGAAAAGCACATCAAAGGGTCCTAGAATACCATTGAGATCTTTCTTGTTTGGTGTCAAGTTGAAGAGGCAAAAGCATCATCAATCACTATTTGCATGTGTTAATCCATCATTGCAAAGACAATACAGTATCAATGACGCACCTGCACCGATATAGAGAGTCTTAAGAATTGGGTTGTGGGCGTAACTCATCTTCACAAAACTGGTTTGTCAGGTGATGGATGTCACACAGTTATATACCCTTTTATGGGCTATAACATATTCGATGTGTGACTATTAACAGAGAGAGAGAGAAACTACTTATTGTAGTGTGATTGTGACATAGAACTTGAAGGGTTTTAATTATGGTGTTTTTTTATTTATTGATTAATTTACTTCTCATATTGCAAACAAGGTCTATTATTGATTCTGAGACATGATTCTTTCTTACA
>c14423.graph_c0
GAGGGTATGTCATCCCTTTTGCAAATTCAGCCTCCCACCTACGGAAACTTAGTCACTATTCTAAGTATTGATGGAGGTGGTATTAGAGGCATTATTCCAGCAACAATTCTAGAATTCCTTGAAACTCAACTTCAAGAGCTAGATGGTGAGTCTGCAAGGCTTGCAGACTACTTTGACGTCATTACCGGAACAAGCACAGGTGGTCTTGTAACTGCTATGTTAACCGCTCCAAATGATAAACACCGCCCACTTTTTGCAGCAAAGGATATCAAACCCTTTTACTTGGAACACTGCCCAAAAATTTTCCCACAACACAAGAATCTTTTGGGTTCGGTGGGAACCATATTGAGATCATTAGGGGGACCAAAATATGATGGGAAATACCTTCACAAAGTGGTGAGGGAGAAATTGGGGGAAATTCGTTTGCATGAGACACTGACTAATATTGTGATACCAACCTTTGACATCAAGACATTGCAACCAACAATTTTCTCTTCTTATAAGATCAAGAGGTCTCCTTGCATGGATGCTCAACTCTCTGACATATGCATTAGCACCTCAGCTGCTCCTACTTATCTTCCAGGCTACAGCTTCAAAAATCAAGATAGTGATGGAAATGTGCAGGAATTTAACCTTATTGATGGTGGTGTTTGTGCAAATAATCCAACTTTGGTAGCAATGAATGAAGTTACGAAGCAGATAATTAATCAGAATAATGACTATTTTGCCATAAAGCCAATGGAATATAGTCGGTTCTTGGTAATATCACTGGGCACAGGGACACCCAAAAACGAAGAGAAGTTTGATGCAAAAATTGTTGGAATTGATTTGGTTAGCTACATTGTAGTATGATTAGTCTTGCTGTCACACATTAATCTTGTAATGTGAACAGCCTTGCATACTTGCTGTCACAGGCTGTTTGCATCCTATTGTAATGTGAACAGCCTTGCATCCTTGCTGTAACAGGCTGTCACAGATGTATTTATACCCTGCCTTAAATCAAGAAATGCGACATATTATAAGTTGGCAAGTTTTTAATTTTTATTCACCAAGTGGGAAGATAGTTTCATCCGGGACGTTAGTGGCAAGTTGCTCCGGGG
>c14437.graph_c0
TTCTCTATACTCTTCAGAAAAAATGCTCACCCTTGTGGGAGTGCCCTTGAATACTTGGTTCTCAAAAGGAGCCTCCTCCTCCCCCTCCTCTACTTCTGTGGGTACTTTACTAGGGATGCTAAGCTGTAACTCAGAATCCACCCCAGAAACGCTACTTGAGGTGCTTGTAGAACAGCTTTCTGACTTATCAACCTCTTTGTTGTCACTTAGAAACTCCAGTGCTTCTTTTATCAACTCTATCTGTAACTCTCCAGAAGTAGGTTGGAGTTTCCAAATCACCTGGTCATCATGAAGGTCCTTAAACCTTGAGTTACCCCGTTGCCTTGGGTGAGATTTACTATGATCCCATCGACACACACGAGGAAACGTCATATCATCATCTTGCAACTGTGGTCGTGCTATATCAAAGTGTTCATAGGACCATGTTTGAAGAAATACAAGACAACCACCCACATACTGAACATTATTTTCTTTCCTCTTATCAAGCCAAAGACACAAATCTTCAACAACAGCAGCACCCCAAGCAAAACTTGAAACCTCATCCAAATTCTCAAGAAACAACAAATACCTCGAATCTACTTTCCCATCATTAGAACAAAGAAAAGTCCCAATCAAATAAAGCAAAAAACTCCTCACAAAATCATCACTCACAACTTCCCCAATTGAATCAAGCCTCGCCTCAAGAGAAGCCAATGTTACCTTCCTCTTCCCACGCGCCGCTCCATACACCTCCTCCCAATCAGAAAACTCCTCCTCCCCCGTCAATTCCACACTGTTCCCCACCACAGGAAGCCCTAGAATCAAAGCAACGTCCAATAAACTCATCGAGATTTCACCCGAACACACCGCGAAAGCTCGCCGCGACGAATTCCAAGCTTCCATTAGCTCTGTTAGGAAAATCCTGTTTAGAGAATGGTTCGGAATCGATAAAAGGTTACCGAATCCTGTTCTACATATCGCGGATCTTTGCTCCGAGGTGAGACGCTGAACTCGCTTCGCGAACGACGTAAGGGAAAACCGAGTCGCGAAACTCTTAACTGCCGGTGGCTCTGGATCTTTGGTGAAGGCAGTGAGGCCAGTGGAAGATAGTCGGAGTGATTTTCTCATCGGGAATGGAG
>c14465.graph_c0
TCTCTCTGACACACACACACACACAATGGGTCGAAAACCAAATTCTTCCAAGAACATCGACACGGTTAATCTCTCGACTGAAAACGCACATCCGGCTTCTGGTGGAAACATAAAATCAACATGGGAAGTTGACGCCAAGCTTGAAAACACACAACAGGGGAAAATGTACCAGGACATTAAAAATCAGAAGAAGTCTAATCCTTTCACAAAGAAAAAGTCCAAGTGCCAGAGTTCATCTGTAAGGCGGTCTGACCGCATTAAAAGTGGGGTTCTTAATACCCCGAACTCAAACCAGGGCAATGGATACATTGAGGATATAACTATTAGCGAAAGTGATACAGATGAACCGGGTATTCAACTTGAGCAAACATTGCAAGTATTGGAAGAGCCAGAGCCACAGCCACCACTAAAGCTGGAGCCCACTGCAGAAAATTTGAGTGGAAAGAGCTTGGATGAAAAAGTTGACCAGGTATTACTAAGGATGGAAGCTAAAATCTTAGAATTTGTTAACTCCAAGGTAGATGGAAATGTTGGCGTGTCTGGCGTGTCTGAATCCCCTTTAAGTTACCGGAGCATATATATTGACTCACAAAAGAAGCTTGAAGCCATGACAAATGAAAATCGTCAGCTAACTGAAAAACTGGAAAATGCTCTACGGAAAATTGAAAGGCTTGAAGCTTTAAAAGATGAAAATCGGCAGCTAGCTGGAAAATTGGAACATGCTCTTGGAAAAATTGAAGTGTATGAAAAACAGAGTGGTGTTTCGACTTCGAGTGAACCATGGGATAAATTTAAAGACACTGCCAATGCTGCCGTTTCTGTCCTTTCAAATCTGACAAAAACTGCTGAAGCTCTTGTAAATGCATCCAATCCTGCAAACCACAATGCGGCTTCAGCTTCTGCAAAAAGAAAGAGAAATGAAAGCTGAAACATTTTCTTTTTGTATCATAAAAGTTGACACAATGTGCTTGACCTGTAGGAACTTGTTCTTTAATAGTTTGAACCTATCTGCATGAGTTTCTG
>c14466.graph_c0
GGCACTGAGTTTATCTCGGACCTGCAGTGCACAATAAATATCTTAAACTAATCAACGTTGGTTTTGAGAGCACGATTGGAACTAGCACATTCGTATGGTTTTGAGAGCACAATTGGAACTAGCAGATTCGTATCGTAGAAGGGGTGGCTAAAAAAACTGTTGAACCAAACCAAACTAACCACTAGTGAACCGATTGCTATTTAAGGTTCAAGAACCGAACAGATTTTTAAAACACGGTTCACTAACCGAACCCTTAGACATGGTTCGGTTAGTTAACCGCACAAACTCAACCCAAAGACTACTGACGAACTGCAAAACGAAAAGTGGAGAAAAAATTCCTAGATTTTTTCCTCTCGGTTTTTCTCTTTCAGATCTGCTCTCAATCGATTTGGATTAATACCTATTCCCCTCGGACTCAATTTCAAATATGTTCTTCCCTTTTTGTTCCCTTTTTTACTTGTGAGAGTTGAGTAGAGGAAAATATGAGAATTAAGTAAAATCAAACATGGTTTTGGGGGCTCATGCACATGTAAATGCATGAAGATGCTCAATGCTTGCACCCTTTAATTCACTGATTCTGCCTCTTCAAATTTTTTGTATTGTTTTTTATATTATATATTAGATTTTATTCTTCCTTTTTGTTGTTTTTTTTCACAATTCCTTTGGCTTACATATTGGTTTCTTAATTCAACACAGATCTACAACTTGAAACGTTTATCACACTTTTCGACTAATTGTCCATATTGAAGAAACTTCAGAGGTAATTTGCTTGTGTTCATTGCGTCAATTGTGATTCTTTTTCTTAGTTAAAGTCTTTGTGTATTGAAGAAGATAATCTACTGTTTATGTTTTTATTTGAACAGTTCGGTTCTGTTCTTGAACTGAAGAAGCGTGTGATTTGACAGTTTTCAGTTTAAAAAAAGACGCGCAATACAAAAAATACAGTACAGTTCTAGCTTAACAGTCTGGTTTATAACCAGTTTGGTTCGGTAACACTGTGCACCGAAATTTTTATAGTTTGGTTCGGTGCTCCAAAACCGTTTATCCAGTTAGGTTCAGTTTGAAAGAACCATTCAACAAGTTCAATTCGGTTTGATTTGGTTCTCCGACCAAACCGAGCCAAGAACTGTCCTAACAACTAATAAATAGGAACTAGGAATATCCAATTTAACTCATGTAATCACTAAGAAAACCAATATCAAAATTAAGATCATATCTATCACGTCCTTATAATTTCTCTTCATGCATTCCAAAATTCAAAGGATTATCTTGCATATTGGCTTCAACAGTTAATAATCATTTGGTTCCAGTTTTTGCATTCCCTACACCTCATCCTAAATGTAGATCTATGTACCACATAATGACTTTACCTGAGCAAGGAATGCTGATCCT
>c14472.graph_c0
GGGGCATTTATCAGCGAAACTTCCAAGAGAGTTTAGTTTTGGCCTCCCATGAATCAGAATAAGCACTTAACAATAAGTTAAGCTTAGCTGGGATTATGAAGGCCTATTGAATTGAAAAAGAACAGCAATTAACTGAAAACAACAGAGAGAAATTAAGGAAACAGTAAAACCTATGATGCGAACTGCGCATGACGGCAAGACAAGGAAGAGAGTGTAGGGTTGAGCTGCGCTTTGGCTGTCTCTGGAAATATGTATTTATAGCATCGTCTTTTTTTTGAACGTCGGCATATTTGATTAAAGCACAGGGGCAAAGCCACAATAGACAAATACACCAAAACCATAATCTGCAGAACAGGGGCATAACACATATTACAATTTAGCTTACTTTAAGCCCCTGCATTTGCAATTCAAAGCTGAAAGCTAGCAACCTCAAAGGAAGCCAAAGTTTAGGCTTAACAGCTTACAAACTAATACTATAAATCCTACTAATTACAGCCAAAGAGATATTATCAGCTAAACATCCACAAATCTGTCATTTGCTTCCCCAAAAGCTGCTGATTTTTCTCCATATACACCCACCAAGATCAGTTGTCATAGCTTGCTAATACATAGTGCTGCAAATCAAAACTCTCCCCCGCAAGCAGAAGCAACTGAATTTAGTTAATCCCAACAGTAACCGAAGGATAGCAAAGTTATTGCCAGCCAACCTTACAAGCTATTAAGCATAGACATATATTTACAGCATTAAAGAAAGTTAGCAGCAGAGTAAAACAGCAGGGATGTCCACTTGATCAAATATATACCCCCAAAAAGCTGCTGATCCACCTGCTGCATCAAACAATGGTATTTAAACCCAAAACACTCCTCCAACCTCCAATCCCCCTTCAAGTGATCCCTGTAAAACCTCTAGATAAGAAATACGGCTCACAAAAGTACAGGGATAACTGGCAGCCCACCTTCGTCGATCTACGAAAAAGGAAGCGGAAGCTTCCCCTCCGTATCCACCACAAAGGTGTTGTCACCAAACCACTTGGAATAAGTCTCAAGTATTAGAATAGTATCAACTCTTGCAGCTACAGCATGCAAAGTATCAGATGTCATGAGACTCAAAAGGAGCCCATGAATAGCTACTGGAATCTCTAATGCATGTTCTA
>c14490.graph_c0
GGAGTACATTTAGATTTAGATGCCCATAAAAGTACAAATATGTTGATGAAAGTATTACAGTTTAGTTAGATTCCAATTTGGAACTTCCTCAACTGCCATAGCTTGAAGCACCTTACATCATTTTTAGTCATTTAATTTGAAGACAGAAGCATGCTTCTTACTTGTGCAAACCATTTAGCCATGAAAGAATAACTTCTGCACCTTTATCCCATGAAGTATCCAACATCATGTCATGAGCAACCCCTTCAACACACACAGGGGATACACCATAAAACTTTGCTGTTTCTTTGAGTCCCTCAGCATCCACAATGAAGTCATTGTTTGCACCCAAAACAAGAACATCAAGAGGACAGTTTGGCACTGAAGGAACCGGAAGTGAAGCATTCAGCTTTCTTAAATCAAACAATGGCATCCTTGAACTTTCTTTCATCAGTTCTTGATATCGTTTAACAACATGATCCTCCATCGTGGCCGAGAAAAATGTCTCCTTGCAAAGAGAAAGAGAGGTTTGAAAACCTTTGGCTGCCAAGCTGCGAGTCACCTTATAGGCTGCAATTGGCTTGGAAAAGAGATATCTCCAGACTAGCCCACTATTACCAGAAGGAGGTACAGAACAAACAAGGACAGCTCCTCGAAGTTTCGGGTATAAATTTTCTTTGAGTTTGTCACTTCCTAAATTGGAAATATAGTACTGAATAATGAGTCCTCCAAATGAATGTCCAAGCAAGACAGGTGGCGATCTAACATTTTGATCAATAAAGTCTGCAACATCTCTTGCATGTGTCTGAAGTGTACCTGCAACTGAATCATGAGAAGGTGCATCACTTTCACCTTGACCAAGCAAGGAAAGAGCATAGCAATCATAACCAGAATCAGAGAAAAAAGGTAACCAGTGTTCAGCCCAACACCAAGAAGCATGGTAACTTCCATGAACAAATACAAGAGGTGGGTATTCATTTTCCTTCTTTTTCTTCTGAACAATCGCCTCAATGTTCAGACCCGAAGAAGGTAACTGGTGGAAAATACGAGACTGCCCTTCCTTCAAATCGTAAGAGACATTCATCTTCTGGTGCTTACAAGAAACCTTGAAATGGGAACAACCAATTACAACATTGGTGCGCAACCACGAATACTGTGAAACATTAACACCGATTGACATTGACATAAGTCGCAAGCTGCTTCTGCTTCTTTTTCAATGTTTTTGCATTTAGCTTCAGTGTGATGATAATGAGAGAGAGAGTAATGCAGAAACAAGAAACTGCAACAGCTGGATCTTAT
>c14551.graph_c0
GCCCCAACTGGACTTAACCATTTGACTTCTGACAATCAGAGGAAGAGAAGCCCTCTTGAGTAAGGGCTCTTGAGTTACAGTTCGAACTCACCTTCTTTCTTCTATTTCATAGCCTCTTCCTTATTCTCAATCGGAATAGCCAGGCCTTCCATCTTTTTCTTTTATTAGGAACCGAATCCGAAAGAGACGCAGCAGCAAGAGGTCCTGAATCAACAAGCAAGTCCGTATTCTGTTCGGCTTACGGCTTCATTCCCAGAGTAAGGAGAAAGAAGACAGCGCCGGGGAATAGCTCCGAGAGGGACTTCTCTGAGTAAAGAGATAAGTAAGGGTAAGAGTCATTCCAATTGAGTAGGTGAACCAAGAGTCTCTTTCGAGCGAGATCCTTTACCACGCCTAACTAAATGAAAGAAAGTAAGAGAGAGGCTGAGATGAAACCAAAAAATTCATTACTTTGACTCCGTGCACCTCTTATTATATAACAAAGAAGAAAGCCAATCCAGATATGAGTTTAGAGCATAGGAAGTCGTGCATTCCGAAACAAGCGACAAACTTAATAGGGAAAAATTGCTTTTAACACAGGATCACAAACACCAAATTTGCTTCTCGTTAAGAGAAAAAAGTTCCTAATGAAAACTGATATGTTGAAGCAGGGTGGTGGGCAGGACAGGAAGGAGCCTCTGAACAACCTGATGAACCGCGTTAAATGTGCTTTTCCGGCGTCTTTGAGTTTATGTTATGAGCTGATCCTAGTTCATAGTAAGTAGAAGGGGTCGGCCTCGGGAATTCGAGGAGCTACTGACTTTCTTTCTCGTTAAGATTGGGGGGGAACAGCTTAGACAGCTCCATCTTCAACTCCTAGCATGAAAGTTAAAGTCTCAATCCATATTAAAAAAGTAGACGGAAAGAACTCCCCGACCTAGGACCCGGTCCTCTTCTAGTCGAGTAAGGTGCCCTCTGAAGCTCTGATGGCCTTTCTAAGACGCCTTTCCGATTAGCTTCTGATCTTCTTGCCCTTGCCTCTTCTTCTTGGTCTCGCTTCTTCTCCCATCTGATCAAGAAACCAGCCCTTGGAGTTGGGGTTGAACCCAGCCGAAGAGCTATAAGAAGCTTTGGACGGAGTGGGACCTGCGG
>c14559.graph_c0
GGGCGTTCTGGTTTCTTTGCTATCAAAGTGGATCTCATGAAGGCATATGACAGGTTGCGATGGTCCTTTATTGCAGATGTCTTGCGGGAGATAGGTATACCGAACAGCTTGATTACCATCATCATGTATTGTGTTACTTCCGTGCATACCAATGTAGTATGGAATGGTAATCAATCAGCATTTTTCACACCGGGTCGAGGACTTCGCCAAGGGGACCCTATTTCTCCCTATTTGTTCGTTATGTGTATGGACAAGTTAACACATTTGATTGAAGATGAAGTCGATCGAGGTAACTGGATCCCTCTTCGAGCTGGTAGAGGAGGACCTCCTATTTCACACTTAATGTTTGCAGACGATTTACTTCTTTTTGGTAAGGCAGATCCTGGCCACTTGAATTGCATACTGAGGGTTCTAGATATTTTCTGCACTGCTGCTGGACAGTTAGTAAGCCAAGACAAAACTAGTATTTATTTCTCAAAGAATGTGAGGCCAGAACAGAGACAGGAGCTGATCTCTCAGTCAGGATTCAGAGAAACCAATTATCTGGGTAAATATCTTGGTATACCACTCACGGGACGCCATCCCCGTAAGAATGATTTTCAGTATCTTATTAATGCTGTCCAATCAAAGCTTAGTGGTTGGAAATCGAAGAGCCTGTCGTTGGCGGGCAGAATTACCCTGTCCAGAGCGGTGATCCAAGCCTTGCCGGTGTATTCAATGATGACTTGCATTCTGCCCAGTAGCTGTATAAATGAAATCCAGCGGTTGCAACGAGGTTTCGTATGGGGTGATACGGATGATAGACGGAGATGCCACTTGATTAAGTGGAGCACTCTTCAACTCCCCAAAAAGGCGGGTGGCCTTGCTATACGAGACCTTGCACTGATGAACAGAGCATGCATAATGAAGATGGGTTGGGCTGTGAGGAATAAAGAAGATAGCCTTTGGTGCAGAGTCATCAGTCAGAAATATGGTAGAAATGCGTTGGATGAGCGGTCTCTGATAGTCAAAGCTTCTGATTCTGATTTGTGGAAGGCGATTGGTAAGATTTGGCAACATATTGTTAAAGGGGAAGCTTGGTTAATTGGTAATGGGCAAACTGCAAGTTTTTGGAATTCTTCGTGGGTGCTGCCGGGTGAATGTCTAGCTGATAAGGTGATCCACCCTGATAGAATTGTAGATGGTGTGGTTGGGGATTTTGTGAACTCGCAAGGGGACTGGGATGAAGAGAGTATCTCAGCGTTGCTACCAAGGGAAGTGGTTGACAGAATTCTAATTCAGATCCCTCCGAGCCATGAGGAGGATGCTGATCAGAGATATTGGCCGGCTGATCATAGAGGTCAATTCTCGATTTCCAGTGCCTATGCAAGTCTGTGTGATAACAGAACTGTTACCCCTCATCGACATTGGAAACTTGTGTGGCAGCTTTCGGTCCCTGAGCGGATTAAGGTGTTCATTTGGCAATTGGGGCATGATCGTTTGTTGACTAGGAGTAGGACTGCTCGCTGGGGACATGGTGATGGAGAGTGCTTGATTTGTGGGAGTGATGTTGAGCATACTTTACATGTGCTGCGGGATTGCCAGAGAACTAGCCAATTGTGGCAGCACCTTGTGCCTGCAAATATCAGGGCCCCATTTTACTTAGTTGATTCGCTAAGCTGGTTTGATATCAACATTGGTGAGAGTGGGTCCAAGGTAGAAGGTTTTGATTGGAAGGATATTTGGGCCACCACGTGTTACTTTATTTGGCGGTGGAGGAACCTTTCCATGCATGACAATGATTTTAAGTGGCCAGCTCATCCTCAGAATATAATTATGCAGCAAATGGACTGGTATGCTCGCAGTATGGAAGTTAATCAGATTGCACAAGTAACTCGTTCATGGATTGACATCAAGTGGAATGCACCAGAGGCTGGTTTTGTTATGTTGAATACCGATGGTGCCTTCAAGCGTGGGTTACAGATTGGTGGTTGTGGTGGCTGCCTGCGGGGAAGTCGTGGTGAGTGGCTAGGGGGTTTTGCTAAACAAGTGGTTGTTACCTCAGCTTATTTGGCTGAGTTGTGGGGGGTATGTGAAGGCATCAATTTGGCCAAAGAATTGGTAACTCAGAATATAATTCTTTGTGTGGATTCGGAAGCAGTGGTTCAAAGTTTAAGTCAAAGCCATGGGCAAGAGGATTGTTTCGTGAATCTGCTCAGAAGGATCAGGAAGTGCATAGCAGGTTTGGAAGGGAGGATTGAGGTTTGACATGTATTTAG
>c14602.graph_c0
GCGTGAATGCTTAAAGAAAACATGTACAATTTATTTACTTCGAGAAGAAAGATTACACGATAATTAAAGATTGCAGAAACTGCAATTTTCCACAGGGAGGAGGCTTATAGCATTTTCTGATTTATAACACCATGCATGATTGCATGTGATCAAGGAATGGAAGGCGATGGGCCTCCTCCACGCACCATGTCACCAACCGAATCCCTTTGTTTGGGTGAGGCAGCCAGCGCACAATACCCACAGGCATGACACTGGGGCCTTGAATGGGGACCACGTTGACTGGTGGACCCCACTGGTAGTCCACCTGATCAAATCCCAGCCTCCCCCACTCAGACATGAACAACGTAGTGTAGGTCAATGGAGCTGCAAATGGGTCTTCGCCTTCACCATTGATCAAATGCTCCCCCTTCAAGTACTTGCTAAACTCTAACCGTAACTTCCCCTTTGCCTCTTGGACCAGCTTCACCACATCTATTATCGGTGCCCTTTTAAGTGTTTCACACGAAGAGGTAACTGTCACTGGGAAAAAACAATTGCCGTAGAAACCATTGGGAAGAGGAGGGTCCACAAGCTGACGGCAATTTGCAAAGAAAACCAGCTTCACTTGTGTATTGGGTTTGAAATTAATGGCTCTTGTTCTGCTGCTCCAAAACCCTGCAGCTACAATATCAAAGCTTCTTGGGGTGGTTGAGGAGAGGGAAAGAAATCTCTGTGCCACACTGGTTCAATGCTGGGTTTATCAAGTCCTCTAGCTAGCTCCCCAACAGCATTTAGAAATTGTGCAGCACCAAGGCCATCACATATGCTATGGCAGAATAGGAGGCCTATCACAAAACCCCCACAGCCAAATTGTGTCACCTGCATTTGAACAAGGGGATCGATGTGTTCGATCTCGTGAATATCATCAGGAATTAGAAGATCAACATATGGAACAGATTCCATGTCTTGAAAGAAATTGACAGATTGAAGGGTGCAATCGATTGTTGCCTCAACGTACCACACGCCATCACCTGAGCATTCAATTTGGAGACCACATGGTTTAGATTCTTTGAGTCGTCCTGCAAGAGGGTAGTAGGGAACCAGTGCTCGAGACAGGGCTTCTCTTATGACCCTTGCCGGTTCATGGCCTTGTCTGAACACGTGTAAGGTCCTAACATTATTTCTTAGAGCTGGTAATTTGTCGATAACTGAGAGGTCTAGTGTAGTCAATGGAGTTTCATTGGCTGGTTTAACTAGGCATCGTTTTGTTCTGATCACAGACATTGCCAGGAATGATATTAATGCAGAGTAGAGTCAAGTGAAA
>c14615.graph_c0
TGTACATATATCAAAAGTAAGATCACTGACACTTGATGTGAAAGTGTGGGATTCGTCGGTCTTAACCATGTTTCAGTCACTGGGCAATCTCTTTGCAAACTCGGTTTGGGAGGAGCTGTTGCCTTCAACAAGTACTTCGCAAACTTATGATACTCCATATGGTTCATCCAAGGCTGAAACAAACAAGTTATTTCATGCAAGAAAACCAAAACATGATGATCCTATTTCACTAAAGGAGAGATACATTCATGCAAAGTATGCTGAGAAAGTTTTTGTTCGGCGGATGACAAAAAACCACCGTCTCCTTCCAGTTACACAGCAAGTGTGGGAAAGTATCTGTGCCAATGACAAGAAAGCTGTGTACCGGCATATTATCAAATCAGATGTGGATGTCAATGCTATTAGTGGTGAAGCATTATCTGGCTTTTTTTCCAATACGCCTTCTTCAAGCGATACAGATACATCTTCTAAAAGTAAAGTTAAGCTTATGGAGGACATACAAGATGGTTCAAGTGTGCTTCACCTGGCATGTCTAACTAGTGATGCTGGAATGGTAGAGCTGCTCCTGCAGTATGGGGCAGATGTAAATGCTACCGATTCAAGAGGCCGGACACCACTGCATTACTGCATTATGAGAGGGAAAAGTAAAGCTGCGAAATTGCTTATTACAAGGGGGGGCAACCCACATGCCGTAGATAAAGAAGGCAACACTCCTCTTAAGCTCGCACCAGAACCCGTCACTATTGGCAAGGACATTCTTGCTCTCTTAACAGGCAGATGACATGCCCACCAGGGAAGGGATCAAATGTATCCATGCCACATATTTTTGAGGACAAACCAGTCATTTTAGAAAGTAGCGACTGGCCCAATGGGCCGGCCTAGTGGGTTGGTTTTGCCGGGCCACATGTGTATAGAATCATGTTCTGTTGTAAGATATGGAATAGGCGGTTCAATGGGGCTTGACTTCCATTTCAATTTTCAACTAGTCTTGAGTTTTGCAACGTTAATTCATCCCTTTCAAAGTTATGGGAATTTAACAGATGATCAGAGTTTTTGTCAAAAGTTA
>c14670.graph_c0
GATTTAGGTTCAGCTTAGCTTAAGGTGATGATATTGATGTTAATTTCATTCTCAATTTTTAGGCTGTTAAATTTTTTTATGATTTGCTTCAATTCAATCATGATGCCTGTTATTACTGTGATTGTGAATTATAAATGTTATATTTTTACAAGGCGTTTGTAATTTGCTTTGATTGTTTGGAAAATGATAGGAAATAAAAAAGTGGGAAAGGGGAGATTTTGAGGCATTGGTTAGATTGATGCCTTGTGAGTCTATTAGTTTGTGGGTAAGGATGCTTACATCTACCATCGTTAGACCCCACTCGTACACCGGCTGCCTGCCTGCCTGCCCTTTTTTAGGAGATATTTTGTAGTCCTTACAATTTTGGCTTTAGAATAGGACTTGATGATGATCATATGGTTTGGTGATTATAGATTATAGAAATGAAACTTTTCTGTTGTCTCTTAAAATATCATCCAGGTTGGTAGAATTCATTGAATTAGGATTCAATGTTCTCTGTGTGTATTATATATAGTTTCAAGAGCAGATCTCAAACTTTGCAAGATGGAAGGAATAATACGTGTGGAATTTTCTTTGATTCCACGAAACCATCCTCACCGGATATCATCCCTGTTGCTCTCCATATTTCCAAGGGTTAGGTTTTAGGAGAACGTTTTCTTGCTCATGAAAAAACATGATGACATTGTTTGATCTATGTAGTCGATCCCCCCAAGTGAGAATAAAACTTATGTTGTTGATGAGCATTAAATGACCAACTAGTGAAAGGTTGAGTGCTTTGAACATTACTTGTGAGATTGGATTTGTGGTATGGTGGAAATTTTTGGAAAATCGAGCAGGGAACAAACAGGGGTTTGATGTGTGGACAGTTAATGACATCTGTCAAGGAAATCAAAACTGGGTTGTTGATATTGCATTCTGTCCTTGTTGATTAGGTTAACAATTTATATATGACACTTTTATCTTCCAGACAATGTTGCAATTTTTTTATGTAAATGATTACTATTCAACATAGAAAA
>c14673.graph_c0
TGCGTCAATTGGCTCTGGTTTTCTTCGTTCTACGAACATAGCACATGTAAATACATTTAAATCAGTCTTAAAAAATAATTAATGTCTCGTTCTATAGTCAAATCATTAACTACAGATACGTGTGTTTTGTGGATGTAGAATGTAATTACATTGGATCGCCAGCTAGAATACTACAAGGAATGTCAAAGTGAACTGATAAAAACAGTAGGTCCATCAAAGGCATCATCGATCATAGCCGGTGCTATACATGGTGTTCGTACTGGGAGCAATGATTTTATATTGAATTATTTGCTACATCCTTCCCTTTGGATTTCTTTTACGCCTGATCAAGTCTCAAACCTTATGATCCAAAACTCTTATAAATTCATTCAGGTATGTCTCTCTCTCTCTTCACCTTCACTTGTTTCCTTTAAAAAAATGACATTAAGAGCGAGCTTCGCTGATTTTGATTTGCATCACTAACAATACCCATGTCGACAGGCTTTATATTTTTTAGGAGCAAGAAGGATAGGCGTCATAACGATGACTTCTATTGGATGTTTGCCCCTAGTCATCACTCTCTTTGGTTCTCATAGCAATAACAAATGTGTAGATAGCTTAAATATAATTGCTATGGACTTCAACCAAAAACTGGAATTGGCGCAGGAGAACCTGCGACAAATGTTTCCAGATCTCAATTTGGTCCTCCTGGATGGCTTCCAACCCGTCTATGACTTGGCATCCATGCCTTCTGAATATGGTACGGTATCCGATCATTCTAAACTTGAAGAGTAATTTTGTCATTTATTTCCATGTGACTGACATACACATACCTATTACAGGCTTTTTTGAAGCAAGAAAGGGCTGTTGTGGCACGGGTGTGGCAGAGGTGGCTATACTTTGTAATCAACTATCCATAGGAACCTGTTCTAATGCATCCCAATATGTGTTTTGGGATTCTGTTCATCCCTCAGATGCTGCGAACAAGTTCATAGCAGATCGTTTGATTCCTTTTGCCATTAAACTCATTGGATGATGTGGGCGGTTTGGTTTCATATGTTGCCTCTTTTGGAGTACTATTTATATTTTCTTTTACATTAAGAGGTCATACAAGTTGGACCAATACAATACCAAATCTAGAGTTGAGTATGTCCCAAGAGGTATGTTTTGAAGCAACAAAATAAGAATATTTAAA
>c14681.graph_c0
GAAATTATCAGTTCAATAAGGTGGTGCATCTCGATATACTATTGTCTGTGCTTGCCAGTGGTCAACCTCCTGTAGCTCAGAAGATAACAAAACTGTTTATTCCTTCGTACTTTCCCTCAAAAGTACCCTTAGATGAGGCATGTAATCGCTGCATTACACTTGTAAAAAGGGCTCCAAAGGCTGGCACAGTATTTTGCAAGTATGCCATCTTGGAAGGAGCATCTAAAACTCATGTTTTAGAACTGGTCAAAGTATTCCTTACTTTGGTTTTGTCACCAGATAAGCTGAATGCAGATCAGATAGAGGGTTTTCTGGTTGCGGCTAGCTACCTTTGTGATGCCTTAACATGTGAACCATGCCATATGAATAGCCTCAAAGAGTTACTTAATGCAGAGAAAGTGAAAGGTTTACTATCAGTGGCAGCAACAGGACAAGCTCAAACTTCTTTATTCAACATTTTCTCTACTGTCTGTCCAGATGATGTTGCAGGACTTCTTGAAGAAAGCATGACCGTGGTCACAAACTGCCACGGTTTACCTGAAGATGTTGATAGCGAATCTAAAATTAGGGCAGCACATAGGTTGCTGCTTTCTTTGGGTGGTTTTGATGACATGTTTGAGGCCTTAACAACACTCTTACATAAGGCTTCTTATCGTTGTAACGTTAAATTTGGTGCAGACATGCCATCACACAATGTTTCAACTATTAAAAGAAAGAAATCTAATTACTCTGGAAAATTTTCAATTAAATCGAAGATAATTAACAGAAAGCAGTCTTTTGAAGATGATTATTTAGTAGCGGTTGGGGTAGCATGGCAAGTTAGAGACTTGCTTCAGCATGAGGATACTAGAAAAGCTATCTTTAGATCTCAACCTTTAGAAATGTTGTTTTTTTCTCTTAAGGTGATATCTGAAGTCAGCATTGTGAATTGCGGTCAGTATGAATATATGGACATATCTCCAGTCTTGGCATATATGTCCCTTGCTTTGCAAATGGCAGTCGATAATGTTGGGACAAATAGTGATAGAAAGAGGAAGAAACATAAGATTGATTCTTCTACATTGCTTTCAGAGTCTGTCTTGGATCTGACAATAGAACACGTGCTCAACTGCTTAGAAAAACTATTTGGATCTGATGACACTTTACAAAGCCACAATGTGAATTCATATAATGTGCAGTCAACCACTGCAAAAAATCAAAATTCCTCAAAAAGACGAAAGTTATCTCCTACAACTGCACGGGGCCCAAGTAAGGGAGGATCCGTTCGCGATGAACCCCAACTAGTATTTTGTAAGGTGAAGATGCTTACTGCTGTTCTCAAGTTCTTGGCTGATATGACTGCAATGTCTTTTGCTCCTCACAACCATGGAATATTCTTAAATTACACATCAAAGTGCATGCAGCATATCGTGTCTTCATTGGACAAGCTGTATCATAGCCAAATTCAATTAAAGGAAGAGGATAGAAAAAATACTGTAGTTTGCCTGAAAAGCTCCTTCAGCTATGCTGCAAAAATACTCAATTTGGTACTGACAGATTCTGGTGGTTCCTCCATAACTCCACAGGAAGTTTTTACTCTTGCCAATAGTCTGCTTGACTTATTTGTTTCAATTGAGTCGTGTTTGGGCACTTTTTATGCATCAC
>c14721.graph_c0
GCACAAAGGATCATTTTATTATAACCAGAGCCTTGTAGATCTGGCAAATCATGTAGACAATGAAAAATGAGAAGAAAAATAAACTCTTTTTATTAGAACCAAGACCTCATGAATCTTGGTCACTCACAAAGTAAAACATAGGAAAAACACATTGAAACAGAAATAGCTTAAAGCTCATCCTTCTTGAGCGCGGATGGACGAACACCTTGACTGAGGAAATCCTTGTAATACTTGCCGGATTCTTTCTCGTAACGTGTGAGGTTATTTTTGAAATCAACGTAGTAGAGTCCAAATCTGTTTTTGTAACCATCTTGCCACTCGAAGTTATCCAACAATGACCATACAAAGTATCCTGTAACATTCACTTTGTCGATGCAAACAGCTTCTTGCATACTCAAAAGATGCCTCTGAAGATAATATTTCCTGTTATGATCAGCGGTACCAACAGCAACAGAATCTGAGGCCCCTAGTTCTTCTCCATATCCGTTTTCCATGATCATAATTTCCGGATTTGCGTATTTGTCCTTAATGTACTTCAACAGACTTCTAAAACCTCTCGAGTAAACGTTCAATGCAGCGGTCAAAGGCTTGCTACCAATGGCGTAATTTTGCGCATTCTTAGACTCCCATGTAATAAGAGAATCTTGCATCCATCTTGGTTTTGAAGGATCAGGTTTCTCCAAATGGTTTGAAAACACTGAAGTATAGTAGTTGAGCCCAACGAAATCGGTAGAAGCTTTCAGTTTTGCTTTCTGCTCAGTTGTAAATTTAGGCAATCTATGTCCAACAATGTCTTTCATGATCTGTGGATAATCTCCAAATGTAGTTGTGTCTAGATGCCATCCCAAAATAAAGTCAAGTGCACGGTCGATGGACGCACCGTCTTGTGAATCAGCAAGGTCATGTGCTTCGAACCAAGCAGGACTATGTGCAATTCCGATCTTCCCACCTTTACACTTTTCGCATTTCCGGTAAGCTTCAACTGCTTCTGCGTGAGAGATAAGGAGATTGTGAGTGACAAGGTAAGCCTCGTATCCTGATCGTCCGTCTTGGCATTTAGCATTGACGTAAGAAGAGCAACGACCAGGTGCCTTTTTGCCTACGTCATAGCCAGCGTGCGAGAAAACCCATGGCTCATTGAAAGTGATCCAATGTTTCACTTTTCCACCGTATTCTTGGAAAACAAAATCTGCATACTCTCGGAAATCCTTCACAATCCTTTCGCTTAAAAAGCCGCCATATTCATCTTCTAAATCTTGTGGAGTGTCCCAGTGAAAAACAGTAACGAATGGAGTTATACCATTTTTTATGAGCTCGTCGATGAGGTCGTGGTAGAATTGCACACCAGCTTGACTCACTCCTTTCTCCTTTCTCCCATGAGGAAATATTCTTGGCCATGCGATAGACATTCTAAAGGCGTCTGTGTTTAGATTCTTCATTAGTTGGATATCTTCCTTATAACGATGGAAGAAATCAACGGCCACATCGCCGTTATCGTTATTGCACCTCTCTGGATATCTTCTACAGTAGATGTCCCATAAGGCTGGTCCACGACAAGTTTCATTAATCGCACCTTCGACCTGGTATGCCGCAGTAGCCGTGCCAAATAAAAAACCTTCAGGGAAACTTGCCCGGCTTAGTTTGTTCGACGGCGGGCAAACAGGTCCATCTGCATTTGCTGGAGAGGCGACGATGGTCAGGAGCAAAAGCAGCCCAATGAGAGGAAGCTTTTGCAAAACCATTTTTGTTTGTAATTCTGATTTTAT
>c14758.graph_c0
ATTTCAAGATGAATGATCTGGATGGGGCTCTATTGATTTGGAAGGAAATGAAGGAAAGAGGTATATATCCAGATGTTGTTGCCTTTACAGCCTTAATAGACGGACTTGCAAAAGCAGGTAATGTTGAGGAGGCATATGAAGTGTTCTCAGAAATGTCAGCTTTAGGTTTTATTCCTAACAACTTTGCATATAATTCATTGATTGGTGGGTTTTGCGACTGTGGTAAGATGAATGAAGCATTGATGTTGGAGAAAGAGATGAGGCTAAAAGGCCTTCTTCCGGATACCTTTACCTTCAATATCATTATTGATGGTTTTTGTAGACAGGGAGAAATGGAAGCTGCAGTTGATTCATTTCTTGAGATGCACCGGATTGGTTTGATGCCTGATACATTCACATTTAACATTTTAATTGGTGGATATTGTAAGGCATTTGACATGGTTGGTGCAGATGAGATTGTCAGTAAAATGTACACATGTGGGTTTGACCCAGATATCACAACCTATAATATACGCATGCATGGTTACTGCAAGGTTCGAAAAATGAATCGAGCAATTATCATTTTGGATGAGCTTGTCTCAGCTGGTATTGTTCCAGACACAGTGACATACAACACTATGATGGGTGGTATTTGTAGTGATATTTTGGATCGTGCTATGATTCTTACTGCAAAATTAATTAAGATGGGTTTTATTCCAAATGTGATTACAACCAATATATTGTTGTCCCACTTTTGCAAGCAAGGGATGCCAGAGAGGGCCTTACTTTGGGGTCAAAAGTTCAGAGAGATTTGCTTTGGTTTTGATGACATCTCCTACATAATACTGGACAGAGCTTACCATATGGTGCACAATGAGGTTGAGCTTGTTAGAGGAACATATGAAAAGAGCCTTTTTTTGGATTTCTTAATGTACATTACATTTGACCATTTTTCAAGAAATAGACCGCATAACATGGAGAATGAGAATAATTTCAAGTTGATTGAAAGTCAATTTGTTGCTTTGTGAACTTGAGTGTATCATCCTTTTGTAATCCTTGACATTTGCCAAGGTTTTGTGTAATCATGAGATCAGTA
>c14838.graph_c0
TGGGATCCTGGAAATTAGCTGACGAACTTTCACAATGTGAACCTCCTTCAGATTTCTTCTTCTTCTCTTCTTTGATCTCTGCAAGAGTCTTAGGCCCTGAAAATGTTCTGGATATCTGAATATATCTCTGCTGCTTCAAAACTGGATTCCTGGATGTTTTGGATGGAAGAAACTGCCGTTTAGCTACTTTTTCTCTATAATGCCCCCTCGACCTATTTTGCTGGGAATGCGTAAATAACCTGTGCTTGTTAGTGATTGACAGATTTTCAACATCTCTGATCGAACTAAATCCCAATTGTGATGTTAATCTTCTACTTGACCGCTGACCAGTGTCATGCCTTTGATGCCTTTCCTGGTTTCGAGACATCAAAGAAGATGGTTCATGATTTCTTAAGAAACCTGTAACAGGTGGACCATCGAACTCCCTACGCCTCCTCAGGTGGTCACGTAGATCTAAGTTATTGTCACAAGCAGCCAGCTCAGCTGACATCCGAATTCTTTTCCTAGATAATATAGAATCTAAGATCATCTCTCTGGAGTAACCACAAACCTTTCTGCCATTACCATTGGTAAAATCGCGATCGAAACATCTGTAACCATCATATGCTCCTTGTTCGTACAGAATATCAGCATCTGGAGACACGGTATCATACTCAAATGGAGCTTTCAATTCATTCCCTGGGTATTTCTCATCCAGATCCTGGCCATCCATATCAAGCACTGGCATATAATCAGAATCATCCTCATAACCCAAGTTCTCCGATTCATCATGAACAAGAACATCAAATCCTGGGGACGATTCCCACCGCTCCTCAGGCTCTATGTGACTATTTGCTTGCTCCTCTGAACTCTGCTCAGTGCATAAAGGAGACACTATATCATGAGCAAAGGCATCATCTTGAAACAGAGAATTTGACTGATTCACTGCAGCTTCTTTACAGTCAAAAGTAGATAACTCCAAGCAATCCCCTTGCTGTTTAACGTTTTCAGGTAATGGTGGCTGAAGACCCTCCTTAGGCTTTAGTTTAAAACCAGGCAGAGCTGTTTTATTTGGCGCAGGTAAAGATTGGTCAAAATATGTTTCTTTCGGTGTTGATGCTACACCTGTTTTATTTGCTGATGGAGTTTTATTTTCTAAGTTGGGTACATTAATGCTTCCACTGTCATTCTTCAAAGGCTTTACGGTGGGCAAGCTTTCAACAGGCCCATGCAAAAACGAGCATCTGTTACCTTTGCTGCAATATCCATTGAAGAAATAATAACAGGGAACCATTGTCTTGTTTGCAGGTAATGAAGATTCAATAGGTTCGGATGGCCCCCCAGTGTGCCCATCCAATGGAGGGTGTCTAAAGGCACAAGTTGGATTAAGACAATTCCCAGATAACCAGTACCAGCAATCCCTCGGGTTAAGCCTCGCCATCTCATTATGCCGATACTCACACTCTGCACCCTTCTTGCAAGTGAAAGGTGAGGCGAGGAAATAAACGCAATCGGTGTTACG
>c14859.graph_c0
TCGCTAGTTTGGGCCTCGTTAGGGGATCTCCTCATGAGGATCGGTTCTCGTGCCCATATGAATTCGTAGATGCCTTTCTGTCAAAAGATTCAGTGTCGAAAGACAGAGCCTTTGAAAGCCCCTTCTTCTTATAGTCTGAGTCTTCCTTGGACCACCGCTTGCTCTCCTACCGGCCTTTCTCTCTTAGCTTTCCCCGCCTCTGGCAGTGAACGACTCGGCTGCGCTTCGGGAAGCTAACTCATTTGACATCGGATCCATGATCAATTCGCAGACTGATCCGCTTAGACTTCGGGCGTTGGGGCTTAAAGGGAAACCACGCAAAGCTCCGGTGATCCACTCTATTCAATGGCAACCTCCACCTCCTGGATGGATGAAAGTTAATACAGATGGATGCTCGAGAGGTCAGCCAGGACCATCGTCATGCGGAGGAATCTTTCGAAACTGCAGAGGTTTTGTACATGGATGCTTTGAGCTTTCGTTGGGGCAGCGGATTCGCATATCAGGCAGAGTGGGTTGGGGGACGGCTATCGCTATAGCACACTCCAAGGGCTGCCAACTCACAGTTGGAGTGTTCCAAGGACGGCAACTAAAAGAAAGCTAAATAGGAATAAAATAAATCACGCACGAAGGATCAGAGAGAAAAAGGATCCTAAAAGCTAAAAGCCTAGAAGACTAGACTGTCAGACTCGAGAAGGTAGCAGTAAGATCTCTGTCTCCAGAAAGATATGAAGGTTTCAAAATAAAAAGTATCCTCTCATTCCTTATGGCTGGCCGATGACTCTAGAAAGGATCCCCCTCGATCAGCTAATAGGGGGCACGGATCGTTAGCTCCTGCACACACACGTGGTACTGACTTGGCCTAGGCCTCACATCGTCCTGTCCACTGAACTCATCAATCAACCTTGACTCTCACTACGTACTCCATCTCTATCTATTAGAAGTTTCAGGCTGAGGTGAGCTACTCTAGTATTAACTCTAATTCACCGGCTTGATTCCCTCACTTCCTTTAAGTCGGTCGGTAATGGTTGACTTTCTCTTTGGGCAGGAAGTCTCAAAGCTCTTTCCTAAAGAAGTGCATAAATGACGGAAGAAAAGGAATGAATCAAGACGGTTCATCCACGGAGGGAAGCAAAGTCCATACCAGCTCCTGCTGTTGAGGTGCTCCTTTAATGGATAAAATCTTCCTCTCAGGAGGGCTATATACGTAGCAGATAGAGAAGAACAAAAATCAACACTTTCATTTGACCTGGAGGAATACAAGGGGTATTGGTCCAACAGCGGAAGTTATAATTTGACCCGCCCATCGAAAGCCTCCCAGATAGGCAGTTTGCTCCCCAGTGTAGGGGTGAACCTGTCAAGAACAATAGTTTG
>c14876.graph_c1
AGTTAATTAAGGTTGTGTCACCACTCGTGAGTTTCAGTTTCTTCACTACTCAACACACCAGTACTTCACTTCCTCCTTCGTTCGTGGTCCCTATAAATTAACCTTACTACTATTAATTTTTCATTCCATCCATAATATTAATCATCAAACTTAGATCAAACTTTTCTGTTTTCTCTCTCTATATATATCACTTTCATTTTCCACCATATATACTCTCAAATTAATATTTAGTGTTTAGTTAATTATATAGTATTCTCTTAGTCAGCCAAAACGGGTCTTCCATTGTGGATGCTTGGCTTAGGTGCGGACCTCTTGTGGGCCGACATGAACCGTCTTCTCGCCTTCCTCTTCCACCAGGGAGTGTTGGATGAGCAATTCTTGCAGCTCCAGCAGTTGCAGGATGAGACATCACCAAACTTTGTTTCTGAGGTTGTCAACATTTATTTCCACGAATCCGAGAAGCTTCTCAGGAATCTCAGAGCATTACTAATGGAGAGAGAGTTTTCGGACTATAAGAAAATGGGAATCCATTTGAATCAGTTTATGGGAAGCAGTTCCAGCATTGGCGCCAAGAGAGTCACAAACGTTTGTGTTGCTTTTCGTGCTGCTACTGAACAGAACAACCGTGCCGGATGTTTGCGAGCATTGGAGATGCTGGAGCATGAATATTGCTATCTCAAGAACAAATTGCACGAACTATTCCAAATTGAACAACAACGTGCTTTGGCAGCTGGAGTGAGGTACCCAGTGCAGAATGAATAAAGCAATGGAATGAATGAAATGAAGATTAATTAGTTAGATAGTTACTATTTATCTATTAGGAATTAATTTTTTTTCTTCTTCTCTTTAATTAATTTCTATTTTGAATGTTAATTATCCTATTTGGTTTGGTAAGGGTAAGGGCACGTCTTTCTTATTTAGGACAAACCAAGCTATATCTACCTTTTGTACTTGGTTTGTGTAGGGAATAGAAAAAAAGGGAGGGTCACTACCTATCTGCCATATTAGATTCTC
>c14918.graph_c0
GTAATGGTGTAAAAGGTACGTTACAAGGCCACCAGAACAAGCATACCTATGGTTTTGGTATGAAGTTCCCAATTTGTGACGCTGTCAAAAAAGAATTGTTATAGTTACTAGTCTGGTCCATACCAAAGACTACGATACTATTTTGTTTTGATTTGTTTGTGGATCACGTAGCAAGGTTGATACGTTGCTCCAAACTTTGCACTAATTATAAGACACGTGTACATAATGTGTTTTACAAAAGACTTGCCAATCTTACTAGCATATACCATGTTTGATCTTACTCCTCCCAACCGCAATGTTTACAGTGTTTCCTCCAATTATGCTTCATTGGGGTTAATGTATAGTTGATTGGCTGTTACCCATTACTTCAAAAGAAAATCGTTACCGTTCCTACGACAGTGTTGTCCCTTAAAAACAAGGAGAAGTGTACAACAATTAAAAACTTTCAACTTGGTGTTCCTAAATGTAATGCCTTCCATTGTTGAATTCGACTACGGTATAAGTCCTCCCACGCTTTAGCACAATTGCTTCTGAACGAGTTCCACTGTACATCCGGTGGAGGTATTGGAGCATTAGGGGTCAAATGTATCTGCACAAGGTGTTTCATGCTAGCTATGTACCCAATGCTCACAATCGGGTGATTGATCCCACTCGGTGGTGCATGGGTAAGTGGGAATATTGTGCTACTTCCCCTTTGGTCTATGTATACCACTACTACCTTATACCTGTTAGCAATGGCATAACCTGCGCTTGGCATGAACATCCATTTCTCTTTCGGACATGAACTTTTATGATCAACATACCATAATGAGCTTTTTAAGGCATCCAGGTTTTCACTACCGTTAAGTATGTCGACATACAAGACCCGGTTCGCTTTGAGCTCTTCTATCAATTCTAGACAAATCAAAGGCCAAGAATTTTCACCTCTACCAAGTAATGCAGCGACACACTTAAACCCACAATTCCCATCAGCCGCCTCATTATCAATTTTAGCGATGAATGGTTGAATTCGAAAAGGGAAATACTGCAAATATGGAGACTGAGGTGCAAATCGTTTGGCAGGAGCTGGCCTCTTGGCTGGAGGAGGCACTGACCTCTTGAAAGTGACATGACGAACTGGCAGCGCATCAACATGTTCCGAACAGGATGGGTCATTCTTGGTGGAAGTGTCTTCTTTTGAGCCTTTTCTCTTTCCTTTCTGTGAAGCTCCACATGTGGATGTTTTAGTGATAGGTGGACCCACACTACTGATCTCTCTTAGTTTTGTTAGCATCTGTCTTT
>c14964.graph_c0
GCCGGTTAAATGCTTTGTGAGGGAAAAGCGGGCACAGCTCACGCACGGCAAGGAACTTTCAACAGGCATGGACGGAAGTATACCCCTCCTTTTTGAGGGTGAATGTCGGAAATCGTCTTCCCGGATCACCATTGATGGACATGAAAAAGGATCCGCTAGGCTGTCTTACATGTCCCCAAAAGCCCAAGGGCTCCTTTCCTTCTTGATGTCGCTGATGCGCCTTTAAGAGTTCTCGTTCTACTTCCTGTTATAGCTGGTAGAGTATGAACTACGACCGATGGGATTGGTACAACCACGAATCTTTTGTTTGCTTTGTTTACAGCTGGCCTGACTCCAATAGGAGTTTCTGCTTCTATCCCGCTTGCTTGGGGCAGAAAGACCTCGGGAAAGAAAAGATAAGGCAATTTAGTTCTCATCCGCCCTTGCCTGCGAGCCTAGGAGCAGCTTCACCTTGCGTCTGCTAAAAAGCTAGTGACCCGTAATCCGATGCTACCACCAGACTAGCCGGTATACTCTTGAATTCAGTGAACTGAACCCGAAACCACGCTGCCAAAGAAAAGTCAGCCTAAACCTCTCAACCCCCGAGTCCGGGGCAAAGGTGACGTTCCCTAGGTTCCCCCTGACTTCATGTTTTCTGTCTTCTTTTGTGGATTCCAACTGAATTGTCATCTTTCCCGCCTTCCCTAAAAGCAGCGCCAAGGCTTTGGTTTCTTGGCTCAAGATATTCTTCTTCCCCCGGGGAGTCTGACTGCTCTTTCTCTCAAGCGAAGTGCTTCTCGGGACAAAGGGCTGAAGGGAAGGTAGCTCGTGATTCTCGTCTCGGTCTTCTCGAAAGGTAGTTGACTTCCTTCAGGTGAGAAAGAAGGGGAATTGATCTAGCTATAGATATAGATAGAGTGTCAGATGAAAGGTTTCGCCCCTGACTCCTTTACTTATTGATGTAGCTGATCCGCCTCGTATCAGGAAATGTGGGGCCGCTCTTTCTTACAAGCTTAGGAACTGACTCAAAATCGAAAGTCCGAAGCCGGAGAGAGAAGACTCGAAACAAGAAATCGGGGAGGTTTGAAGATAGTCGACCGATGGGAGAGGATAAGGTAGTTTCTTCTTTATGGGATAATGGTACCGCTTCGCCTTCCTTCAGGTCCTCTCAGGTATCTGATTCCGAAATAGCAGCTATTTCTCCCCCGTGAAATCAAAAGCGTGTTCGATCTCATTGGCGACTCGGAGGATAGGTGAGATGGAGGCGAGTGAGGAGTGGATCAGGATCATCGACTACTCCTCCTCGGGTTGGTCGAAAATGAGACTCCCCTTCTGTATAAGGGGCAGTAATCCGTCAATAGAGGTCATAGACGGAGATCATTGAATCTAAGTTGCTTTAAATAGGGCCTTTCCTCTCTTCGTAAACGTCGCCTTAAAACGACTTCATTCCTCTCCTTAAAAGTAGCTCTGCCCCCTTGTTCTCTCTAACAACACGCTATTAAACTACCTTGCTTTCACCCGAATGCTGCTAGCTCCTCTTTCTAGTCAGGACTAGGGGTTTCCTTTTCCTCAACCAATTCGGTTGTGTCAGCCCTGAGATTGGTTGGTCTAACATTTATGAGCAGGCTGGCTGGACAAAGATGGATGGAAGGTCAGATAGACCATAAACCTTTCATACGCAATTTCTAAATAAGGTATAAATACATATAGAGCAGGAAAGAGAGAACATCTTCCTTCTGTGACATTTACCCCGAAAAAAGCCTATTCTATACCAGCTTCTTCTATAGATGATATAACAGGAGCAGATTCAATAGCAAGGGATATTCACCCAGCAGCGGAAACTGCTTGAGCTGATACGCAAACAAGACCGGCTAGGCTTACAGCGAGA
>c14981.graph_c0
TGCACTACAGAACATTCAAAATGCCATTAATGAAGCTGGTCTTGGAGACAAGGTAAAAGCCACAGTACCCTTAAATGCAGATGTGTACCAGTCTCCAGAAAACAATCCTGTTCCATCAGCAGGAACATTCAGGCCTGATATCAATGGTCTCATGACAGAGATGGTGCAGTTTCTCAGCAAGAATGGCGCACCATTCACTGTGAACATTTATCCCTTCTTAAGTCTTTATGGAAACGACGATTTTCCCTTCAACTACGCCTTCTTCGACGGGGTAGACAAGCCGATTAGTGATAATGGGATCCTATACACAAATGTGTTTGATGCAAATTTTGATACCTTGGTTTCTGCTCTCAAATCAGTCGGTTTCGGTGACCTGCCAATTTTGGTAGGAGAAGTAGGATGGCCTACAGAAGGGGACAAGAATGCCAATGCAGGCAATGCCTTGAGGTTCTACAATGGACTACTATCAAGGCTCGCAGCAAACAAAGGAACACCACTCCGCCCTGGATTCATCGAAGTATACCTCTTTGGACTCATTGATGAGGATGCCAAGAGCATTGCTCCAGGGAGCTTTGAGAGACACTGGGGGATATTTAGATATGATGGACAACCCAAGTTTCCAATGGACCTTTCTGGTGCAAATCAAAACAAACTTCTGATAGGTGCACAGAATGTGAAGTATCTTGCTCCACAATGGTGCGTATTTAACCCTGAAGCCAAAGATCTGAGCAAACTTGCTGATAATATTGACTTTGCTTGCACTTTTGGAGATTGCACTGCACTTGGGTATGGTTCTTCTTGCAATAACCTTGATGCTAATGGAAATGCCTCTTATGCATTCAACATGTACTACCAGGTGCAAAATCAGAACCGCATGGCATGCAATTTTCAGGGGTTAGCTAAGCTTACTAGAGACAACATTTCAACACCTACTTGCAATTTTCTTGTCCAGATAGTTCCTTCTTCGGCTTCTTCTTCGATGCCGTCGCTTGCTGCTTTTGTATTTTTCACTTTGCTTGTGATTCTGTTTCACTAGAATTTTCTTATATACATACATTAGAGATGCTATTATTATTTTTTAATATGGTTTCATCATTTCTTAGAGATAGTTAGTTTACTGATTCTTTAATGATTTTTTTTAGCAGACTGAGAGTGGCTTACACAGTAAACTTATGCATA
>c14993.graph_c0
GAGTAAACTTTGTCTCTGCAATTAGGTATTGGAGCTGAGATCCCTCGTCTGTTTCCTCCCTCGTATGGCCTCATCCATGGCCTATGTAGGGAGGACAAGTGATCTACCTTGGTCTGTAACTAATCCTTCAGTATCCATCAACACTGATCATCATCAACTATCAACCGAGGAGACGGCTAAGCAGGGAGAATCGGTCTTTCCAAAAAGGAGTTTTGCAGAAATTATTTCTAATAGGCAAAAATTGGAAATCAATGTTGAAACGCTTCCTCGACCAATCATTCGTGGAAAGGACATAGCAATAAAAATCCCGCAAGAAGCCTATATCGCGGGTCTCAATCGCTGTAAGAGAAGGCTACATGGGAGAATTACTATGCCAAAGGGCACTTCTCCTAATCGGATCCAAGATTTGCGCGTCAAACTGCAGGATCTCTGGAAATTAAATGGTTCTTGGTCAATAATTTCACTGGGAAGGGGATATTTCGAATTCTCTTTTACAGATCCTAAGGAATTGCATCTGGTATGTTCCAATGGAAACTGGAACCTCAAGCCTGGTTCGCTTCGCCTATTTGCGTGGACAAGGGATTTCAATCCGATTAATGTTAGGCAGACAACCACTCAGTGTTGGGTTCGTTTAATAGGGCTCCCACAGGAATATTGGGATACTCGGATCATTTTATCAATTGCAGGAAGCTTGGGTATTCCTATCAGTCTGGATATGGCTACGCATAAATCTTGTGCTTCTAATCTCGACAACGTTCTCTTTGGTCATTACGCTCGGGTGCAACTTGATATCGATCTTGAATCTCCGTTGAGATATCAGATTATTGTCGAGAGAGATTCGTATGAATTCTTGGTGACAGTGGAATATGAAAATTTACCACAATTCTGCGATAACTGCCATGTCATTGGTCACGACATTGGTTCTTGTCGTCTTTTGCAGCGTACAGAATATGGCAACCATGAAACTCAACCAAAGCAGCGACCTAAGGCGGTGAAACAGGTTTATGTGCCTAAGACTAGTGTGGTTCAGAAGGAACAGGTTATTGTTGATTCCATGACAAATGAAACGTGCGCACAACCTGTTTGTAAAAATGTCTCTCCTGAACAAAATCAAGGTTATCAAGGAAAATTTAGCATTCTTCAAGAGGTAAGTGTAGATAACAATAATGAATTGGCTGTCATCCCAAATGAGGATAAAAATCAGGATCAGGTGCAAAGAAAGTCAAACAATCCTGCCGCAGAAATTTCTGAAAGCCTGCAAATTTCAGAGGATGCTGAGATTCCAGAGGGTCTTGTGGGAGGCTGTTCTTCAGATCAATTGGAACACAGTGTTCACCTGGATGGTGTAATATCTAATTCAGTTGCTTCAGGGTCTACCTTATGTGCTAATCCGGATAATACTCTTGCTGACCAGGTAGCTTCTAACCCTGATATTGTAGAAAATGGTAAGAATAAAGTTGATGTAGTTGTCGTAGGTGCCAGAAATCGTAAACTCACTAAACAATTGGACTCAAATTCTGAGGTTTCTTCAAAAGTGTCTCAGGGAATACCTTCTACATCCTTGGTTTTGAATTCAGATAAGCCCAGGAGCTCTAATACTGTTAAGTCCAATCAATCTGAAAAAAGTAATGTCACTGTTAATCCTAGTTTTCCTTTGACTGGTAACTCTAAGTGTGCTATTACCACTGCTGCTAATAATGACAACAATGTCATTGTCCATTCCGTTATGGTTGCTGATTCTGGTACGACCCCTGTTCTTGAGAGGATAAATACTAGAATTAAAAACTATACTAATAAAATCCATAATGTGGCTGCTAGTGGCCCTCTGGACCCTGGTGTGGGTGCCACCACTGCTGAGAATTTTCTTAACTTGGACAGAATTTCTGCTAAGGATTTTTCTAAGAAGATGCATCAGGATTTCAAGCTGGTCAAAAATTTGTTTGATAATCCTGCAGCTGCTGATCCTGCTATCCTTCGGGATTTAGCTCCTTTGATTAAGGATGATTCTGTGGCAGCTGTTGATATATACAACTCTTTCTTACAAGATATGCATGATGTTTTTGGTTTTCCTAGTTCTTTCCAAAAAGACATTGACTTGCTGAAATCTAAAATGTCTCGTCATTTGACTCAGAAAATTACATTGTAACATGTCTGATACTGTGACTAAGAAGCCTAACTTGGTTAAGACAGGCTCTGTGGATTCTGTGACTAGGTAAGGTTGTACCTCCTTGCAACTGTATGGTACTAAGCCTAGTCTGGTTACATTTTGTTTTGGTTTGGATATTATTCCTTTTCTAGGATCCTTGTATTTTGATTTTGCCATGAGTCTTGGTCTATGTCCCCTCATGGTTCGTTTGTACCCA
>c15121.graph_c0
TCCTTCTTCTTCTTCTTCTTCCTTTGCTGTAAGTAACTCTGGTTTCAATGGCGTTTTCACTCAGGACAAACAGTTTTGGTTTAATAACAGAAGGAGAATCTCCACTTCAATCATCATGGAACGAGATCCATGATTCAGATGAATGGCAGAGAGGCATTTACTATGCCCTCTGTGCCGCTTATGCTACGGTTTCCTTTGTTGCCCTTATACAACTGGTGCGGATTCAAATGAGGGTACCTGAATATGGATGGACAACACAGAAGGTTTTTCACTTGATGAATTTTGTTGTCAATGGATTGAGGGCTGTTATTTTTGGTTTGTACGAAAGTGTTTTTGCAATTAGACCAAAGGCGTTGGAGCAGGTGCTAATGGAAGTTCCCGGTCTTCTGTTTTTCTCTACTTATACATTGCTTGTCTTGTTCTGGGCTGAGATATATCACCAGGCAAGAAGTGAACCAGCACAAAAACTTAGGCCTTCTTATTTTACCGTAAATGGAATTGTTTACCTCATACAGATTTGCCTTTGGATTTACATGTGCGCAAGCAAAACAGCCACCGGCATCGAATTTGCTAAAATCTTCCTAGCAGTTATATCTTTCTGTGCTTCTCTTGGATTTTTGTTGTATGGTGGAAGATTGTTTTTCCTGTTGAGGCGCTTCCCCATTGAATCCAGAGGTCGCCAAAAGAAGCTTTATGAGGTTGGCTCAGTTACGAGTATTTGCTGCACTTGTTTCTTGATAAGATGTGTTATGCTTGCAGTTTCTGCATTTGATGAGGATGCAGATCTTGATGTTTTGAATCATCCCATTCTTAATCTAGCGTACTATTTGTTGGTAGAAATTGTTCCATCCGCATTGGTGCTCTTCATTCTGCGAAAGCTGCCCCCAAAGCGAGTTTCTGATCAGTATCACCCCATTAGATGATTATGAGCTAGTTGTGTGGCAAAGCCAACCGAATGTTCTTTTTTCCTCCTCTATAATAGATCTTTTATCCGTTCAATTTATGTGCTGTATATTCATAACTTTTATTTTATTAAATTAATAGTGTCATTTATTACCAG
>c15131.graph_c0
GTACTTAATTTAATACATGCTACCTAAGTATATAAATATGCAAAAACCTAAGTTAAAGCTGGACATTCATCAACCCATTAATATTCTATGGCCACTAAAATGAATACATTGTACACTTTTCTTTCCCTCTTTCTCCTATTCCTTTCTCCTTCTCTAGCATCTTTCCCCTCCTCACTAGATAACACTTGCAACATCACACCTTACCCATCATTCTGCACAACTACTTTGCCTCCTCACTATTTATCCACACATGACCAATGCCATTTCTTCCTTCAACAATCCTTATCAATAACAAAAACAATTCTTGGATTAATCTCTTCTTATCTTAGAGATAACTCCACAATTCCTTATTCCACATTACATGCCCTTGAAGATTGTATCAATCTAGCTGAACTCAACACTGATTTCTTATCCAATGTCCTCCAAGCCATTGAAACTAATGAAACCATGGCTAGTAATTATTATGATTTACAAACCTTGCTTGGTGCTGTTTTAACAAATCATCAAACATGTTTGGATGGTTTTCATGAGGCAATTCCTTATCCTAAAATCACCACTGCCTTGTCAAACATTTTTTCTGATGGGGTCAAACTTTATAGCATATCTCTTGCTTTATTCACCAATGCCACTGGAAAATCAACAACAGAAAACCCAATTGAGAAAAACATGGAGAGAAAGTTGGTAGAGACAAGAGATGACAATGTGGTTGTGATAGAAAAGGTGGTAGTGAACCCTGATGGATCAGGGGATTTTACAACCATAAATGATGCAGTAGATGCTGCACCTAACATTACAAGCACTAACAATGGGTACCATGTTATTTATGTTGTCGCTGGGATTTATGAGGAGTACGTGTCTATTGCTAAGAGCAAGAAGAACTTAATGATAGTTGGAGATGGCATCAATCACACTGTCATCACTGGCAATCGTAGTGTAGTTGATGGTTGGACCACTTTTCAGTCTGCAACTTTTGCTGTAGTTGGACAAGGGTTTGTTGCAGTGAACATAACATTTCGCAATACCGCCGGATCCAACAAGCATCAAGCAGTTGCTGTAAGAAATGGGGCGGACAAGTCGACATTCTACAATTGTAGTTTTGAAGGCTACCAAGACACTCTATATGCACATTCCCTTAGGCAATTCTACAAAAGCTGTGACATTTATGGCACAGTTGATTTCATATTTGGCAACGCAGCAGCAGTATTCCAAGATTGTAACATGTATCCAAGACTCCCTATGCAAAATCAATTCAATGCAATCACAGCACAGGGCCGAACAGATCCTAACCAAAACACAGGCTTCTCTATATGGAATTGTTGCATGATTCCAGCTAGTGAGTTGGGTAATGTCACTAACAATTATAATGACATAAAGACATATTTGGGTAGGCCTTGGAAAGAGTATTCAAGGACAATTTACATGCAATCTTTTATGGATGGTTTAATTGATCCAAAGGGTTGGACTGAATGGACAGGGGAATTTGCCTTGAGTACATTGTATTATGCAGAGTTTGCTAATTGGGGACCAGGTTCAAATATTAGCAATAGGGTCACATGGGAAGGGTACCATCTCATAGACTCAAAGGATGCAAATGATTTCACCATCTACAAATTTATACAAGGTCACACGTGGTTGCCCAACACTGGAGTCCCTTTCAAAGCTGAGTTACAGTGAACTTCTCCCCTTCTCCTCATCATTTTATTTACTCCCAATAATTTCAACATAAAATTTTAATTTCCATAAGTGTTACTCACTCTTCTTCAATATAAGATACAAATTATTTCAATGTATTTAAGTCAAATACTTCACATTTTTTTACAAAACCTAAAAAGTAGCGTGTCTTTATACCGATGATTAGATGTAATATTATTTATATATATTTTGTTGAACGTGTCTTTATATTTATT
>c15171.graph_c0
TCTTGGTAACATATTATTCAATCCGCAATCTTCATTTCATTACATTACTACATATTCCAGCAAATAAAATCATCACAGGTAAACCCCCCAAATCCAGAATAATCAACACATATTCATCCCCTGAATTTTTCAAAGAACAAAGCATATACAGAGCCCCAAAGATAGCAAGCAGTGCTGATAGAAACTAGGTATCCGCAGCTGAATAAAAGGAAGATGTTCTACACGCCGGGCTTACAAGGCAACGAATGCAGCCAAAAGACCGACAGCGAGAGCACCGGCATGAGGAAGGAACTGCTGCGCGCTGTTCTCATCCTCCTGCTCGACGGGAGCGGTACCGGTGGGACGCCTGATGCGGGTAGTAGTGGGCGCCTCATCGTCATCGACAGATTCAGTGGGCTCGTCCTCGTCAATGAAGTCTGACTCCTCAGCGTCGTCGGTAATGACGGGCGAATCGGTGTCTTCGGTTTCGCTCGGGAACTCGAAGTCGTCGGTCTCCTCCTCTTCTTCAATGGAGGTTGTCCTAGTGGGCCGAGAAGGAAGGGTGGTGGATTCCTCCTCAACCGGCTCCTCATCGTCGGGAATTACACCACCTCCAGCGCCGGCAGCATCGCACAAAGTGGTCCAGATCTCGTCACTGCCATCACTGCATGAAGCAGTGCACGTATCGAGGGCTGTCCCAGCGCGACTTGAGTCTGAGCACCAACAGTTGACCAGTGCCATCAAATCATCCTGAGTGATGTTATTTGGGTCCTGTCCCGCGGCACATTCAAGTGCAGAAGGCGATGGGGCGTATTCGGTAAGACAATCGGTCAAACATTGGGGAAGGTCACCAGCCTGAGCGAAGGCCTTGGGCAGAGGAGCAGGCCTGGGTGACGCATTGACGAGGGCAGCGCCGAGGAGCGTAGCCGCGATGAGGATGGTTCGTGGGGCCATGGTGGAGGATTGTAATATAGGATTGATTTATAAAAGGGAAATGAAATACCCGAGGTCTGAGTTTGATGGTTGATG
>c15246.graph_c0
TATGTCTCGCTGAACTTGTGCTTTTCTGTGTAGAATCTAGAGGTTTTTTGGGTAACTGGTTCTTATGAGAAGTCACCTTTTGTCTTGCTGAACTTTCACTTTTCTTCATTGAAGCTAAGGGTGTCCGATGAATCCATTGACACGACCGTGATGCTAAGCTTACCATGTAGATAGTGTCTTGGCAAAATGTTGGATTCAAGCACGTAACCAACAAAATTTTGCTAGTCCCCCTCAAGGAATCTTGCAACATGCGTGTAAGTTTGCTTTCCCGGTAAGGAATACGACTTTCATTTGTGCACAAGGAATGACAAACATTCAGTAAGGCATAAACTGACTTGTTAATTTTGGTGGTATCAGCAAGACCAGAGCCATCACTACTTTTCCTTCTAGCATCTTCATAACCTGCCATATCAACAAAATTCATTTTGCTCACAAGACCCTTTATGCTTTCATTCTGTGAAAATACATGCACAATTAATCCCATGTGGCTTCTACGAGCAGGCTCAAAGCCTTTTTTAGGAGCAGCCTTGTGTGCAGAACATGCAGTGAGGTATAGATTCTGAAACTCGGCAATGGATTTCACAGGAATCTGAGTAAGTCCTTTAAACTGAATTTTTCCATGATCTTCAAGTACTGAAATTGGTGGTTGTTCTGGATTTAATAAATCAACAGCATGATCCTGATGATCAACCTCATAGAAAGAAACTGCAATAGATTTCTGATTTTCCTCAGCCATGCATAGAAAATCAGCAGTAGCCAGCACTGCCAAACCCGGTTTCTCAATAGAGCCCTGAATTACGTGAGTCTTTCCACTGCCTCTAGCTCCATGAGCAATAACAGTGCTGTTATGGCCTTCAAAAACTGCCGAAATAAGAGGCTTCACCTCCCTTGAATAGATGGTTTCATTATCTTCATGTTCGTTATAGCAATAGTCCACCAAATATTGACTCGAAGATTGTTCTCCAAAGGAAATGGTGACCTCATCCGAATTTTCTCGGTTCACTGAAATCCAATCGAAGGATCCGGAATTGGTATCGGGACCCGAAATTCCCCGGATTTTGGCTACTACACGAAGTTTTCGACCGGGATTGGACACTGCTTGATCGAATTGGGTGGAAGCCATTGAAGCCAAGGGTTGAGTTCGGAACTGAATTGACAGAGAAAACGCGAAGTAGAAGAGTGTGCTGATTTTTTGAGAGGATAGAGAGAGAAATAAA
>c15257.graph_c0
AAGATAAATTCATGGGGAAGTGGGTAGTTAGGAAGAAAGATTTCAATAGGTATTGCATTCGTGCCCGGGGGAATATATTACTCAACCAACAACCTCTTGGGGCGGAAACAAAGTCAGAAGTCTAATACAATCTCAATCTCCGTTGTATGAGATAACACTAAACTTTACTTGGCTCTCAACTCAAGTACGGCTTCTAACTACTAAATCGAAAGACTAATCTCAACAAGCTTCACTCTTTCTTCTGGTTTATCCGGTTATGGACCAGAAATGAAGATATTCAACTGCAACTGATGGGGGCTGATTCTCTTATACTGCCTTTCTTTAGTCCCCGTCCTTTAGAAAGATATGCCGCCCCCTCTCTTAACTCTAATACACATATGACTAAGAGAGTCTCTTCAAGTGGAGTGAAGCCAGCACGCAGTACACAGCATACAGGTGGACGAAATCCATACAAGTAGTGGGGAAGCCGGCCAATAAACCATGTGGACACACAAAATATAGCAAACTAGCTCATCAGTACAGCTAATGGATTCGTTAGGTAACATGAGTGACACAAGCTAATAGGAAATCGGCACGTACCTCGCTTTCGCTACGCGCCTCTGGTTGAGTCAATAAAGCTAGCTGCTGCTTTAAAATGAGACTTGGGGATTGCTTCTGCCCTTACTGTTCTTTTCGACATCCATCCTCCTTCTTTCCGGATACTTATCTAATGCTACGGGTTTCCCAATCAAGAAATAGATTTATTCCTCCTAAGCATATGTAGGAAGAGAGAACTTCACGTCTAATCTTCCCTGCCTCCTATAAGGAAGTGAAGTAGCTCAGAAAGCTTTTTATAATAATTAGAAAGGGAAAGCTCAATAGATCATAGCTACGAGTTAACCTTTGCCGAATAAGTTCTTATGGTAGTAAAGGAGCAGCCAAAGGAAGGTACTCTCGGGAAAATCCATGTGAATAAGGAATGAGATCAGCAGGGGAAGGGACGAATGAAATCTTCTTATCTGTCTGGGAGTAGCTCTTGAATCGAGTAAGTGAACACCCTAAATGGAAAGCTAGTCTTCTTTATGATAGTCAGAGATATAAATGCGGCGAATCGAGAAATAGAGGGAGGAAATCCTTACAATCTCAGAACCAAGGAGAGAAGGTGGCGAAGGATCCGGATTCACTTTTTTTTTATTCATACCCGGGCGTAAAGGCTTTTTCTGATTAAGGAAGAAGCCTAGAAGGCAGAACTCTGAACTAAGCCCAAAGGCTAGATCCCATTTCAGTAGTTCAAGTAGAGATTTTAGGCTAGCCAGCTTTCAGTGCAAAGGAAAGATGTATTGATAATCTATAGCATATTCTAAAAGACTGAGCTACCAAGCAAAGAAGTGAAAGGCCTATCATTTATAACATAACAATAGTAGTCCTACCCTGTCTAAGAGTTTGAACAGGTCTAAGAGCTAATCATTCTACCCGTTAGAATATTTATAGCAGTAATAAGTAAGACCAGTACTAGGATTGGCTTAAGAAGTCAAAATATCTGACTAGCTCCTTTCTTATTCCCCGTAAATGGCATATCCCTAGGTAGACAACTAGTTCTGGGTATAGTGATACGATCTATTGGGTCTAGTCATACTATACTAAAAGGGTAGGTGTAAAGGTACTTTTCTTACCCGGTGAATTGATTGCTGTCCCTCTGGCATAACCCCCTCACCGAAGTGATCAAGCAAGTTACACTAGTTAGAAGGGTAGAAAAAAAGAGCTTCTAGAAAGAAAATGAGTGCTTCTCTGGAAAGGACAGATCTTCTGTCACAGACAAGTCTAATCCTATTCCAAAACCAACAGCCTTGGGCCTTCAACCCCAGCTCGCACTCGACATGACATGATCTTTGACAATCATGAGTCAGAAGAGAAGAGGAAGGTCAATCTATCTTCATTCACATGTTTTATCTGTTTGACTCAGAAGGAGGAGAAGACGAAAAATAAGATACAGAAAGAACCGTCTCCAGCGCACCAATGGGAAACGGGGCCCCCGAAAGGATTCTGATCATAGTCGTTCAGCGCGTCAAGTTGACACTATAGCTACAGGCAAGTGTTTAAGGTCGTGATTTCTCATTCAATGGCCTCACTATTTTAATTCCAATGTACAATACGACATCGGGGATTTCACCCGCAGGCTATACTGTCAAGCAAGGAAGGCGACCTCAAAGACTGGCGGCTAATTCGCGTGACGAAAAGCTAGGTTTTATTCCATCTCTAGTTTCATCGGATCATTCATAGATGACATGCTTCTAAAGACTGCTGCTCAACGGCGTACGGCTGACGACAACGCAAGGCCGTGTACCGAAAAGCTGCCACCCAGTATAATGTACCAACGCCTGAATTTGCCTAACAATTCGGTAGCCGGGCGCGACGATGATAGCTACGAAATGTGCCGAGCCTATGTCCTTCCCAATCTAAGGGACAGTGTAGAGCGAACTTACCAGATTCTTCCCGATCAGACAAGGAGGGACCCGGTCCGATGTTGGTTTTCCAACCCGACAGGACAGTCTTCCCAAGCAACTTCCAACTGCGCCAACTAGACCAAAAACATGTATCGAAACCTGGCCAAACTTCCTATCTCCTCGTTCGCCGCCCCGGAAAGCCTTCCCCACCAACTCCATCTTCACTTCTTGTTCTGATTATGAGGGAAATCCATAACTAGGGATCCGCACTCCTACGTGGACATCTAGAAAGGGAGTACTTGGAGACAGAGAAAGTTATTGTGCTACGTAATACTATAATTGCAGGTTCGCTAGTAGCTCTCCCTTGTTCTCTAGGTTCGGTAACCCGGGTAGCTAAAGGCTGCCTTGCTTCCCGTTGTGGTGGAAATCTTTTTACGCAAATCCTTTTCTTTTAGGAAGATTTAATTACGATATTGACCTTCCTTGCTCAG
>c15305.graph_c0
GTGCGAGATGACACATGTGAAGATGATGAAGAAGAAGAATCTCAGTCCCCTGAAAAGAATCACATTCATTTGGTTGATGTTGATTCTGCAGTCACCACTGTTCCATTATTATTTTCCAACTCCAACGATATCGATAATAATGATGATGTTGATGATAACCTAAATAGTGATGATGAAAAGAATCACATTCACATGGTTGATGTTGATTCTGCAGTTACCACTGTTCCATTGTTACTTTCCAACTCCAACGATATTGATAATGATGATATTGCTAATAATGATGATGATGGTGATGATAACCCTAACATATATGAAGTGAAGCTTGAAACTTTTATTGTGGGTAGGAGATATGCTACTGATAAAGAGGAAATATGTGTTGGTACTACACTCTCTTTTATGAGAGATGCGGAGAATGTTAAGGATCCTAATGCCATCAAGGTTGTTTCTTCAGATTCTGGGTGTTCTAAATTTGTAGGTTACCTCCCTCGTGAGCTTGCGCGATATCTATCTACTTTGATTGATGAGTATGGCCTTGTATTTCAGGGACAAGTCACTTCCATTCCGAAAAATTCTCTTGATGTTGTTCCAATTCAGATCATATGCCTCAGAACACCAGATTGTGAAAGCGGGTATGAAGATGAGACATTTAAAGGATTATGGAAAAACGCTCAGCGTGTTGTTCAATTGGCCATCAGAAATCCTTCTTCATCTGTGAAGTATCAGTTGAATTTCTGTCTTATGCTACAAGAAGTGTTAAAAAATAATATTCACCTTCTAACAGAAGATGAAAAAGCCTACATAGAGTCATTCACCTTACTCTCAAACGACAGTCAGAGGCTTTTTGTTCGGCTATACACTAGAAAGGGACCTTGGTTTCGCATTTCTAGTTTATCATATCCTGAAATAATGGATGCTCAAAAGGCAGTCAAGGAACTTGCTGGTAATTTGATATAAATCAGAAAGAATACATATCTCTTATTGAAGATGGAAATCAACCATGTGAAATTGACATGAATGATATCTTGAATGTCCTCACTGTCTCTGAGTTGCGTGAAATCTGGTGTTTGTTGCTTAAAAAGGTTGGAATCAACCACCACTGTTAGAGCCATAATTTATTCTCAGGAG
>c15335.graph_c0
GGTATGACTTCTCTTAATCCTGTGTAATTGTGTGATTCATGTTTGTCCCTGTGATTAATGTATCTTCTGCTCACATGATGATCAATTAGCTTGTTTACTTGGTATGCTATTGCTGTTGTATGCGGCATCGCAACTGAACATGTTCCTTGATTCTGTTAAGTGAGTGTTCTATAGCTTGGTTTCTCAGTTAGCTGTAATCTGTATATACTAAAGAGTACTCTTTATCTCATCTGCTAGCTGTTTTACTGTTCCTGGGTACTATACTACTACCAGAGTGGGAATCACATGCAATTCCCTAAGTTCCCGTTTCTTGTGGTATTTTTTCATCATAACTGGCTTCTTAAGAAGAGAAGTACTTTCTGGAGACGACTTTTGGTAATTCAAAGCTTTTTGACGGTTTTATAGTTGATGAGTAGCATCTGGTCAGTATAGCTGTGTAATGTGGTTGGTGTGAATGTGAAGCCCGAGATATGCATCACAACTGCTCGTGGTAACAAATACCAGTGCTTATTGACTCTCTACGGTAGTCAACGTTTAGCAATGGAGTGCCACCAAAAAGCAAAAAAAAGTGTAACAGTTGAAAATATAGTTAGGAGAAAGTTGAGGTTGCACCCATTTAGGAGAAGATGACAACTTGCCATGGTTGGTTGAATCATGTCAGAAAACCACCAGTAAATATTCAAATGAGTTAAGGGGGTTAAATCGAATATGATTCATTTAAAAGGGCAGAGGTAACCTAAGAAAATTTTAGGAGAAACCATTAAAACAGACTTTGCTGTAAATGATTTTGGCAAAATTTTGGATTTTTAGTAGAGTCCAATGGTGTCAAGCCATCAGGTGATGCATGTACTTACCTATTAGTAAGGCTGTGTTTTCTGTTATTGCATTCTACCCGCTTGTGCTTCAAACAGCCAATACTTTTACATACGTAACACAAGGTTTCTTGTTTTCATGTAAGAAACAGCATTGCCTTTCTTGTTGACCCTGTTTGTCTGTTATTCTGTGGGTTGAGCAGGATTCAAGTAAAAACATTCAGT
>c15342.graph_c0
GGAGCTGGTGTCTAAGATGCAGTCAGAATTTCCTGAGTTGAACCTTGAGGACAAGGTGAAACTTAAAGGGAGGGGTATTGATGCGAATAAGAAGAAAAGAAATAAGCAAGTGTATGAGAAAGGGAAGTGGAAACCATTCCAGTGGGGACCACGCCATTTTAATTGAGTCGGTAATACTAATATGACTATTGGACAGCTGTCAATAGTCAGGAGGGGGGAGAGAGAAATTAGTACTACTTATGGGAAAAGTGATCGGTGGGATGGGACAGGCAGGAATTTGCTTTTTCAGGAATTGGTGGGATTTGGACCTGTCTCTAGGCTGAGCACAGGGTGACACTGGAGAATTCTTCTTCTTTTACCGTTTGTCTTTATCCTCTTTATTGTATTCCAAGCTGACCTGAGATTCCCTCAGTGACAGCATCATCAATATATACATATATATTTCCACCATTTTTCTTATTATTCAATAGATACCCACCAAGTGGTATCAGAGCACTTTCCTGAGGAGTGCATGTGGGTGACTCAACGGACCATGGAACGACGCGTGAATCACCTTGAAGAGCAACTGGAAGCTATTCGAGCTCAGAATGAGCACCTCCGAGCTCAAAATGAAGATTTGAAGAAGCTCATCCGGCAACGTACAAAGGATCGACACCGGCGAACTCGACACCACCATCACAAGCGGAATACGACGGGGGAATATGATTGGAGCGGAGAAGACGCCGGAACTGTCTATAGTTCGGGAACGACGAGTTCCACGACGAGTTCCACGCGCGGTTCAGCTCGCGATTTCGGTGGTAGGAAGATGAAAATTCCTCTGTTTAGGGGAGATGATGCATATGGCTGGATTGTGCGCACAGAAAGATACTTTAAGTTGAACAGGGTGATTGAGGAGGAGAAATTGGATGCGGTGGTGATAGCTTTGGAGGATCAGGCCTTAAGCTGGTATCAGTGGTGGGAGGAACAAAACACAGTTCTGACCTGGGAAACATTCAAAGAAGCTTTGATTCGTAGGTTCCAACCTGGATTGGTACAAAATCCATTTGGACCTCTGCTGCGTGTGAAGCAAACTGAATCCGTTATGAAGTACAGAGAATCGTTTGAACGAGAGGCAGCCCCACTCAAGAGTGAAGAAAGAGTGATGTTGAAAGGAATATTTTTGAATGGATTAAAAGAGGAGATCCAGGCTGAGTTGAAACTTCATATACGTGAGGAGGGAACCCTAGATGAAATGATGGATTGTGCTCTGTTGCTGGAAGAAAAGAACACAGCCCTAAGGATAAGAGGGGCCAAAGTGGAGGAAAAAAAAGAAAATAGAGATAAAGGAAAAGTGTGGAGTAGATGGGCTGCACCTAAATGGGAGAAAGGAGGGAATAAGGGTAAAATAGAAACCCAAGGGGATGATCATGGAAGCGGGCACAAGAAAACTGAAGGAGGAGGATTGTCTCAGGCTGAGTTGAGAGATAGGAGCAAAAAGGGGTTATGCTTTAAATGTGGGGAGAGATGGGGTCACGACCAC
>c15351.graph_c0
GAAAATATTGAGATTCCCATAGTCAGTTATTGTCGTCAAGGACAACGGATGGAAGTTGACAAAAATACTCAGTCTGAAACATTGGCAAAGTACAACTTGAAAGCTATTAAGGAATTCTCACCATTTAATAAATATCTGATTGGTGAAAAGGCAGCCTTGTTCTGTGGTGGTACCGGAACCCAAATATACATATGGAACTTGGATGAATGGGGTTCAGAATATTGCCTAGAATGGCATGATGGATTAATAGGTGCGAGTTCTTTTCACCAAGGTGACATTTTCATACGAAGCAGAAGATGCCGTTCTCGTCTAGGCCAAACTAATCAAAAGGTTCCATTGGATTACTCATTACGAGCCTATTTGGAAGTCATCTTCTTAGTTCCAAGAATGAAAATAAGCGTTCAAGGGACACTGGTTAAAAGTCGTCCGCTGGCAAATTTCCTGACTAAAACTGTTATTGAAACCGGTCACATCTTGGGAAGGCCAGTTGAGTTAATTCTTGGTTTTAGTCAATTAGAATGGGATCAAGCAAGCTGTGGAATATTTTTGTATTGGCATGGTCGCTTAATTGAGGCTTACAAGAGAGTTGGTGGCATGATTCATAGTGCAGATGTGGGTCGCGGTGTAATTGGTGTCGCAGATGTCACCGATTTAATAGATGATTGGGATGGTCGTGTTTGGGTGCATAATAACAAGCAGGGATTCCAAGACTGTGAAGTATATGCATGTCTTGAGCAGTGGCTAGGGAAAAAAGCTGATGAATTCTGGGACAGTCATTTTGATTCACTTAAGTTGGACAACGATAATTGTGTCTACAGACCAGATTGTGAATGGGTGCAATGTGACAAGTGCAGAAAGTGGAGAATGTTACCATCCACCTTTAACAGCAGAAAATTGCCTGCACAATGGTTCTGTTATATGGAACCTGTCAAAGGTCAATGTGCAGATGCTGAACAGAAGCTGAAGCCTGGCATAGTCACTGTTTCCACAAAGCGGTCTGGATATGATTGCATGTCTGAAGATTCTCATAGTAAAAAGGTGGAGGCTGTTAAGGATACTTCTGTGACAGATGACAAGTTTGTCGATTCCGAGTGTGTTAACTATCCAGCCTTGAAGCGGTTGAAGAAGGGACTTCCTAGAGATGAGGATGTCAAATCTTCGTCCTTAACCAAGCTAAGAAAAGGGGGGATAACCACACAGCTAAAATAGGCAAGCTAAAAATACTACCACCTGAAAATGTTTCTTTTGTTAGCTAGTACTTTTGGGTAGAAGATCTCTATCCAGTTGCTTTGATATTCTGGATGCTGCCCGAGTTCAGGTTTTGGAGCACAAAATTGTCGGGTGGTTAATTGTCATCTAAACTTGTGAGTCATGTTACCAACATGTGAATATTATAAAATATCCCTCTCAAATGGTAACTCGCTATGTGCCTTTAGTCTAATTGGAACTAAAATTTCAGTGAGG
>c15393.graph_c0
ATGTTTTTGGTTATTATCACTTTTGGCCTTTAACTAAACCAAAATGATAAGGTCAAAACAGAGCACACAGGAAATACCATTTCTGGTTTGAACCCAGAAAACCTAGTGTCTCAACAGCCTTTCTGATTTGAACAAATGATTTATTATATCACCAATTGAACAATGTTCCTCCTATTTAAAAATCATCCATAAGACAGCCAACATTTTTACAATTGGAGTGGTATGTTGGAATTAGGAACATTACTTAGACATATGAACAGAGAAAAAAACAATGTAACCTGCTAGTATACTGTTCTGTCTAGCTATAAGTCCACTATCTAGCCAAAATTCGTGACATGATCCACTTCAGGAGATCCAAAATTGATGAAGTACTTCACATGCATGATCACATCACTTATAGTGGGTCTCTGCTTAGGCAGGTCATGAATACAACGTTCAGCAATTTCAAGAACTACTTGTACCTCTTCACGGCGAAATACACCTTTAAGTAATGGGTCAACCATTTGTACGAACTTCCTCTCCCTTAATAAGGGTTTTGCCCAATCAACTAGCATTTGTTGTGAGCGATGTCTTCTTACATCATAAGCTTTTCTGCCAGTGACCATCTCCAAAAGAATTATACCAAAGCTGTAAATATCTGACTTCGATGTCAAGTGATCCAGTCCCATATGCTCAGGAGCACAGTACGCTTTTGATCCCTTGGCTGTTGCTTTCATAAAGCCATCACCACTTGACGCTAATATCGCCAAGCCAAATCCACACAACTTGATATCACCCCGCCAGTCGAACATAACGTTGGAGCTATTCATGTTGCCATATATTATAGCAGGATCCATTATATTATGCAGATTCTCCAAAGCCCAGATTAGGCCTTGTATAATTGTCCTTCTTGCAACCCAATTAAGTGGTTGACTACCGGGCTTACGACCAAACAAATAGTGGTTCAAGGATCCTAATGTCACGGGCTGGTAGACTAATAGCCTCTCACAATCTTCAGCACAATATCCGACCAATTTGATAAAATGTGGATGGTCTATCATATCCAATATCCTCATTTCATTGACAAATTCAGCAATTCCATGTCCTCCTG
>c15402.graph_c0
GGCTTCTGAGTTTGAGAGTCTGGTGAGCTTGTTATGTTCAAATTAAACTGATATTCATGAAGTGTTTTATTTGAGCTTAGGCTCCTGGTCTTGAATGTAATGAGAGATGGAGAATATCATTTGTCAGTTGTCACTGCCAGTGTTGCTATGTATTTTGTAAAATTGAGCCTTGAGGTGAAAAAATAATTTGTTGGTAATTTCAAGTACGTATTTGTCAATAGTTAAAGGATGTTTCTGTTTGTACATACATCAAATTTTGTAGTTACTATCTTTCTCCCGACTTTCGCCTTCTATTGTGTGAATTTAATCCTCTGGAGTTGATAATCTTGTGTGATATGTCGTGACAATGGTACTATGGCAAAACGGTAGAATTCTTGTTGACAAGGTTGATATCTAAGTCGTTTTTTAACCTTGCTCCATCAGATAATTATCTCATTCTCTTACAACTGCATGTTCAAATTTCGAAGACTAGATGGTGATTTACAATTCAAATTTCTGTTATGTTTGGGGCTTGGGGATATTGCATTTTGTAGCAACAAATGTTTCCATCACATGTGAGTGAAGTTGGCAAATCCTCTCCTGCTTTCGTGTTGTGAACATTTATCAATTCTCGGATTTTTCTTTCAGTTAGGAGCTCAGAATCATTTTCGTTTCGGGTTTTTTCTTGTGATCGATTTCTTTCATCTTTCATCTGCGTCTTGAGGAAATGTTGGTCTACATCCTTGAGACAAATGAGGCTCTTTGCTACTTCTACATGTTTCCAATTTCCGAATGATCAATTTTTTCTTCTGTTTGATAATGATTTGTGTTGTTGTTTAAGATGTGTCTTTCTCTTAAATTTTGCTGTATCATGAGTTTGTTCGTTTCCATTCTAATTACATTGTTACACAAAAAATAGTGTTGAGGTAAGTAATCATATTGTTGTCATGTTTTACTTTTATGTTAGTTAGCTGTTACCCTTGGTTTAGATTTTTCATAACTGTAATGGTAGAGTTAGTACAATATGCATGGGTGTATGATGTTATTTTATTTTAATAATCTATTGGGACAAGTCTTAGCAATTTGAGCCACAATAATCCCAAGCTATGTTATGACAACTTCAGCTGCTTTCATGCAG
>c15422.graph_c0
CCTAAAACCAATATTATATACATAGAAATGTTAACAAGTTTACATTGGCTCACTTAAATACTTTTGTTGTAGTCAAGTCCTAAACTAGAAATCCTTGACAAAAAGTTTGTTGATAGCAACAAGTTAGAAAGAAAAAAGAGATAGATGCATGAACGCATTATAATCCGAACCTATTCCAATAACCTTATTTACTTAAAAAAGATCATGTATGGAGCTTTGAAATCATTTCCTCTACCATTCTCAAAGTACTATCTGCCAATTTCTCTCCTTCTGCATCAATTTCATCCATTATCTGTTCTACAAGCTCGTGATTAATTTGTTTACGTCTCGACCTGTAACTGGAGCAGTCTCTCAGAAGCAACAAGAGTTCTCGAGCCATTGATTTGGCTCTCCGTGTTCCATCCACACTTAACTGAAGCAATCCTGGCATTACTCCCTCTGTCAAAATCAATACTCTATATTTTTCTCGGCAGCTCTGGCATATAAGGAGAAGTATACCAACTGCATGCTCTTTTCCTAGTAAAGATCCATCTTCAATAGTCTCAACTAGTACCCGAATCGCTCCTCTGGTACTAGCAACCTCACAAAGTGCATTCTCTGATGAAGAGACAATATTTTCTAGCAACCCTATTGCTTTCTCGACCAGTGCAGATGATTTAACTGAGCTGTGGATTAGCTCAAGCAAGGAGAGTATAACACCAGAAGATACAATGATTGGAATAATCTCTTGGCAGGTTGTGAGGTTGTGGAGAGTAGCTATAGCATCTAGTTGAGACTGAGTGCTACTGCTATTGATAAATTCGACCAAAATTCGGACTGCACCAGCTGAGGCTATTGCTACCTTATTTGCCTTGCAAGAAGAAAGGGTTAGCATGGAAGCTAATGACAATTGTACCACTTCCTGGCTTTCACAATGGATGAGGTTAAGCAAAATTGGCAATGCTCCAGACTTTACGATCCGAATCTTGTTTCGTTCACTGCCAAAGGAAAGACTGAGAAGAGCAGAAAGAGAAGCTTGTATGGTTTCATAGTTTCCAGAATGAAGCATGGAAACCAAAGGAACCATAACACCAGTTTCTGCCAAATTGTGCCTATGCTTATTACACAATTTACTAAGTTCCATAGCTGCTTGAATTTGAGCTTCACTATCACCATTCCAAAGATTTTCCACAATCTGTTTCTCCATTTGAATTTGCTCACTCCAACTCCAGGATAGATCCAGGATAGGCTGTAGAAAACACAGAGACATGGCATTTAAAAATTTATGCCATAAAAGACTTGGTTAGAATTTACTATGTCAAATTCAAGTG
>c15473.graph_c0
CACTTGTAATGATTCAAGACCCACTCTTTAGAAGCTAAATGCACGGAAGCTCCATGCTGTGCCAATAGATGGACAAAAGCTTCTGCTCCCAAACCATTAACACCAGACTCATCATGGAACATGTACTTTTCCGCATTACCAGCTGTCACCTGTCTGACTGGGTTGCAAAAATGCAGTTTCTGCTCTAAATCAAACGGAAGCTCTGCAAAAAATTCCTTGATATGCATCCTTGGATACTGAAATGGATATCGGGTAGAAACCTTTCTTTTGCATCCAGACACACCGGAGGATGATTGAGACAAATCATTAGGAAAGTTTTCAATATCTCGGTCACCAGGGACATAAATGTTGGAACTGCGAGGCTTTTTAAAGGGAGAAACAAATTCCCGTAATCCTCCTAGTCTCCTTTTCCCACTAGCAGGTGGTTTAATGTTTGTATGAATTGTATTGTTAATAGTATTGGAAACATCAACCAATGCCCTCCCCGATGGCATTCCACGTGAATCCATTCTTGAAGAAAAACCATTCAATGAAGAACGATTTACTGTCGAGTCTGGCACTTCATTCCTATCATATAAGGGCTTTTGTCCACAAGTGTCGCTACTTTTCCTTCTACAATCACTTTCATTCCCAACATCATCAAATTTCATGATCAGGTTATTCCCATTACCTTCGCAGCGAAACTTGTTTGAAAATTCCGTTTGTCTAGAAGGGTGCAAAGGGTATGTGAAACTCTTTGTCCTCTGATAGTGATTGCTCTCTGGTGTCATTTGATGGACTAAAGGAGTTGGAGCATTAAAATCACTTCTCTCGCAAGATGATGCGCCATTGGTTTCTCTCTTGTTTGTTTCTTCTCTCAATACTTCCATTTGTCTAGAATGCTTCAAGGGGTATGTGAAATTCTTTGTCATGTGTTTATGATTGCTCTCTGGTGTCATTTGATGGACTAAAGGAGTTGGAGCATTAAAATCACTTCTCTCGCAAGATGATGCGCCATTGGTTTCTCTCTTGTTTGTTTCTTCTCTCAATACTTCCATTTGTCTAGAATGCTTCAAGGGGTATGTGAAATTCTTTGTCATGTGTTTA
>c15481.graph_c0
AACAACAACAACAACAACAGATCACAAGCACCGTTGCTTCATCGCACTCTACCGTTGAATCCAACAACAACTACCGTCTACGCTTAAAGCTTGACGTCCCACGCTTCGATGGAACTGATGCCCATGGGTGGATTTTTAAAATCTCCCAGTTCTTCACTTACCACAACACACCAGATGAAGATCGCATCACAGTAGCTTCCTTCTACCTTGATGGAGCAGCACTCGCATGGTACCAGTGGATGTACCGGAATCAGCAGATTGTCTCGTGGCCCCAATTTCTCACGGTGTTGGAGGCTCGCTTTGCTCCCACCGCATTTGATGATCCCCGTGGAAAATTGTTCAAGTTAACACAGACAACCACCGTCGCAGCATATTTGACAGAATTTGAGACCCTTGCGAATCGGTTAGAAGGGCTCTCCCAGGCAGATCTATTGAGTTGCTTCATATCGGGACTGAAAACGGAGGTGCGCCGTGAAGTTTTGACACGACAACCCACCTCCATTATGCAGGCCGCCGGACTTGCACGACTCCAAGAAGACAAGCAAAGGGATCTAGCTCGTGCAGCTCCCTTCCCGCCCCCCGCCGCCATGGCAATCAAGTCCTCGACCACCGCCGAAGTTGCTCACTGAAACGTCTAACGCGACCAAGCCATCCTCGGGAATACTTCCCACACCTACTACTAAACCCAGATTCCGATTGCTATCAGACGCAGAGAAGGAGGAGCGTCGAGACAAGGGGCTTTGCTTCAATTGTGATCAGAAATGGTCTAAGAACCATAAATGTGGAGCTCGTGTCTTTGTATTACTGGCTGACGATGATGAAATTTCCCTGTTTCAGGCGAACTAGAGCTCGCCGCTGCGTCATTAGACCCTGGTGAAATGGTTAACCCAGATACAGAGGCTGCCCAATTGAGTTTGCATGCCCTTTCTGGCGACCAAGCAGGTGATACCATCAGAATAGTGGGGCAAGTCGGGTCGGAATGGGTGCGGGTTCTTGTCGATGGGGGAAGGACCCACCACTTCATCCAAGACACCATTGCTGCAAAGCTAGGTTTGACCCAGGAACCCATAACTCCTTTTCGGGTATTGGTGGGAAGCGGGCAGAAGCTACAATGTACGCACATTTGCCATCGGGTTGATATCCGAGTCCAGCACCATGTGTTTAGAGTGGACTTAATCACATTTGACCTTAAGGGAGCGGACATAGTGCTTGGGGCCCAATGGCTCAAGCAGCTGGGTCCAGTATTGATGGATTACGCCACCCTCAAGATGACCA
>c15510.graph_c0
AGAGTTGCTTCAATGATGTGAATAGCCTATGGCAACAACCCCTTGGTAAGGACACAGCTGAATACTTTTCTATGAAAGATCTTTGGAGTCGCTATTATGAATGGAGTGCATATGGTGCTGGTACACCTATGGTGCTGGAGAATGGTGATACTGTGGTTCAATACTATGTTCCTTATCTGTCTGCTCTCCAAATCTACACCAATAAGCCTGTTGCAGCTTCCAGGAATGGTGATGGAGTTGAATTTGAAAGTGATTCGTGGAGCGATGATAGTGGAAGTGATAACTTATCTAGATCGCTAAGCAACAATTCAAGCAAAGCTTGGGATGCTATCTCTGAGGACTCGAACTCTGACCAAGACGGGTCGTATTCGCCAAAGGATAAGCTTGGCTACCTTTACTTGAACTATACTGAGATGTCTTCACCTTACCTCAGAGTTCCTCTTATGGAGAAGATACCGGAGTTAGCTAGAACCCATCCGGCGATTCTAACATTGAAGAGTACAGATCTTTCCCCTGCAAGCTGGCTGGCTGTTTCATGGTACCCGATTTACACCATCCCTAGCAGGAAAAATGACAAGGACTTGGAGGCATGTTTCCTCACTTACCATACATTGTCCTCATCCTTCCAAGAGTATGCAATGGAGTATGATGGCATGGAGATAGAGAAAGATGAAGGAGAGCAATGTTGCAAGGAAAAGGAGAATGGAAATGGAAATATAGCTCTACCTCCATTTGGTCTAGCCACTTACAAAATGCAAGCAGATTTTTGGCTAAACACTGATCCACATGACTATGAAAAGACATCATATCTATGTAGTGCAGCAGAATCATGGTTGAAACAACTCAATGTCCATCACCATGACTTCAACTTCTTCAACTCACATGCTTACTTGTGAATCGGAGTTTTCTGTCCCTTCTATCCTTAACTGACGGCCCTTCGGTTAGCTTCAAAATACTGACATCGACTCAAAGATACTAGTAGGTTGGCTTCATTTAGCGAAATTTCTGAAAAAATTCAGAAATTGAGGAGTTATATGTCAAAAAAAAAAGTATATATCCTCTAAAAAATGTAAAAAAAAAAAAACTTTTAATTTAATGGGGGCTGAGTTTTTTTACCTACCATTTTTTGTTTTTATGTATGTGGTATACTTTCCTAGAAAGTGGATCACAGTTTCTTATAGGTAGTAACTG
>c15525.graph_c0
TGAATCTAGAAACAAGTCACACCTTTGTTTTCTCATTCCCTCCCAAAATAACCAACCACCAAACAACCGTTCGTTAATTATTCATCTACACCTCCTTTTTATTATCTTTTCCTTCTCTGTTTGTTTGTTTGTTTCCGTTCAATGCAACAAATTGTGAATTCAACAACACAAATGCAAAACCCTTACTGTCCGTACGCATAATTAATTGTAAGAGATCATGAAGAAAGGTCTTTTCAAGCAAAAGCCTCGTACACCTGTGGAACTGGTTCGCCACGCCCGAGAACTTCTTATATATATCGAGACCAAAGTAATTACTCGCGAACAAAAGCGCGAAGAGAAGCTTTTAGAGCTAACCAAGACTATATTTGAGATAAGGACCGTTCTTTATGGAAATGGTGAATCAGAGCCAAATCCTGATGCGTGTTCTCAGCTTACTCAAGAGTTTTTTAGAGAGGACACATTTCGCCTTATTATCGTCCATCTACCCGATCTTAGCCTTGGGGCACGTCAAGATGTAACCCACGTGATTGCAAACTTGCAAAGGCAAAGAGTTAATTCACGAATAATTGCTTCTCAGTACCTAGAAGAAAACTTGGATCTTGTTGATATTGTCATGTGTGGTTACCAAGAAGAGGGTGACATTGTTTTGACCTATGGTGCGATTGCAAGGGAGTGCATACGCCATCAGATCATAGCAAGGCATGTCTTGGAATCAGAGCACATGAAGAAGTTTTTTGATTATATTCAAATACCAAATTTTGAAATAGCGTCAGATGCTGTGGCAACTTTCAAAGAGCTATTGACAAGGCATAAATCTACGGTAGCTGAATTTCTTTCTAAAAATTATGATTGGTTTTTCAATGAGTACAACACTCAGTTGCTTGAATCTACTAGTTATTTCACGAGACGACACGCTATCAAGTTATTGGCGGATATGTTATTGGATCGATCAAATACTGCGGTGATGGTCCGGTATGTGAGTTCTTTGGATAACATGAGGATCCTCATGAATCTCCTAAGAGATTCAAATAAGGCAATTCAGTTCGAAACCTTCCATGTTTTCAAGTTGTTTGTTGCTAACCAAAATAAGCCTCCTGAGGTTGTAGGCATACTTGTCTCTAACAAACAAAAGCTTTTGCAATTTCTCACCAACTTCAACAGTGACAAAGTGGACGAACAATTTCAAGCAGATAAACAACAAGTAATCAGTGAGATAATCACTCTTCAAGCGTGCACACCTTCGGATGATGAAGCTCCATGTTGATTATTTTCAGTTATCTTCCCCTCTTTTTATGTCCCACTTTTCCTTTGCTATGATAAAGCCTCATGGTGCATTGTTGTTTATTTTGATATACGTTTCACACCCATCGGAAAGAATGATACCTTAATGTAAATAGAAGATGCAATGAATTTTGGCTG
>c15540.graph_c0
GTAGGGGTTTGTAGACCCTCAAAGTTTTGCAGTGTTCTATCATTATAATTGAGGTCTAGCCGTACTCCAAGATCTAGCAGTGGAGGATGAAATTTAAATAGGTACAGATGGAATGGACCCAAATGAAAGAGTGGGAATCTTCGGTAGAGGTGATCTCTGACCCATTGCATAGAACCAGTGTAATAAGGAAGAAGACGTGTGAGTTGTCATATCAATTCCTAAGGCTAACAAACATGGGAAGGGAGGGCATAAACAAAGAACAGCCATTGGAAAAGGATGGTGGTGGTGGCAGAGCGTTGGTCCAAGTGGTCTTAACAACAAAAATGATAGTGTTTTCAGCAGAAAGATTGTTAGTCCAAGTTGAGAGCAATGGGGCACATGGTGGTCCAAGTTGAGCAGCAGGGCACGTGGTGGTTCTTCACTCATCGGCCTACAGTTTGACGTGTTCATAGTAGGGGTAGTAAGGGAAATGCTCTAAATTAGTTAGCAATAGGAATGGGTCTTGTCATGTGTAAGGCTCATACAAGGGGATAGTGCTAAGAGTATGGAGTCTTTTTTTGTGGAATTCTGTTATTTCTTTCTGGGATTGTAAGGGAATATGTTTTCTTTGATACTCCTTTTACAGTCAAGAGAATATGCTGGGCAACCCATTGTCGAGCTTAGTGGGCGCCAATTCGGGTGTGACCAGAAAGAAAAAAAGTGTAGAACGGTAGAAATGATAAGGGCAGGATAAGATATTAGGAACTGGAGGAGTCTGTTAGAAAGGAACCTAATTGAATTGACAGGTAACAGCCAATTAGTGGTGGAGGGAGTATGGAAAACACGGCAAGGGAATAGGACCAGAAGAGGCGTCGAATTTGTGAAGGAATTCTAGGAGTCTGACCTAGGTGGAGAGTAGCATTCTTGCTTCTCTCGTTATCTTTATTTTCTGTAATTTTCCTATTATTATTCTAAAATCAGTTTTATACTTAGAATTCCTCTATTGTTTCTATAGTAAATGTAAGAGACCATCAGATCTCTGCGCTTAGAGATGTGGGAAGCAAAAAGATGGTTCCAGAGTTTGATGGAGAAGAAACATATTGGTGACTGATCAACAATGAGCAGTACTTTATAGCAGCAGCCAGTGGGAACACTCAAAGCAAAGAGGCTTAGATGCTATAAAGGCATGGAGGTTGAGGAGTCTGTTGGGAAGGAAACTACTACTAGAATGGGCAGTGGGAACCAAGGGAGTCAACATCAATATTTCATTTAGGATCAAGATTGTAAACCGTGGGAAAGTAACATGGATCTAATATCCTACAAAATTCAGAAAACTCAGACACACGCATACATATAAATTCACATATATGCATATAAAGAACATAAAATCAAACAAAAATACAATCACCACAGGCCTTTAATTAAAGTATTACACTTAGTTCAAAACAGGACTCATATGAAAACTTATTTTTATTGACATTATTAATTCCTTTCATTATTTTATCTCATTTGGTCATATTTT
>c15578.graph_c0
ACCAGAGGCAATCAAAGGTCGATGAAGGGGATCCCTATCTATCGTCGCAAGAAAAATACAGTGATGGAAGTGGCAGTGAATATTCTGATGATCAGGATAGGCCGTCAGACGATGACCCTGATGCATTCTTTGATACATACGAAATTCTTTCGACCAATGGAATTGATCATAATATAAGATCTGGACATGATGATCAATCTGAATGCAGTGATCAGGATACGACGACTAATCCAATTGGAAAATGTGATCCAAATTCTCCTATTGGATCTGTTGGATTTAACTATCCCCAAATCAAACGACGAAAGAAGTTACCTGATCCCAAAGAGAAAGAAACTGGAATTAGTCTATGGTCAATAATAAAAGATAACATTGGGAAGGATCTTACAAAAGTTTGTCTTCCCGTTTATTTTAATGAACCCCTCTCATCCTTACAAAAGTGTTGTGAAGATTTAGAGTATTCTCACCTTCTAGACCAAGCATATGAATGGGGTAAAACGGGTGACAGTCTAATGAGGATACTACATGTGGCTGCATTTGCAGTCTCAGGGTATGCCTGCACTAGTGGTAGATGTTGTAAACCATTTAATCCACTGTTGGGTGAGACATATGAGGCAGACTATCCTGATAAAGGCATTCGCTTTATCTCCGAGAAGGTCAGTCATCACCCAATGATTGTTGCATGTCATTGTGATGGCCGTGGCTGGAAATTCTGGGGTGACAGCAATTTGAAAAGTAAATTTTGGGGTCGTTCAATTCAGCTTGATCCTACTGGTGTTTTGACTCTGCAATTTGATGATGGAGAAGTCTTCTCTTGGAGTAAGGTAACAACATCCATTTACAACCTCATTTTAGGAAAACTCTACTGCGAACATTATGGTACAATGAGGGTTGAGGGGAACCGTGAGTATTCATGTAAGATCAAATTTAAGGAGCAGTCAATCATGGATAGAAACCCTCACCAGTTTTGTTGTAGGTTCATGCCGTAGTGGAAGACAAAAAGGGGAAAACGGTGGCAACTCTATTTGGGAAGTGGGATGACAGTTTACACTATGTAATGGGAGTGTATTCTGGAAAGGGAAAAGGGTCCAATATGTCATCAAAACCACATCTGTTGTGGAAGAGGAATCCAATACCCGAACAACAGTCAAGATATAATTTTACTGAGTTTGCTATTACACTAAATGAAATCTCCCCGGAACTAAAGGAGAAGTTGCCACCAACAGATTCGAGG
>c15606.graph_c0
GTTCATACTAAACCAATACCAACTACAACTAACAGATGAAAACAAGGATCATAATTTAATAATCCTTTTCTCATCATTGCAGATATCAACTATAGTTTCTCTAAACCAGAAAACACTAACAAGTAACAATTTTGCCTTGTATTTCTAAAAAATTCTGAATATCTAACCCAAACAGAGTGCATTTTTACATAGAAAATAACGTTCTGTATCAATCAGTCACCCTCGCCATATATTATTTTTTGAGCAGCTGAGTATGTTCCAATTGTACCACAAACCACCCCCACAATGATAATCAAAATGCACCTTGTTATCTGAAAAGTTGTTAATTTGCCACTATGTAGCTTGAGATAACATGCACATGGATAAATAAGTGCAAGTAGCATTGACATCAAAGAACCAATTAGTGCCATCACAGAACCAAAGTATGGAACACAGAGGGCCACAACTAAACATGAAGCCACTAAAATTGTTCTAATAAAAATAGACATAGCATAACATCTCAGCCTTGGAGAATAGACAAGTTCCTCTATGCTCAATGAAATAGGCAATAATGTTAAGGCATATTTTGCCAGTGGTGTCAAAACAGTTGTCCAAATTGCAATCTTTGATGCAGGCAAATCTTTGGGCATGTTTAAGGTAAACTGAGATTCAACTGAATCACCAAATACTGAATAGCCAATTATTCCCACACCCAGGTACATAAAAAGACTAAAGCCAAAACTGATATATAAAACTAATGGAAATTTTGATGGTTCCTTCATGGAAGAGTAAACATTTGGAAAAACAGAATGGCCAGCAAAGCCAAAACCAAAGAGACCAACTGAGACAGATATGTTTGAAAGGTCTAAAAGCTTCACTCCTGGATTATGTCCAACTTGGTCTATCACTCCAACCCAGAACAAGCACAACGCGACAAGTATAGTCGTAAATATTCCTCCAGCTGAAATATATGAAAGCAGGCTTAGATTTTTCAACCAAACTGTTGGCAGGACTAGAACAGCTGCAGTGATTGCGAAAATTTGATGACTTTGAAGATCAGTCCCAGCCAATCTCATGTGTGTGTTTGGGAAGAGTGATGAGAGGTTATCACTGACAAGTGTTAAAAACTCAACACTTGAAGCAAAAAGTTCCATGTACAACATTATCTGCATTTAGACAAAAAAAAGACATAGTTGTTAGATTTCCCTTTATGTTCCCAAGTTTGAATTTATCAAAGTCTGCTAGA
>c15634.graph_c0
AATTGCTAACCAGAGGAATGAACAAAACAAAACACAACAGAAAGTAGCTGTAGGGAAAACGAAACCCTGCAACAGGAACAGAGACACAGAATGAGAGTGATGATATTTTTGACCCTAAAACGCCATTTCAGCAGCAGCAGCAGTAACAGCACCATGAAAATTCCTTGGAGATACAAGAAGGTTGCAGTGTCACAAGCTCAACAAGCCCTCACTGATTACCTCCATGCCACAAGGTGTATCCCTTATGCCTTCGCTGACCTGATTGCCAAAAACTCCCTTCACTCTCTCTCCAATCTCATTTCCAAGTTGGGATCTTTTTCACCTTCTGCTTTCCCCAACAAGCTTGATAGGTTCCTAAGGTACAACCCAATTAATGAATTTGAGTTTTTCTTTGAAAGCATTGGCATTCACCACCCTCACCTTTCTCCTTTGTTGCCACAAAACAAGTTCTTTTTTTCTGAAGATGGTACCCTTTTGGATTCTGCCTGTGTACTCAATGAATTTGGGTTTCCTTGGGATAGGCTTGGTGTTTTGTATTTGGAGAGTGGTTTTATGTTTAGGAAAAGTTGTTCTGAGTTAAAGGGTAGGCTTTGTTTGTTCAAAAGATATGGTTTTTGCAATGTGCAGATTGTTGGGATATGTTTGGCTTTTCCTTATGTGTTTGGTGTGGAGGAAGGTCAGTTGAGGGATCAAGTTGATGGATTGCTTGATGTTTTGAGGTTGGTTTTTTTGGATTTTGATTTGGCTGGGTCAGTTGAGGGGAGTGCGGATGCTTGGCATGATGTTTGTAGGAAAATAAGGTTGTTTTATGATTTGAATGATGGAAAGGGGAACATAGGGGAACTCATTGGAAGGAATAAACATGTCGTTCTTGAGTATGGAGAAGAGGAATTGATTCAAAAGATAGAGTATTTTTGTAGATTTGGTGTCAAGAAGGAGGAAGTAGCTAGGTTGATTCTGCAGGGATCAGAATTGTTGAATACTGATTTGGAAGCGCCGGTGATTAATGTTTTGAAG
>c15666.graph_c0
ACCGCTAGGAAGGGAAAACGGAATGTATACACCAAGGCCATGTAATAATAATGAATAGAAAATTCAGCAATGAATAATAATATGTTAGGTCATATGTAAAATAGTAATGTGGTAGGTGCCTATAGGTCGTGTGAAAATCAAAATCATGTTCAGGTCATGCTTGGAACTTCAATGTTGATCTTCTTTTGGTTTGTTGAGCTGCACTAACCGGTTATTCTTTGGTTGCAGTGGTCTTGCATTAGAATCTGACTCATCATGAACCGCATCTCGAAGCAATCTGATTTGCTCCTTTGAAACGGATCTTACCTCTCTAGCGATGGTCCAAGTTATATTCTCAGTGCATGGAGGAGTAGTCAACGAACCAATGTATCTATAATACTTGGTTCTTCCGAATTTAATCATCCTAGGATCAATTACTCCCACCGCTATCTCTTCCCCTGTACTCTCTGATATCTCCTCTAATTCATTCTTCCACAATGATAAGATAGGGTCTGGTCTTCCAATCTTGTACAATATTCCAATCACTGTGGTTTGTCCCGATGGAGTTTCGTGCACCAAATGTAACTCTAGATCTAACCTTTTGCCATCTATGGAATGTTCGGAGGGAGAATGCCAATGGAACTGTTTAAGTACATACTTACTTCCATTAATTTCCAGATAGCTTGAGTTCTGATGCAATTCCAGCTTGATATCATGACCCCTGTTCTTAAGAGTTGCATTGGAGGGATGGTAATTAATGTGAAGACTTCTAAGATGGGACACTATTTGAACCCTCTCATTCAACAAATCAATTGGCGATTGCATGGATCCATTGTTGCACGTACTCCATTCAGGGTGAATGGCTCCCCAATGAAGTGGTCCTCTCTCACTCTCTTCATCATAATTAAACTCGCTCTCATCCTCAACTTCTTGAGACATTGTTGGGCATGATTGAAAAATAAGTGCTGTAAATAAGCTAATGAAAATCAAAACCAGCTTAACAAGCTTTTCCATTTTGATTTAAGGGTTTAACTTGGTTGATGGTTGATGTTTGATGTTGTCTAATTAATGTGTG
>c15695.graph_c0
TATAATTTTGCCTAAACTTTATTTTAGGTTTAGAAAGGGTGCAGAAGGTAACCCGTAGTCAAAAGTAACACGCCATGTCTAATTATTAAAGTAAACTAGTAAAGCATTAAAACTCCTTCCAACGGCTATCCCATACAATTCGAATCGAGGACGAAATTCATTCATTTTTCCCACACAGAAAAAAATCACACACCACATCGCACCATTGTTCCCAATTTCTTAATAACTTTTCGCCATAACAAAGAGTGTTTCCAATTCAACGTTTCTCTCACTCTCACACTCACAAACCCTTGAGTTTTTTTAGGTTTTATTGAATTTTTCCCCAAATCGGAATTCTGATTTTGAAATCGTGCTTTTTGAGTTTTGAATTCCACAACAATGGTTCATCCCCATGAGATCGAAGATCACATCAATCTGGTCAAGCTTACACAATCCGAAGAATCACAATTGCGCCTCCGCCAACAAAACCTTAACCTGCTCAATGAATTGAAGCTTAAAGAACAACTCCTCCAACGTCTTAAGTCTGAATCGGATATGAATGCACGAGCTTTGAAGAAGTTCGATGAGGAAAATCAAAGACTGGCGTTGGCGCTTCAGAAACTGTTAACTGATTGCCATAACTTGGAAACGGAAATCTCATTGTATGAAAGTGATAGGGAAGCGTTAATGGAATTGGGGAATGACGCTGATGAAAGGGAACAAGAGGCTCAATCAATGGTTCTCGACTTGGAGCGGAAGTTGCTCTTGTTGATGGATGAATTGAACAAGTACAAGCATCGTCACGATTTAATGGTTGATTCGTCTTCTACATGCACATCTGGGGAGAAGCGTTTACTTGAATCTCTTTTGGCAACACTTACTAGTGAAAATGATGATTCTGCAGTTGTTGCATTTCTGGAAGTTAATAGTGAAACCGAGTCCTGTAAGAAGTTGCTGAGTATGTGGAACCGCCTAAAGACACCAACTCAGAAAGTTTTGTCTCTAGTTGCCAAAGTCAAGTCACTTCAGAATGCTAAGGAGCATCTAAGAACTAACCTTCACAAAGCTGAGGAGGAGGTCAAGTTACTGTATGGTGAAAATCTCATATTGGATGAGAATAACAAAAGGTTATTTAGTCAATACAAGGAAAGGAACCATACCATTTCTGCGGGGAAACATACCAACAGCGCATCTGCACAGTCAAACAAGAGAAAGTCTAGTCCCAGAACAAGTAGCCCAGTGGAGAGGAAGATTGATTTTGGCGATCTAGATTCAGCAAGACAGCAATTATCACCCTTACAAATTAACTCCCCAGAGTGTAGAATATATAAAAAATAATAATAATGTGACCCACCAATGTACTAATTGACGATGACTCTAATCAATTGTTTGGTACAGTTTTCCGATTAATAGATGAGTAGAATCAATCACAGGTTGCACATGTATTTTCTGGATATTCGAGAAATTTAATCCTCTCTTAATGCCACG
>c15740.graph_c0
GGAGTGTATCTTCAAAGATCATGGATAGTGTTATTCTTAACCTCAACACTTCTTCTTCCCGTTTACATATTTACCACCCCAATTCTAGAGGCTCTTGGACAAGACAAAAAGATTGCTGAAGTTGCCGGAAGCATTTCTATTTGGTCAATAGGAATAGTATATTCTTTTGCAGTGTCATTCTCATGCCAAGTGTTCCTACAAGCACAAAGCAAGAACAAGATCATTGCCTACCTAGCAGCATTTTCAATTTCAATTCATGCTTTTTTGTCTTGGCTTTTAACTGTCAAGTACAAGTTTGGGCTTAATGGTGCAATGACATCAGTCCTTTTGGCATATTGGATACCCAATTTGGGACAGTTAGTGTTTATAATGACTAAGTGTCCTGACACTTGGAAGGGTTTCTCTTTCTCTGCCTTCAAAGATCTTTGGTCAGTTATCAAGCTTTCCCTCGCTTCTGGAGCTATGTTATGTCTCGAGGTCTGGTCCTACACAATTTTGATTCTTCTAACAGGGAACATGGAAAATGCTGAGGTTTCCCTTGATGCTCTTACCATCTGCCTCAACATGAATGGTTGGGAAATGATGATTTCCCTTGGTTTCTTTGCTGCAGCAAGTGTTCGTGTGTCAAATGAGCTTGGAAGAGGGAGTCCAAAAGCAGCACAATTTTCAGTTGTGATGACGGTGCTGACATCATTTCTGATAGGGTTGGTGCTATTCTTTGTGTTTCTACTTCTGAAGGGAAGACTTGCTTACATTTTCACTCCAAATCCAGAGGTGGCTAAAGCAGTTGGAGATTTATCACCTTTGCTCTCAATCTCCATCTTGTTGAATAGTGTCCAACCTGTGCTCTCTGGAGTTTCTGTTGGAGCTGGGTGGCAAAGCGTTGTAGCATACGTAAATATAGGTTGTTATTACCTTATTGGTATTCCTGTTGGAGTCCTGCTCGGTAATATTCTCCATTTGCAAGTAAAGGGTGTTTGGATAGGAATGCTGCTTGGAACATTTATGCAGACAGTAATGCTTATCACAATCACAATGAAAACTGATTGGGACAAGCAGGTTGAGATTGCTCGAAATCGTGTTAGCAAATGGGCAGTAGTGGAGAACGATGAGTTGAACAACACATCAAGCATCTCTAGCTAAAAGAGTCATGATATTAGGTTAGGTTTAAACAAAATACAAGAGACTGTGTATCCTTTGTATTTTGTAGTCGCCAAAAAACAAAACTTTAAATTCAGTCTCTAAATATTTTTAATACTTTTGAAGTCTC
>c15750.graph_c0
GCCAGTAAAAGATACTAAACCAGACTTCAGCTTAGATTTTAAAACGCATTTGTGAGATACAACTTCATGGATATTTTTCATCGAAGATAAAAGGGTCTCTGCTGTAATATGTTTCGCATTCCTCAAAACTGAAGAGTTCGATGCAAGCAGTTGCATCTGGTGAATGAAAGATCCCCAGTGTGATGGCATGTTTCGATGAACTAATGGAAGGACCCTTGAAATCATTTTATCTTGCAAAAATTCTGCAATGATCTCAATAGCCATTGTTGTGTTTTCCCTCTGCAACACTTCCTTCTGCTCAGTTTTCATTTCATTGATGCAATCAGGCTCATCAATATTCATATCGTCTGACCTGCTTAGCCATTTAGGCTTATTCTCTGGAGCATGATCTAACAGCCCCTCATCATCCAATGTTGCTTCAAGTAACTGCCATACAATTGAAAAGGCAAACTCAACAAGAACAACTCCCGATTCACACACCTTTTGGTTGTATATTTGGGAAAGCTGAAGAACATTATCAATTGATTCCATAATCATTTCATAGTTTGGATAACTGATATGCAATTGAAGCTTTAATCCATGTATTTTGACTAGTTCCATATAAAGTCTGTAGGCAGTAGGGTGGAATCGCCTGCTTGGAATAACCCTGGTGGAGAGAATGGCGAGGAGGAGGAGAGGAGGGAGGATGTTGAGGGAAGCTGCTTCGTGCAGAAGCTTCCAAGCGATTGGAGAGTGGTTGTCCCAAAAGAAATGAGAGACCAAGCGATGAGCGAGTTCGACGGAAGGGAGAGTGACGCCGGATGAGTGGAGCGTTGAGGTGACATCCAGTGCCCACGCGTTAGGATCGGTGTTCTTCTCAGCCGCCAGCTCGGTTAGCCGGATAACTGCATCCCACGGTGGATGGTCATCGGCCTTGCTGGTTTGCGCGGGAACCGCCATGTCCAGTGAAGAAGGGTCAGAGAGACTGAGAGAGGGGAGAAAGAAGGGTGGTGTGGTCAGTGGT
>c15758.graph_c0
GTTTATTTATATATATAAGCAATCTTTAACAGTCAAACATCTAGGAATTAACATAAAAGTAAAACGATCGATCTCAATTTTGCAAACCATAAATCCAACGCAGAAAAAGGAAAGAGCATTAGCCAGGGTATGCAAATAAAGTTATTTCTTTCCCCTAGCAATTGAAATTAAATGGAAAGGTAAGAATGCCTTGTCCTCATGTTTTGATAATTTTGTAAATCATCAATCATGCATTCATTATGATGTGGTTGACCACTAGTATGGCCTGTATCGCCTGTATGGACGAAACCTTGTTGGCATCCTCCCATAACCAGGTGTGGGATAGAATGCAGATGGTCCCCTATATCTTGAAGCAAAAGGTCTCGGTCCATGATACTGCTTCAGTCCGGGAAAGTTTGTCCGCTTAGCAGTGACCTTCAGCATCCGGCCATGCAGTTCTGATCCATTTAAAGATAGAGCTTCACGGGCAGCATCAGTATTGAGAAACTCAACATAAGCAAATCCTTTTGGGTGACCACATTGGTCTGTCGGAATTGTCACCCGATTGATTATTCTTCCGGGTGATTCAAAGTGGATACGAATGTCTCTAACCGTACACGCGTAGTCAACATTTCCGACATGTATTGACCGAGAATCAGCTTCCTCCCTGGAAGCCTGGCTTGCAGATGAATCTTTGATTGACGAAGCAGCGCCTTTGAAGAATGACATTGTATGTCGTAAGTGAAGCCTCTGTATAAATAATCGACTAGCGCCTCACCACACCACGATCGCTGGTGATCTTGGTACTTTTTCGGTAATCTTTGGCTTATTTCTCAGAAAAATCTCTTTTCTCAACATTGGGCTGTATTTGGCAAAGTGTCCAAGCTTCTTCCTTTTCATGTACTTCAAGTACTTGTTTAGGTCTGAGTCCTCGTCCATTTCACCACCACCGTGTTCATGCTTCATCCTCCTTTGCGACATGCCAGTGTCCCCAAGAGAGGGAGAGACGAATGTGAAACTTCTGAAATTGAAGAAACCGTTAATTTGAATTTTTGGCGTATCTAAAACCTATAGAAGAGAAGAGAAGATGTCAAGCATGTTGATTATGTTGAAATTACAGACTTGTCCTCATCCA
>c15761.graph_c0
TTTTTCTGGGTGATACACCTTGCATAATCCAGCATCGAACAATAGTCTCAATCCTTTTTCTTCTAATTGTCCTAAACTCAAGAGGTTGTTCTTAAGTTCAGGCACAAAATAAACTTCAGTAATGACATGAACTATGCCATTTATGGTGAGCTTTACTTTACCTTTCCCAACCACTTCAACTCTTGCATTGTTACCGAGTCTCACATAATGTCTCACCCCTTCATCCAATTCACAAAACCAAGACTTGTCTCCACATATGTGATTTGAACAGCCAGAGTCAAGAAACCATGATCCTTTCCCATCAACTCCATTTTTTTCATCATAGGTCATCAATAACAATTCTTCTTCTTCATTTTCTGCAGCATAATTTGCTTCTTTTTCCCATTCTGGACATTCACTCTTGTAGTGCCCAAGTTTATGACATTTAAAACATTCAATGGTGGCCTTATTTACTCTCCCTCTTCCCCTTCCTCTGCCTCTAAAGGAACCTCTGCCTCTGCCTCCACTATTCTCAAATTTACCATTATCTACCACAGCTTTTAGAGCATGTTCTTCCCCCTTGTTCTTACTGAATCTTTGTTCATGGACAATTAAGGAACTTTGCAGTTCATCAATTGACATGGTGGTGGTATCTCTTGACTCTTCAATTGCACAAACTATGTAATTGAATCTTTCAGTAAGAGACCTAAGAATTTTCTCAACTATGGTTACCTCAGTCATAGTTTCACCTTGCATTTTCATCTTATTAACAACTATCATTACTCTAGAAATGTAATCTGAAACAGTTTCCCCCAATTTCATTTCTAGGTTTTCATATTCTTTCTTTAAAGCCTGTAACACTGACCTTTTAACCCTTGTATTGCCTTCAAACTTCTTCTTCATGGAATCCCAGATTTCTTTTGAAGTATCTCTAGCCAAGATTGTTTCCAAAATCGTTCGATCTAGGGCCTGAAAGAGATAATTCTTGACTTTCAGATCCTTAAGCTTCATTTCATCAAGCTTTTTCTGTTGTGCCTCTGATCTTGGTTGAATCTGCTCCAAATCTCTGTACCCCGTCTCGATCAATCCCCAATACTCCTTTGACTTGAGAAAATTCTCCATCAACATGCTCCAATGATCATAATGACCATCAAAGATAGGGATTGAAGGTTGCGCGTAATTTCCTTCGTTCATCTTGCTTCCCATCTTTTCTGAATCTCAAGTGTTTGATCTCTCTCTCTCAAACAACACTCCTGTTTCGAAACTCTCACTCTTTTCTCGAAACTCTCTTGAAATTCTTAGCCCTCCCAGAGAGCTTTGATACCAAATGTGAAGTAATAACAGTGAACTGA
>c15828.graph_c0
TGGTGAGTCTTCTCACCCAAACCCTTAGAACCAAAAAACAAAATTACATTATGCGCCACATTTACATCGAAACAGAGTTCTAGATAAAAATTGTGTCTCTAAGCAACACACTCATAGTAGAATTACAATCAATCACGAAGCTGATTATGAGCCAACATGAGCTGTATATACCACTACTTGGGTAGGAGTATGAAGATTGTTACAAATATAGCCAACTTGATGTCAGTCTAAGGGAACACCACCAGAAGAACTACAACCAAAACTTTTTCTACTGGAAAACTGCTCAGTCCAAAAGAAGAACGAGAACACCTTTGGAAAGCACAGTCTTGCTTCAGCAGCAATGTTCAAGAGAATGGAGGAGTGTGGAGTTAGTTGGTAGCACTGCAGGTTATGACTTGTAATACATTTCCATTTATGATGAGGATTGGTCAGTAGTGGTCGGAAGGAGATCTGGAAGTGAATTGTAGGTAACAGAACTGTCGAAGACTATGGGATACGGAAGAATAGAATGGAAAATGAATGGTTGAAATGAAAAAGAGAAGACCAGCAGAATCATATCCCAGCAAAAAAACCGGTGGATATCACAGACCTGGTGGCCCACTGGCCAGTCTGGGAGTGCCATGGATGACACCGGTGATTTGGCCAAGTCTTGAAAATTCAAGGTTGGCATAAAACGGAAGAATGTTGAAAACCTTGCAAATTGAAATAGTGGGGAACTGGGGATCAAACAACGGGAAAGGAAGCTCCCATGATTAAAAAACAGCTGGAAAAGTCGCAACTGGAATGATGGTGAAACAGTTCCGGAGTTGCATGTTGACGATCTCTTATCCATAGTATAGTTACCACAGTTATTCAAAGAGTCTATTGCAAGCTATCCATTAGCTAACTTACAGCCTGAACACTATGTATTTACATATGTTGCAAAATCTATTTGTTCAAACAAGTTCTAATAACCAGTCAAACTATCAGAAACTTCGAATACAAAGTAGTACACATACATCATTTGTACTCCTGCAGGGAA
>c15832.graph_c0
TAACACAATCAGCTTTATACCACTGTAAGAAATTTTTGTTGTTTCTGATAACTTATGTTCCTGATCTCTTTGTTTGTAGGTATCTAAAATTTCCCTGAAATTCTCTCACTAAATTAATCAGATTTAGGAATAGAGGCTTGACTGCTACATTTAACTATGATCAACTTAAAGTTAGGGGTGGATGTGGTTGGTGCTCACAATCTGCTACCCAAAGATGGAGAGGGTTCTTCAAGTGCCTTTGTGGAACTTTACTTCGACGGCCAAAAGTTCCGCACAACCATCAAAGAAAGGGATCTTAACCCTGTTTGGAATGAGAGCTTCTACTTCAACATATCAGATCCTTCAAATCTTCACTACCTCACTCTTGATGCCTATGTCCACTGCCATTCCAAAGCTACTAACTCCAGTTCATTTCTTGGCAAGGTTAGTCTCACCGGCACTTCCTTTGTCCCTCACTCTGATGCAGTTGTCTTGCACTATCCATTGGAAAAGCGCGGCATTTTCTCTCGCGTAAGGGGAGAGATTGGCCTTAAAGTTTACATTACTGACAATCCAACCATAAAATCTTCAATTCCAAATCCTGCTGCTACTGAATCCATGGCAACTAATAATCCGAACTCAACACATGCTGAAGTTCATGCACCTACCAGTTCAATGATGATGAACAATTTGTCTAATGAAAAGGCTGAGGCAAGACACTCATTTCATCACCTCCCTAACACAAACCATCACAGGCATCAACAGCACCAATCCACTGCCTTTGCAGATGCTCATTATGTAACAAAGTACGAAGCTGATGAAATGAGATCAGAACCACAGCCTATGAAGCTAGTACGCATGCACTCAGCTCAATCAGTACAGCCAGTTGATTTTGCACTTAAGGAAACAAGTCCATTTCTTGGTGGGGGAAGGGTTGTTGGAGGTCGCGTAATTCACAAAGACAAGACTGCGAGTACATATGATCTGGTGGAAAGGATGTATTTTCTGTACGTTAGAGTTGTCAAGGCTCGCGAGCTTCCTTCTATGGATGTTACGGGGAGTCTTGATCCATATGTAGAGGTGAGAATTGGCAATTACAGAGGTATTACAAAGCACTTTGATAAGAATCAGCATCCTGAGTGGCATCAGGTTTTTGCCTTTTCAAAAGAAAGAATGCAAGCATCTGTACTGGAAGTAGTGATCAAGGATAAAGATCTTATCAAAGATGATTTTGTTGGCATTGTGAGGTTTGACATCAACGAGGTTCCTTTAAGAGTGCCACCAGATAGCCCTCTGGCACCAGAGTGGTATCGCCTCGAGGATAAGAAAGGGGAAAAGGTTAAAGGTGAGTTGATGCTAGCTGTTTGGATTGGTACTCAAGCAGATGAGTCTTTTTCTGATGCATGGCATTCGGATGCAGCTTCACCTGTTGACAGCACACCTGCTGCCTCCACAGCGATCCGTTCAAAGGTCTACCATGCACCGAGGCTGTGGTACGTTCGTGTGAACGTGGTAGAGGCACAAGACTTGATTCCAACTGAGAAAAACCGTTTTCCAGATGCATATGTCAAGGTTCAGATAGGAAACCAAGTGCTGAAAACAAAGACAGTTCCAGCCAGAACTCTAAACCCACACTGGAATGAGGATCTTGTGTTTGTTGCTGCTGAACCTTTCGACGATCACATAATCCTTTCTGTTGAAGACAGGGTTGGTCCTGGAAAAGATGAGATCATTGGAAGGGTCATCATACCACTGAACGCGATAGATAGGCGCGCTGATGATAGAATCCTTCATTCCCGTTGGTTCAACCTTGAAAAACCAGTTGCTGTGGATGTCGATCAACTAAAGAGAGAAAAATTCGCAAGCAGAATTCAACTCCGGTTATGTCTAGATGGAGGATATCATGTTCTTGACGAGTCAACTCACTATAGCAGCGATCTACGCCCCACGGCAAAACAATTATGGAAGCCACCAATTGGTATTTTAGAACTTGGAGTGCTGAATGCAATAGGACTACACCCTATGAAAACAAGGGAAGGGAGGGGAACTTCTGATACATACTGTGTAGCAAAATATGGTCACAAATGGGTAAGAACAAGGACTCTTGTCGATAACTTATCCCCAAAATACAATGAGCA
>c15932.graph_c0
AGATTGGCTACCGTGTCTCTTCCTGAGGATATCATGCCATTTTCTGGTAAATTGAGATATCTTGAGTGGAACGGGTACCCCTTGAAGTCTCTTCCACAACCTTTTTTTGCTAAGCTGCTTGTTGAGATTCGCTTGCCACATAGCAATGTTGAACATCTTTGGCACGGGGTGCAGGAACTTGAGAAATTAGAGGGAATCGACTTAAGCGAGTGCAAACAGTTGATCAAGCTCCCTGACTTGTCTGCAGCACCAAAACTCAAACGTTTATATCTATCTGGATGTGAAAGTTTGTGTGAATTTCAACCTTCTATTTTCTCTAACGACACCCTTGTTACTTTACTATTGGATAGGTGCACAAAACTGCAAAGTCTTATGAGTGAAACACGTTTAAGTTCCCTACAGACGTTAAACGTTGATGGCTGCATAAGTCTTAAGGAATTTTCCTTGTCCTCGAGTTTGATTGACAAGTTGGATCTAAGTAAAACAGGAATTGAAATATTGCACGCATCAATCGGTGGTATGAGCAAGCTTAAGTCGCTCAATCTAGAAGGTTTAATGCTACAAGATCTACCAAGGGAAATGTCTCGCCTGTGTTCACTTACTCAACTTGTACTTTCTAATTGCAGTATAGTAACAAAATCAAATTTGGAAGCCATATTTGATGATGATGGCGTAAAATCATTAGAAGTACTAGACTTGAGAAATTGTTGTAACTTGTTCGAACTCCCTAGCAACATCAGTTCCTTAGCGTCATTGTGTGAATTAAGACTAGACGGTAGCAATGTGAGAATGTTACCTACAAGCATCAAGGAGCTACTAAAGCTAGAAATTCTGTCCTTAGACAATTGCATTGAGCTTTGTTGTCTGCCAGAGTTACCTCCTCACATCCAAGTGCTTTGTGCTGACAACTGCAACTCACTACAAACTGTTTCGACTTTGAAGACTTTTTCAATAAGAATGACCGGGGGAAAGAAATACATTTCATTCAAGAATAGTTCAAAGATGGAATCGAATGGGCCATCCCTCAACCGCGTTACGGA
>c15937.graph_c0
GACAAAACGTGCCCTTCTTATTATGCAAAACCTCAAGTCACCAGGCCCCGATGGATATCACCCACTATTTTTCAAGACGCAATGGGAAAACATTGGTTCTTCTATTCATCGGTTTGTACAGCAATGTTTTGCCCAACCTACCACCATTCACGAGGTAAATGCTACTTTGCTTACATTAATCCCAAAATGTGTTGATCCCTCTTTGGTTTCACAGTTTAGGCCAATTGCCCTTTGTAATGTTATTTATAAAGTGGTTACTAAAGTTATTGCACAACGCTTTAGACAATTCATGCCTAATGTGATTTCAGCCAATCAAAGTAGTTTCATTCCGGGGAGGTCTACCTTGGATAACATTCTGGTACTTCAAGAAGTTGTGCATTCTTTTAAAACTCTGAGGTGCAGGAAAGGGTATATGATCATTAAATTGGATCTAGAGAAGGCATACGATCGGCTGAATTGGGATTTTATTATGCAGTCTTTAGATTGCCTGGGTGTTCCAACTAATATCAAAAAGCTGCTGTTTGAATGTCTGTCGTCTGTGTCTATGCAAGTGAATTGGAATGGAGATACGACAGCGTCTTTTTCCACTTCTAGAGGGGTGCGTCAAGGTGATCCAATTTCTCCTTACTTGTTTGTTATTTGTATGGAAAGATTGGCTCATTTGATCATGGATGCAGTTAATGATGGCTCTTGGCTGCCATTCAGTTTTGGTAGAGGTACTGGCCCCAAAATATCTCACATGGCTTTTGCAGATGATTTGATTTTAATTGCTGAAGCCTCTGACAATCAGGTCCACTGCATCAAAGGTGTTTTGGAGACTTTCTGTAATGCTTCGGGGCAGAAAATAAATTACCAAAAGTCCCAAATTTTCTTTTCAAACAATGTGGACGAGGATCTAGGGATTTCTCTCAGTGCAGCTCTTGGTATCCAAATTACTCATGATTTGGGAAGGTATCTTGGAGTTCCCATGCTGCACCAAAGAGCTACCAAAGCTAGCTATGCTTTTATCATTGACAGGGTTCGTAGTAAACTAACGGGCTGGAAAGCTAGTACACTTTCATTTGCAGGAAGAGTCACTCTAGCTCAATCATGTTTATTAAGTATACCGGGTTATGTGTTCCAGGCAGCTTTATTACCGGTCTCTGTTTGCAAAGATGTTGAAAAGATTTGCCGTGATTTCATATGGGGTTCCTCTACTAACAACAGGAAAGTGCACCTTATATCTTGGGAAAAAATTTGTTTGCCGAAGAAGGAAGGGGGGTTGGGTTTTAAAGACCTTCGTTTACTCAATCAAGCCCACATGATGAAACTTGCCTGGACGATGTTAGTGCAACCAGATAAACTCTGGGTTAAAGTGATGAAGGCGAAGTATGCTTGCGGAGAGAATGCAACTCCACTTTTTCACCACAAAACTCTTTCGTCCAACACTTGGCGCGCCATTGTCAATGCATGGGATAACATCCATCAGCAATTTACTTGGGTTATTCGTAGCGGACAGCAAGTACAGTTTTGGAAGGATCAGTGGATTCCAGGTATTCCGGCTTTGCAGGACCAGGTTCTATATCAAGTACCACTGACTGAAGTTTCAAATTCAGTTACTACTTATGTTCAACATGGGGAATGGCATTGGCCGAGCATGGTTCCTATAATTCCAGCTGCAATTTGTGACAGAATCGCTGCAATTCAGCCACCGTCTTCGATGCTGCCAGATTTTCCTTGTTGGAATCACACGTCCGACGGGAATTTCAGTCTCGCGACAGCTTATGAGGTGCTGCATCAGACCACGGTTACTGCAACAGT
>c15943.graph_c0
ACCACTTTAATTTTTTTCTATGCAATAACAACTATTCCCTCCATCACAACGAGCTCAATTATTCCCATTCACACCAAGTTCTCACCTTTAAACTCCAACTTCATGCACATGGTCTCCAAAGACTTGAAGAGGGTGGAATACTTGTCCAAATTTGACTCAAAACCCAAACCTTTCCCCATCACCAACTATGTAACCCAAATCACACTCGGCACGCCAGGTCAAGTCATGTTCATGAACCTAGACACAAGCATGGACGACGTGTGGATCCCATGCACTGGATGTCCCTCCAAATCCCCCACCTTTACACCGAATTCTTCAACCACTTATGGTGGCCCAAATACTTGCTCTTCCCCCATTTGTCCACAAGTCCGAGGTAGTTTACCGTGTCATGACTCCAACAAAACTACCCCTTGTTTCTTCAACCAAACGTATGCGGGCTCTACTCTCTCCGCTGTGCTTGTCAATGACTCAATCACCTTGGGAATTGATAAAATCTCAAATTTTACATTTGGATGCGTTAAATCTTTTTCTAGTGGGCCTATCCCTGCCCCTGGTCTATTGGGCTTGGGTCGAGGCCCAATGTCATTGGTTTCACAAACCATACAATATTATAACGGCGAGTTCTCTTACTGTCTGCCTAGTTACAATACTAACGGTTCTGGGTTACTTACATTTGGGACGGATGACCAGCCTAAGGGACTTCCTATGACTCCACTTCTAAGCAATCCACACCGACCTTCTTTGTACTACGTGAACCTCACTGGTGTTAGTGTGGGAAACGTCCAGGTGGCACTCTTGAATGAGTATCTAGCATTTGATCCGAAAACAGGTTCGGGAACGATAATAGATTCAGGCACGGTTGTGACCCGATTTGTGGAACCGGTTTATTTTGCAATTAGGGATGAGTTTAGGAACCAGGTGAAAGGATCATTTGTGAGCAAGGGGGATCTTGACACGTGTTTTGTGAAGACAAATAAGACTGTTGCACCATTGATCACATTTCACTTCACGGGTTTGAATGTTACCTTGCCCCTTGAGAACAACCTTGTTGACGTCAAATCTGGGTCGTTGACTTGCTTGGTCATGGCATCGAGTCCCAATAA
>c15967.graph_c0
GGACCAATTTCATTTCTTATAATAAGCGGATCAAACTAGCTAGCTATTACAAGAAATATATAGGGTAGTCCAAATTCACATTATACAAGTACTAGCAAAACAAACCACACTTACTACAACTAACAGACTAGGAACCCTTAATTTTGCAACAATACCCATGACCATGACCTTGACGTCTAGATCTTAATAACACACATCATTACACACAAACCCATTATTAATTTATTTATTATGTTTATTTATGATCATGATGCATAGAACTTGCAGCATATAGTGCAAATTAATTCTATGCATATTTCAGAGACATGCATCCTTAATTAAACCGACTCTAGCAGCTCATCAACAAATGGTCGTCCCATTTTTTCCATTGATTTCTTCTTCAATCGTAACTGCCTCTCGTTGTACAAAACCTTAGCCAACCTTCCAAGAGCTTCAGCATTTGTTCCCTCACTTGGTTTTTCCTCCGGAACAAAATGAGTTACATTCATGGTCTTAACCGTTTGTTTCAACAAGTTCTGTCCTATTTCTTTAAGATCTTTCATGTTTTCTGCAGTAGTATTATCAGCAACAGCCGTGGTTTTAGTCAAGTTATACTCCTCAATTCGAAGGTAGTTGTTGTCCAAAGACGTGAAGCCTGGGAACAATGTTGCAAGGTGATAGTGGTTCATGTTTCCACTAGAACTAGCAAGACCTAAGGCAAAAATGCCAGTCCAGTTTTTTGCTGTGAGCAAAAGATTTGCAAAAGCAGCACTAATATGAATCTCTTCAGTTCCACCTGACCCAGTTCCTAATGATAACAACAATATTTTTGTAGGCTCGTTTTCTTTAATGAAATCAGGATTCTTTTCCTTCACTTCTTGTAGCACTTCACTCACTGCCACCAAGGCCGGACTAGCTGCGGTGATAGCACCATCAACTAAATTGAATTCGTTATCACCATCTTTAAAGTAATAGGCTGGTAGTTGAGTTGGGAAAGCTGAAGTCCCAAGAGATATATCTGCCAATTTTGCATCTAGGCTAGGAACTGTCTTTACCTTAAAGCTTGAGAATATAACTGGGTAGATTTCCTTCAACTCAAAGGTTGGGATAACAAGATTGGTCAATGCTTGATGGAGTCTTGTATCTCCCAATAGCTCTCGTGTTTTATTATATAAGAACTTGCCATCAAACTTAGGGCCACGGGTATTCTCATCCCAGCCACTGGCAGCAGTTGCGTTGAATATAGAAGGACCATAATCGAAGTAATAGTTTATGATTTCCGAAGTATTAAATAAAGGACGAGTAATGTCATTTGAACTAGGAGCAGCAAGCATAGTAGCAATCATTCCTCCGGTGCTAGTCCCTGCTATCACATCAAAGTAATCTGCCAGTGCTGCTTTTTCATCTTTAGACACCTCCTGAATAGCCTTTTCCAAGTGCTCAAGAACTACGGATGGAATAATCCCCTTAATACCACCTCCATCAATGCTGAGAATGGATATTACATTCCCATAGGAAGGAGGTGGCAGCTTTGCATTAAATCCACCAATCAGCTGATTAGAAAAAACAAACACAAACAAAAGAAAATTCAAAATAGCCATGTTAATTATTATTATTGTGTCTATATGCTAGCTTCACACAAGATGGGAAGGGTTTGCATTTTTC
>c15989.graph_c0
GATTCAGATCGTTTTTCTTAATTCTTCTTTTTCTTCCAGAAGCAGGTTTCTTGTCATGATGAATTGAGCCAAAATAACCCTTCAATGCAAGTTCAAAATCATCACGATTTCCTCCCTTTGGTTCAACAAAAAGGGATTTTTCAGCATTTAGTCGAGACCATTGTCCAGTTTCTGACCATCGATTGCATAATTTTTCCATCAAATTATAACTAGGGAAGAACACAAGACATCCACCTGGAACAATCTTAAAGATTTCCTCTAAAGACCTTCCAACTTCATCCTGGAATGCATATCCATCTGCTGATTTGTAACTTGCATTCAGAGGACAATTACCAGGACCAGTAGAGATTATAGCAGGCCACACCTGCGAATCAACATCAATTACATGTGGAGCTTCAAGACTAGTTTCAAACTTAACTCCAAGTTCAGAAGAAAAAGATGTCATTGGTGACAGTGTCCCAGAGGTCAATATGACTGATAAAGAAAGATCAGCAACATCCCTGAATACAACTTCAGGATTCATGCACCACAAACTTAAAGTGTGTGTCCAGTTTCCAGAAGCTCTTCTGTCATGTTTTCTGACACATCGCTGAAGGGCAAGCTGGTAATCCAACATGTGAGATCCATTTCTCGAGAAGAAATAAGTTAGTGACGAAAATAAGCCTTCCATTGTTATCACTGACATGCCACTTAAACGTGGTGCATCTGTCTCCAAGTCTGTAGCAATTTTGATTGCCTTGGTAGCACATTCTAGCAATATAGGGAAGCACTGCTTTGAAACATTTGCTTCTTCGAGTTCCTGTAAAGCCTTATCACCTGTCCAACATGACACATAGTGCTGAAAATCTCGCTTTTCTAGTTTGGTTTTCTTCTGTTCCATCCAACTAGTAAGGCCCTGAGTCATTTCATACAGCGGTTGGTAGATTGCAGTATTTGAAGGACAAAGATGCTGGAGCTCCATTTGTAATTTATCCAAGATATCCTCTTCAATATCCACACTGCCAGCATCACGACTAATGTCCTCTATGTTGTGAGCTTCATCAAAAATCACGATGGCTCCTCTAATATCCACATCCATTGCTCCCCGAATGACAGGATTAATGATGTAATTATATGGACAAAACACCAATTGTGCATCATCTGACATAGAACGGGCAGCATAATAAGAGCAACCTTTCACCAATTTTCCAACTTTTACAAGATCTTCTATGTCATGCACCTCATTGCATCCTCCTTTCTGAATAGAAGGGTGACCTTTGACTTTATGTGCATTTTTGAATTCTGGACACCCCGGCGATGCCTGATCTTTCAATAGTAGTTTGCATTCTTCATCAATGTTCTCTTTGCCATGTATATCTTTGTTGGTGCAGTAATGTTTCCGTGATCCCAGTACAGCCATAGGCACCCTGTATGCAGTTTTCCGCAATTCACGAACCACTTGAGAAATTTGTGAGTGCGTTCTCGAAGCATAGTAAATAGTTGGAGCTGCTTTTTTCTTCTGCTTCTTGTTGGTGGGCTCGGATGGTGTATGCTCCGGATTTTCGGATGCAGAAGATAGTGAGAGCTCATCGGGAACAAATCCGCCGCCGTAGGCCAGGGGATCGGCGGTTGCCTCCGGAGCGGGCTTCAGATGGAATTGTTGAGATTTATAATGTCGCTGCCAGGCGAGAGAAGAACAGAGAAGCGAAAGGGATTTGCCCGTACCAGTTGGAGACTCGAGCAAGGCGTGACAATGACCTTCTTTCTGAGCTCGGTTAAGTGTGGAGATTACTCTACCCATAAATGCAAACTGCGACCCATAGGGTTGGTAAGGAAATTCCACCTGCAGACCTCCGATGTGATGCACATTTTTAGGGTTAGGGTTTGTTGAAGACGACATTTTTCCCTCTACAGTCTACATGCACTTCAGAATCAGAATCCCAACGAACGCGACG
>c15993.graph_c0
TGATCCTTTTCTTTATGTCCACTAGACTTTCCTTTCTTTCCTTTCTTGACATCACTTTTGTGACCATTGTTTTCTGTTCTGTCAACATTATTCAATTCATCTTCTAGTTGCTTTCTTTCTTCTGGTGTCAAAATGTCCTCAAGTCTTTCTTTTTCATCATTCTCCTTTTTGGTTTCTTTGGCAGTAGGAGGTAACTTAGCCTTAGCCTTAATTCCAGGTACCTTTTTGGATTTCACAATTAGTACCACATTTTGCATGTCATACACCTTACTTTTCCATTGACCCACCATTTCTTTTCTCTCTTTTCTTCTCCATGTCAACTGAGGAACAAGAAGTGCTTGACTCACATCAATACCAATCCTTACCACTTTATCCTCATGACATTTTTTGACCAAATATTGCTTCATCTCAGTCTCAGTTGGATTTGGAGGTTCAGGAGTTAAATAAGGAACAATCACTTCCTTTTTCTTGTGTGATACCAAGCACATAAATCCTATTTTTCGCGAATCCTCCGACTCGTCACCAAGGAAAAGAACACTCTGATCAGACCTCTTGATTTTCAAACCATCAAAACCTGCCAAAGTCATATCTGCCCTCATATTAGCACCCCTTTTCCAAATCTTGTAAGTATCTGAAGGTGCAATCCTTGAGATGAATGGTATCACAGAACTCTCAAAATGGAATGTCATCTCCATGTAAAAGTCTCTCATTCTTCTCATTGTCGCCAAATAGCGCGGCAACCTTCTATGCCATGTTGCCTCATACTCATGAAGAGGATGCTTGAGTATCATCAATGCTATTTTTTCTTGTTTACATATGATAGCTTGTCTAAAAGCACTCCATCCTTCTTTATTCTTTAGCCTATGATTTGCACCAGCGACCATAAGCATTTCGGCGCCCGTTAAATCGCCAAGTTTTGCTGCTAAGTGAAGAGGCGTGTCGCCATTCGGAACATCCCTCCTATTTACCACAGCAGCAATTGCAGCAACCTTCTCATCCTCAGCTATTGATGCAGCCTCAGTTTTTATGCCATAGGGATTACTAAGTTTTGGAAGAGTTGCTAGTATCTCCTTTAGACCAACATAATCCTTCAATATTATGGCTTTGTGCACAGGACTATGAGCATATGATGAGACCTTAATGTCTGCCATAACTCAACTGTAGAATCACATCCACATACACACTCATTCAATCTAATCATTCATAACTAGAAAGAATCATCAAGAACTCAAAGAATGAAAATTGTTCCAATGATATTTTCTTTTTAAAATG
>c15995.graph_c0
GATTTTATTAGGAAGGACTTCTTTAGAAATAACGTAGGTCTTCCTAATTACAGATTTAAACTATTGATAGGGTCATAGGGGGTTCCAACCCCTCTCTTTGGTTGTTGCTTTCCTTTTTATTTATGGGTCTGCTGGAAATGATCGGTGATGGTTGAGTTGCAAGCCTAGCTGATAGTGATGTTCCCGCACGCCTTAGGTTTTTCCATTATTTCTGTTTCCATTCCTTTAGATTGTTTTGTCTTTAATTTTTGCCTTCTGCATTACATGGGTTTTGGTTTGGTCCAATCACGTTTCTTTTTTTTTTTCTTCCCTTTGTTTAATAAATTTAGGATGGAGTACTCTTTTTCTTTCTTTATGTTTTTTCCCCTAAAGAGGGTTTTGCAACAGAAGGTTTTCCCAAAACTCTCACCCCTGTTATTTGTCAACAAAAAAAGTTGAATGATGGGCCGATATTAATCCACCCATTTTCATATTTGTACTAAGAGGCAGGCATCATAATTCAGACAGAATAGACGATGCTTGCAATAGAGTGAAACAATTTCCACTTAACTGCTTTTCTTAACGGACCGCTCAAAATCTGACACTGCAATCTGCCATGGCAGCACAATGGCCACTACTTAATACATGGTTGGTTGGGTTTGTTCATGCTTAGGCTTGCAATGGCATCTGTATATTCCAATAGCATTGATGGGTTTGTTCATGGTTTCTAGTTTGTGACTCCATTTGTAGTATGAGCAGATGGAGACTCAATACAACTTAGTTCACCTCTTTATCGTTCAACGGTTGCATTTTGGGTTTATATTCTAGGGGAAAACAACCATTATGTTGACTCATTCAGTGTTCCTCAAATTTATGATTCTATGCAAGTTTACACAAACGGTTTTGTAAGCAAGTTAACTCAATTTTGATACCCAGACCCGTGAACTCATACGGTTCTGAGTTAACTCGTGTTTGATAACCATGCTCATGAGAACTACTATGTTTTCCTTTACCACCGAACTAGTTTTTCCTAAAGCACATAATTGATCATCAAATCATCTACCCACATTCGGATCACTCTAATTAGAAGAGAATTGGATGCTGCAAATCTTATGCATGACTTGATTGATTGTTACCTGAGAACAAAGTTTGATTACT
>c15999.graph_c0
ATGTACACAACTTTACATTAAATCATTTGAATCATGAAACTATATAACAGACATCCTAGCCCATCAGAATTTTACAAGCGCGACAAACCAGCAATCTCCCTTGGAGCGTGGTAGTTGGGCACCTTCATGTCCAATGCGCTGCCGCTGTAGCCCAAATCCTCACCCGTAAGCACTGCACACTTCTCTCCAATGAGGAGTGCAGTCGAGTATGTGTTGCAACCGACGTTGTCGGGGCAGATGGACAGATCGGCAACCTTGAGACCCTTGACGCCGTGGACGTTAAGGCGCTCGTCGAGGACACCATGCTTGACGATGGAGTTGCCGTTCTTGGGAGCCATGGAACAAGTACCGAGAGAGTGCCAGGTAGTTTCAACGTGGCGCTTGGTCCAGTCCTCGATGTGCTTGATATCCTCGTTCGAGTAAGGGAGATCATCCATAACCTCCTGGCAGTTCGAGCTCAAGAAGTTGGGCTCGGGAGCGCGGCCCTTCTTGACAGGAGAAGTCCAGGATCCGTGCTGAATGCCAGCTGTGATGTTACCGGGAAGGGCGTACTGGTTAGTGGTGGTAAGATCGAGGTCGTTGGCACGTGCGGGACTGTCGTAGGCGTAGAAGGGGTGCATGGCCTGCACTTCACCGGCGTAAGCGTCCATGCGGCGGGCAGTCTCACGAGACTTGATGTAACCCCAGACCATAGGAGCCATGTCGCGCTTGTCGTTCATGAAACCGGCGTCAAAGTCGGGCGCCTCGTATGGGTTGGGCGAGACAATGTGCGTGGAACCACGCGAGAATGGGTACTCGAGGAAGTGGAACATGGTAAAGAACTTGCCTGGTGGCATAACCATGTGGTCACCAAACCAACCAGCAATGACTGAGTAGTGCATAACTGGCTTGTCGGGCTTGTTCTTGAAGTAGGAGTCCCAGCCGGAGCGGAATTCCTTGCAAGGCCAGCTGTCCATCATGTTGAGTTCTTCCTCAGTGGGTCGGATCTTGACACCGGCCTCGATACCGTTGGTGGCGAGTGGACCAGTGCCGTTGATGTTCCATTGGTTGAAGACCTGCTCCTGAACCTTGGGGTCACCACGAACGAAGTCGTCGAACGACTCAACGTGAGGCTTCGCGCGGTAGGTGGCAAACGTCAAGTAATGATCCTGGAAATTGAGACCAACACCAGGAAGATCGACAAGAGGCTTGACGCCGGCCTTGCGGAGCTTCTCTGGGTCACCGATACCAGAGCGCTGAAGGATGAGAGGAGAGCTGAGAGTACCACCAGAAACG
>c16002.graph_c0
GGGGGAAAGCTTTAGAATATGTACACAAAATTTCCTAATACAGAAATGATAAAGGGACAATTCTAATATATGATAATAGATTTCTTAACAGATCAAGTTTACTTCTGTCAAAAAAAAGGATAGGGTATACTTTATACAATAGCAAAAGATCTGCACACATAAAAGCCATTATTTTATATGTTAAGGTCCTCAAAATTCTAAGAATTCCAAGAATCCGGTTTTATGGAGGATTCTAGTGATCCCAGAATCTCTTTTTTTAGCCTTGTGATGAATGTCATGATAGCTTGCTTGACTATGTAAAATAAAGGGTCAATTTACCCTGTATGAAAAAATCACGCATATGGCTGCTACAGTCCAACCAACAGTCTCCTTCCCACGGTTTACCAAAGACCCAAACAAATATACGATGGTTGATCAAAAGGTATGGCCAAACTCACAAGAATTTGCAATCAAACTTTAGGGTAAAATAATTCAAGGATCATTACTCCCTAAAATGCTAAGTCACTCAAATGAATGAGAATGATCAATGATGAGATACCACAATGTTTTTCATCAGGCCAAATATGTCTTAAATGATCATTGGCAACTCTGAGACAAGTGTTCCACATGAAAAACTTTCAAAAACACCCGATATCCTAAAGTTGAAAAACAAAATAGAAAAAAGAAGGTTTATTTGGTCCATGGATATGGGCAGCAAATTGAAGTTCCATTACTTCCTAATAAGTAATTGACTTCCAAAAGAAAAAGAGAAAAATGGCATGCCAACAGGGAAATCCATGTAACACTGGCAAGTTATCAGTTCTACCAACAATGGATACTCCACACAGAATTGCAAAGTAGGAAAATGACAAAGGGCTTGTCCCTTCAGTGTCAATGGAAGATGACTCGCTAGTCGCTTCAATTAGAGAAATTCACCATTTAATAAGAGGTTCTCAGGATAGAAGGTTCAGAACACAAACAGCCAATACGAACTAAAACACAGCCAGCCGATAGGTACAAAACTGAGGTTGCAAATCGGGGATACAGATTTCTGGAGATATGCCTTTTGGTCAGTAACAAACAATCAACAGGCTCCAGTTGACTTGACATCAACAAAGGCCAATTTGCTT
>c16055.graph_c0
GGGCGGTAATGATCTTCTCCGTTGAACAGGGAGATAGTGTTGAGAGAGTCCGACTCCACTACAATATCAGAGTATCCTTTACCAATAGCAAGGTTGAGGCCATGGAAAATGGCCCAAAGTTCAGCTTCCATAACGCTGCAGTGATCAATCTTTATTGCAAAGGCAAGGATACAATCACCATGGTGATTACGAAGGACACCACCGCAACCAGCAATGGGGGGATTGTCTTTGACGGACGCATCGCAGGATAAGCACCAACAATTTTGGGGGGGTGCCAGCCACTGCGCGCCAAGAGGCTTGCAAGGAAGAGAAGTTAACGTGCTGTTGCGCAAAGCCATACTCTCAATAATTGAGTTATAGTCAAACAAAACCTTCCCCACTAAAGAGCCAGTGGTAGTATTATGTTCCGAGAAGATGCTGTTGTTCCTGTAGCGCCAAATTGCATCAAAAGCAACACCAAAAATGATAGACCAGTGGCGCTGCCCTTGAGCCACTCTCTTCGATGATTGTGAGAGATTAATCCTAAGCCAAGAATTCCAATCAGCACAACCAAAGAATCTCCGAGCATCAGGTGGTTGAAGTTGTTGCCAGATAAAAGAAACTCTGATGCAGTCCCGGAAACAATGGAACAAGGATTCGGGGAAGGCACCACAAAGATTACACAGGTCAGATTCGGACAAGTGACGTCGTTTCCGTTCAACGTTAGTCATCAAGACCTTCCTAGCTGCTTTCCATAGAGTAAGTCGCGTACGTTCAGGACCTACCCACTTCCAAATCATTTTAAATAATTGATTATCATGTTGTGTTTCATGTTGAGAAGTCAATAAGGATTGATAGGCACTAGTGACTGAGAAAACACCATCTGTGGTACCACCCCACATAAACTCATCCACACCGTTAGTAAGAGAAGGGACAGGAACATTATGCAGCAGAGTGGTCAGCGCATCACACCCAAGCTGCTGCACCAGCTCCCAATTCCAAGCTGCAGTTTCGGAAATGAAATCTCGGAGTGATTTAGACCGCACCTCTTCATTTAAAAGTAACCCTTGCAAGGTGGATAATGGACCAGTATTAACCAACCAATGATCATCCAAAAATTTAATATTTGAGCCATCCCCAATCCTCCACCGAAGGCAGTTTCGGAAGTGAGGCCACACTTGACAGAGGCCTCTCCAAATATTAGAGCCCTGTTTTTTAATGTCAATATTGAGAATTCCCGTAGAAGAAACTCCATATTTAGCTCTAATAACCTTAACCCAAAGCATATCAGGTTCATTACATAATTTCCATGCAACTTTGAGAAGGAAGGCTTTATTTATATCATGCATTTTCCGAAGCCCCAACCCACCATCCAATTTATTAGTGCAAAGTTTATCCCATCCAACCAAGTGCATACGCCTATGAGTATTGGAGCTTCCCCAAACAAAATCACGACAAGCACGATCTATCTCTTCACAAACTGACACGGGAAGTCGACAAGACTGCATTACATAAGTGGGTAGTGCTTGAAGAACCGATTTAGTCAAAGTAACCCGCCCTGCCATCGAAAGAGTCCTGGCTTTCCAAGAACTAAGGCGTTGGTTCACCTTATCCAAAATGAAGTTAAAATCTCGTCTGCGCACTCGATGATGAAAAATAGGCACACCGAGATATTTACCGAGATCATGCGTATGTTGGAAACCCAGAGTACTGCTGATTTCTTCTACGGAG
>c16064.graph_c0
TTTTTTAAAACAAAACTTTTAAAAAGTTTGAAATGCATTCATATAAAACCAGCTTGAATATTCAGAATATGAACATTCTAGTGACAAGTAAATATCTGAAATATTTAAATCACAAATCAATTTACACAACCATCATGGAATAGAAAGAGATTGAAAGGTGGGGAATTTTCCTTCAACCTTCATGATTTGTCTCTCTCCCAATTCCAATACTTCAATATCATATCATATCATATCATGTACAAGCATGACTGTAAATAATAAAACAGACATTGTAAAAATCTAGGGATCAGGTTTGCCAACAATGGCATCATCATCACTTGAGGCATAATCATCTTCACTCAGCTCATCATCACTAGATATTTCCCCCTGTGAAGCTCCAATATCCTCTGGCTTGGCATATTTTTGACAATATTCTTTGACTTTTTGTTCATATGCAGCACGATCTCGCATCATCAAGGCAGCAGCATCGCCGTTCAGTGGATCTGACGCATTAGGGTACAGAAGAAGTTGGGGAAGAAACACCTCGAACACATTAACAAGGTCAAACATGGGACTCCAAGTCTGGTTAATAACATCTAAGCAAACTGAACCAGACATTTCATCAACATTAGGATGGTAAATTTTGTTGATAAAACCAATAGATGGAGACTTATAAGGATAAGCATCAGGTAGCTCCACCCTTACCCTCCATACACCTTCTTGATAAGGACTGTCTTTAGGTCCATGGAATTCCACAAAGAACTCTTGCATGCCATCGTTGATCATCTCCACCTTGTAATCACTCATCATCAGCTTCATCAAGTCCATGTCTCGGCGTTTACTCGGAGAAGACATTGTTTCTCTCTTTCTCTGAGTTTGTCTTTTGTGTGTGTGCTATCTATCTATCTTTCTTACACAGAGAGGCTCTCGATCAGAAAGAAAAGAGAATAATAAGATATTGAAGAAGAGAGAGTGAGAGAAGCCTAATTCACAGTCCATTGACCCAAACCGGTTTAGACCTCGGTCGG
>c16073.graph_c0
AACTAGATGCATTCTTAAAAGAAAAAGCTATATCTATATAGAGATTAATTTTTTTAAAGGCTGGCATAAAATTTTAACTCGTCTAGTTCTTTTTACCGTGAAGCAGGTAGCCAATTTCCTCTTACCCGGCTCCGGAATGGTTATAACAATTCGGGTTTTATTTTTGAGTCGTCCGCAGATAGCCTATGCTGCTGGCCCTGAGGATTTGAAGTTCTCTTCTTTCTTTTTTATTTTAGAGAGAACTTTTCTCATTATTTGAGTACTTTTTTTTTCATAGGAATTCTGTCTGGTTCGGATGGAGGGGTCATAATGCTGTCTGGTTCGGATGGGGGAATCCCTCCGTCTTCCGAAGCATCAAGTTCGGGAACCGGTGGGAACCAGGCACCATCTGCACCGGCGCAACAACCACCGGTAAAAAAGGATTTATGGACCGGCGATCCGGACGAGCGGCTCTTACGGGCCATGGACAAGAAGCTTACTCTCATAAACACGGAGAGAGAGGCTCTGTCCGAAAAGGCTGTGTCCAGGGGTGCCTTATTCGGGATGGGGTTGCCAGGCTCGCCGGCTGAGCAGAAAAAAACCATATCCGATGTCCTGGAAAACCACCTTGATGCAATAGACGTCGACAGGCGCTTACGGCAAATTCGTAGGTGGGACAAAGCTGAGGAAGTGGGTTCCCCCGACAGCTCCTTTTGGCTAATGGTTGTGGAAGAGATTCCAAAATCTTTCTAACTCTACATACATGGATTGGATATAATGTGGAATGGACGGAAAGGCGGTGAGGCAATGGCTACCTTTTTTTTTCATAGGTAGTCCGTTTGTGCGTAGGTGGGGTTGTAGTCTTATTTGTTTGAGGGGTATCCTCAAACAAATAAGAACGAGGCCCGCCCCAGCTAGAAATGGGGCGGGGAAAGGGAAGTGGGCTGTGGGTCCCTGGTCGCTTTCCCCGCAGTTTTTTGATGCGCGAGGAATTGTCTGAAAGTGAAAGACATCATTATATACTACTGCTGGAGTGGAGAATGCCTCTACTACCTGTGCCAGCAAACAAACAAAGACTATAGTAGAGTAGGAATGGTTTAGCTCGCTATAGGGGAGGGAGATAGTTTACGCGTCAGTTGAAAGTGGGAAAGCTTTTCTTTTGAAGTCTACTGTCCATACTAAGAACCCTTCCCCTGTATGGAGCCACCGTCGTATAGTATAGCATACAGGAACCTATTCCCGCGAAGTGAAGTACCCGCCAGCGTTCCCGGACAATTTCTCTTTACTTTGCTCAGTCTCTTCTACCTAGAGCATCTTCTAATCTTGTTGAACCCCATTACCTTATTGTTTAGTTAGAACCGGAATCCCTAAAGCTACTGATTCTTATTCTGTTATGAAAACTTCTGAAGAATACCTTTAGCCGGTGGTTCTAAAATCTTCTTTAGCTTACTGCTTGGGTAATATCAAGATTAGTCGAGAAAGAGCCGGAGTCTTTCTTGGGCTTTAGCGCGGTTTACTGAGACTCCGTTCTAATTATACCCAAATAGAAAGAAGTTGGGCTACCTTAGCTTCCCCGGTTCCGGCTTTCATTGTCAGGAAATGCTCTTTTCTTTCATGATTGTATGTAAACAAGTTCTCGCGCATAAGCATAGCCATATGATGAGTTGAAGGCGGGCGTCCTTCTTTCTGGTATCGCTACCAGTGTATTTGTTCTTCTGCTTGTCCGTAAAATACCTTCTGTCAGTATGAGTGAGCGTCTTTCCCAGCTCATATAGTGGAAAGCGCTGGCTTGGTTGCGTGCTTTCCTATCTCTTTCCCTTCCTTTCTTTGGTAGCATGCTAGTCTTGTCGGA
>c16119.graph_c0
TCTGTTGGAGAAGACAAAGGAAGACAACTCGAATAAGTTGGAGGATCGGGTGGTTATTGCAAAAATTATATCTCAAAAGAACATTAGCAAGAATGGCTTTAAAAATTCGATCAGCTCGCTGTGGGAGGAGTTGTCTGAGATTCAAATGACAGAGGTTGCGCCAGGGATTTATGCTTTTACTTTTTCAGCAAAGGAACATGCAGCTGATATTCTGGAAAACAGACCTTGGTTCGTGCTAAATTCACTTTTAAGTATTCAACCATGGAGCTTCAATCATCCATATATGGAGGTAAACTTTGATCTTACACCATTTTGGGTTCAGGTTCATGGTTTGCCTTTAAGTTTATTAAGTGTTGAAGCGATACGGACTATTGGGGAAAGAGTAGGTAGGGTTTTAGAGATAGAAAATCCGATAGTTGACGGGATGGTGGTTCGATCTTTTGGTAGAGCTAGGTTGGAAATTAATACTGCAAAACCATTGTGGGCTGGTTGTTGGGTTACAGTGGAAGAGGATACTAAGACTTGGATTGGATTCAAATATGAAAAACTGATAGGTTTATGTTATGGATGTGGCTATTTAGGACATGAACAGCGTTTATGCAGATTGCCTAAGATGATGTCGAGTATGGATAGGAGCAAGCCTAAATTTGGGTCTTTTCTGACAGCTTCAACACCAAAGTCAATAGAATGGTTGGTTAATGAGAATAGGTTTTCTGGAGTTAGAGGATCACAAAAACAAACAGCTATGCTGAACAGAACTAATCGAGATAAGGAGCAGGAGGAGGAAGTGGGTGAGAGTCTTGCTAGTAACAATCTGAATACTGAGAGCTTGGCTGAAGGGGGATTGAAGGATGGGACTGAACAAGAAACTGGTTATAATCTGAGACCAAGAAGGAGAGATCAAGTTAAGAATTATAAGGAACAACAAAAGCTGGAGACTGGAGGTAAAGGGGATCAAATTAAAGAAAAAGAGATTATAGGGACTTCTTATGGATTGCCTAAGCAGGTGGGATATATTGAAAGGCAAACTGCAGATGATGATCCACATCAAATGGTACTCTTTACCAAGACTTTGGATGGGCAGAATTTGGAAATGAGGGACTTGGTGGAAATTGACACAGCAGGAGGTAAATGGATGGAGATAGGACAAGATGGCTATGCTAACGAATTGGAATTAGGGCAGGATGACCAAGAGCAGCTGGTGGTGGCAGGGAGGGAGGCAGGAAAATTGCAGGAGGTAGTGTATACTCAAGTCTCCAATTATCCAGATAATGTGTATTTCATTGAATTCCTTGAAGAAAAAGAAATGCAGCAAGAGGACTCGG
>c16133.graph_c0
GGGAAGGTGGATGGTGCCTGCAAGTTGCTTGTTGAAATGTCTCATAAGGGTTGTCCTCCGGATGATGTGAGTTACACTACTATAATATCTTCTATGTGTAAATCAGGTCAAGTGGATAAAGCAAAAGAGGTAGCTAGGAGATTTGAACCTCTGGTGCCTGTTTATAATGCTTTGATACATGGAGTATGCAAAGAATACAGGATTAATGAGGCATTTGATTTACTGAATGAGATGGTGGGTGAAGGTGTTGACCCAAATGTTATCAGTTACTCTACTATTATTAGTTTCCTTTCTGATATGGGGAATATTGACTTGTCCCTTGCAGTTTTTGCCCAAATGCTTGTGAGAGGATGCAGCCCGAACGTTCATACATTCGCTTCATTGATAAAGGGTCATTTTTTGGGAGGGAGACTAGGCGATGCTCTTGGTTTGTGGAATCTCATGATTCGGGAGGGGGTTAGGCCTAATGTTGTTTTATACAACACCCTCATACATGGTCTGTGCTCTAATGGGAATATGGCTGAGGCGATATCTGTTTGGAATCGGATGCAGAAAGATTTTTGCCGTCCAAATGTGACCACGTATAGTACTCTTATGAATGGCTTTTTGAAATCTGGGAATTTGCTAGGTGCTTCTGAAATGTGGAACACGATGATGAACCGTGGCTGCCATCCGAATGTTGTGGCATACACCTGCATGGTGGATGTTCTTTGTCAGATGTCTATGTTTGATCAAGCTTATCGTCTTATAGATAGTATGATTGCTGATGGATGTCCCCCAAATGTTGTTACATTCAACACATTTATCAAGGGCTTATGTGGTGCTGGAAGAGTGCAATGGGCAATGCGCATGCTTGATCAGATGGAGAAATATGAATGTTTGCCTAATATCAGAACATACAATGAGTTGTTGGATGGTCTGTTTAGAGTGAACAACTTCAGAGAAGCTTGTGGACTTATAACTGAGTTGGAAGAAAGGAAGGTGGAGTTGAATTGTGTCACTTACAACACTATCATGCATGGATTTTCTTCTCTTGGAATGCACCAACAAGTTTTTGAGCTTTTGGGGAAAATGTTGGTGAATGGAGTAAACCCCGC
>c16147.graph_c0
TGTAACTTGTAAATGTTGCTTTACCCTTTAGTTAATAAATTTCATGCAAAAAGTGAGCTGCATGCATGTATCCTAACACAGTTGAGGAAACCCAACTCTCCTCCCCCAGAGAATGGTGACTAGTATTTATCAACATCTATGTACACATGAGGCAGATCGCTAATCAGACCCATTATCTCATCTACTACTCTTCAAAAGCTTAGCAATTTTCTGACGCTTTAAACTTTAAAGACAAAGACTTCACATTTTTCTTATACTTCAAAGACTTCCACACCGCTTCCTTCTTATTCTTTTTCCTCAAATCTAGTAGTTTCTTTCTTCGTTTTCTATAATCTTCGCGGCGATTCAACCAACTGGAATAATCTTTCCCCGTCTGACACTCAAGGAAGTCAGCAAGTTCATCAAAATCAGGTACCCTTTGGGGGTATTCAAATATGCAATCAAGATACATCTTCCCATTGCAGGCCTCCTCTGTTCCATCCTCTACTATGTTACAAGAGGATATGGAATCCGTTCTTAATTTATGTGTTCGAATTCTATGAAACTCTGCTGCAACTTTATAGATAGTCCGTTTATCGCCAGCCCTCTCTCCACTCTTATGAGATGAAATTTCAGATGAGCAAGATCGCAATGGCAGACCCTTCAGTGACTCTAAAGCAACTAAATCTCCCTCTTCGAAAACAAACATATACATCAGTGCCATAATCACAGATACACACCCCTTTGCCAACAAATCAAACCCATTGCTAAAACTGAAAGATAGTAAGCCTGAAAAGTGCACAAACATGGACTTGGAGACTCTGTAATTTGTTTGCTGACATATCTTATCGTACAGAGAATTCTGACTGGATGGGCAGAATTTAAATTGTTGAAAATGGCCAATGGTACTGATCAAGAAATCATATTTATCACGGACGGATGAACTCTCCATGGTTTTCAGACAAACTGAATCACCACTGTTACTTAGACATTTAATTGCTTGTAGAAGTGAAACACAAATTAACTTCAATATGGACGCAAGAAGACAAATGTCTTCAGCACTGGTATTTTGCTTTATATACAATACTCCTCCAGCTGCATCATAAAAGGAAGCTCGATGGATTATAAATTCTAAGATTAAGGCAGCCTCGTCCCCATATGAATCCTTAAATATGTACTGTCTCCCTTTCATAAATTCAATGCACCCGGTCAAAAGATCAGCTTTTGTTGTGGATGCCATTTTGAATCGATGGGAATCCCATGACTTAATTGATTTTGACAAGACTTGGTTCAATCTGTTACTTGTTCCTTGCTGAATATAAGATTCAAAAGTTGGATGACCTCCGTCAGACAGGTAAGGTTTATAGGCACAATTCTCTTCAATGTAAGAACCATCAATTAGGAACCTAGACACATGCATAGAGTACCAGATAACAGATGTTTGAAATGCCATTAGGTAGCAGCCCATATCTGCAG
>c16163.graph_c0
GAAACAGAAGGAATTTGGGAAGGAAGAAGAGAGGAAAGATAGAAACATCAATCTCTCTCTCTCTCTCCAAACTTTCAACCTTCCTTCTTTTCTTCCTTCCCAAACATCATCGTTTTCTAATATTTCTTGCATGCAGATATATTTGTTTAGTTGTTTTGGGGTTTATGACACTATAGCCACCTTTCTCTTCATTAATTACTGCTCCTCCTCTTGTGCTCTTCAACAAGGTCACGTTGAACCAATTTCAAAGCTTCAAAATTGCAACAATAAAGCATGTCACAGAGCACATTAAGACGAGCCATTGGGGCAGTGAAGGATCAAACAAGCATAGGCCTAGCGAAAGTGGTAAGCAGCACCTCACTTGCTGATCTTGAAGTGGCGATTGTGAAGGCAACAAGGCACAATGAATACCCTGCCGAAGAGAAATACATCAGAGAGATCCTAAGTTTAACATGTTACTCTCGTGCATTCATCAGTGCTTGTGTGAACAACCTCTCCAAACGTCTTAGCAAGACAAGCAGTTGGACAGTTGCTTTGAAAACACTTGTTTTGATTCAAAGATTGTTAACAGAGGGTGATCCGGCTTATGAACACGAGATATTCTTCTCAACTCGACGTGGGACTCGTCTTCTCAACATGTCGGATTTTAGGGACATGTCTCAGTCTAATTCGTGGGACTTCTCTGCATTTGTGCGTACATATGCGTTGTATCTAGATGAAAGGCTTGAGTATAGGATGCAACATAGGCGTGCGCGTGAAAAGCGTAGCAGGTTTGCTAATGAGGAGGAGGAGGAGGATGAGAAACCTAGGGAAAAACAAAGAGAAAGAGAAAGAGACAGATATAGTATAAGAAACAAGGACAAAGAGATGGTTGTGAGATCCACCCCATTGTGTGAAAAGAAGATTGAGTATCTATTTTCCAAAATGCAGCATTTGCAGTTGTTGCTCCAGCGCTTTTTGGCTTGCCGCCCCACAGGGAGAGCAAAGAGCCATCGAATTGTGATAGTGGCACTCTACTCTATTGTGAAGGAGAGTTTTCAAACATACTATGACATGACTGAAGTATTATGTAATTTGGTCGATCGTTTTGCGGAGATGGAGGTAGCAGAATGCATAAAGGTGTACGACATTTTTTGTCGTGTTGGAAAGCAGTATGATGAGCTAGACCTGTTTTATACTTGGTCCAAGAGTATTGGAATTGCACGATCTTCCGAGTATCCAGTAATTGAGAGAGTCACCACCAACAAGTTGGAGCTCATGGATCAATACATTAAAGATAAGTCCCTCTTAATGCAAAAAAATAAACTTAATAAACAACAAGAAAAGATTGAAGAAGAAGAAGAAGAA
>c16167.graph_c0
GCCTAGTCATAAAGCCTCAGAACTAATCATCATAACTCCCCCCAAATCCCTAAACATAAAAGCCGGAAACCTCACGGCTGTCAACCAAAAAGCAAAACATATGAAATCGCTAAAACAAATAACCACTCCCAAGCACCTTAAGCCTTCTCCATCGACTTCCCACTAGTGCTATCCTTATCATTCCCAACAGTAGGCGCCGCATGGCCCTCGAGCGTCGCGGGCTTGGACCCAGTGAGGGTAGCAATGATACCCTTGGTGGTGTGCACGATCGTCGCCCTGCTCTCCCACAGAGGGTACACACCAACGACCATGGAAGAGAAGAAGAGCCAGATGATACCGACAACAACCCATCCAGTGAAGAACTGCTTGCTGAAGATGTAGCTAGTGCCAAAGATGGGGAAGGGCCAGAGGACGAGGAGAATGAGGGTCATGACAACGGTGATGATGCGGGCGATCTTGGCGGCGCGGGAGAGGTTGGCCTGCTCAGCCATCTCCTCCTCGGTCTCGACGGGTGCGGTAACAGGGACGTTGGAGTCGGAATCGGAGTCCTCGGAGTCATCAGCCTTGCGGATGGTCTTCATGGAGACGAAGTCGTAGTTGTCCATGCCAAAGATGAGGGTAAGAAGAGGGACAAAGACGCAGGGAGAAAGCACCGCAACGACGTTGCCGACCAACATGGGGGTGTTGCTGCCGGAAGTGTGGACAGTGATCTCCCCGTACTTGACCTTGGTGGTGACGAGCCAGGCGGTGAGGGAGCAGGCGAGACCAAGAGGGGGGGAGAGGGTGGCAGCCCACCAGTTCTGGCCCTTCCAGAGGAGGGTGAGAGCAGCGGGGAGCACAGCGGAGGAGACGATGACACCCATGAGAAGGTAGAGGAAACCCATGTCAACACCGATGTAGTAGAGACCAGTGGCGAAACCAGCCATGATGACACCAAAGCCAACGACGGCGCAGTGAGACATGTAGATGAGGTTCTTGCCCTTGGCGAGGGGGTTGATGTAGGTCTGGTAGATATCGTAGGTGAAGATGGTAGAGACGGCGATCAACTCAGCGGAAGAGGCAGAAGTGACGGCCATGAAGATGAGCAGGAGCGTACAAGCGGCACCACCCTTCCCAAGCAAAGCAACGGCAGCGTTGGGGAGCACAAGACCGGCGGAGACATCGCT
>c16188.graph_c0
GGGCAGATTAAGTTTCATTAAGCGTTATAAATATCCCAGCTTTGTTAACTTAAACTACTACCTACTTCTAACGATCATGGATAACCAAGAATTCACCCCCGACATGGTTAAACAATTGCTTGACAATCCTGATTTCAGACATGCTGCTAAGTCTTTTCTTGGTACCACCACGAAATCAAAAGTTATCGATGAAGCTCTATCTGTTAGAGACATTGATGCTGAATCTGTCAAACCCAAACTTTCTGAGAAGTCTAAAGCCCCCAGCTTTATCAAGAACAAGAAAACTAAGTTTGGAGAAGAATCTTCTTCAACTCAAGTATCTACCAATCGTCCTGCTGCTGACCCTAGCCCATCTACTCTGATGGATACAGTCATTCCTTTCATGGACCTTTCCCTTGATTATTCTGGAAAGAGAGAAATCTCTACCTACATTCCTTCTTCTCTGATGATGTTTGAAATTGTTCATCATATTAATGATGTACTTGTGGACAACCGTCAATTCCTTCGGATCTGTCCCGATTATCATCCTTACATTCTCCGCGTCTATTGTGGAGTTTTGTTTTGGATCCAGTGTCTTCGAGTTGGCGCTCACGCCGACATTCTATCTGATTCACAACAGGAATTCCTTTCTCAATTCCTAGAATCTCATCCTCTTGAAAGTCTGCATCTTCCTTGCCCTCTCGTTCCTCTATTCAAAACTCTCTGTGCTTCTCAGCCAGAGTTTAAAGAATTTGGTCATCTTTTACCTGTCCTTCCCAACCCAGTCGGTCCTGCTTTACGCTCCGACTTTATTGTTGACAGGCCTGAATCGTTTGCTTTACCAAATGTTCCGGGTATTTTAGCACTGATATCTCACCTCAACGGTATCATGCATGGTGACAACCCTATCTACCCTACTAAGGGCCGTCACAACCCTCTACCTTTGGCAAATGAACCCAACACTTTCGGTGGACACCAATTCCCCGCCCCTACAACCCGATCTGAGTTTGAAAAGTGGAGTTTAAATACTCCTGGCCTCGAATGGCCTTGTGAAGCGACTCGAAAGATTAATGAATCTTTTGCTGAAAGAATTGATTCTTTCAACTTCCCTGCTCTCGAACCAACTGAGAATCTATCTGAGATTCCAGCTTTCCTCAACATGCATCATACAAATAATTGGTTTTTCAGAACTAAAGATGTGGCTGAACGCATCTCAATGTTTTTGAAGAATTCCGGCACCCTTGCCGACTGTCCAGTCTTTGGCTTGAATGCCAACCAGTATCTAATCCATTATATTAATACTGCTGAAGCTCTCACCCCACCAACAAATGTTGCCGACCGCAACGCTCAATTCCCACTTTCCTACTATGCCAGTACATCTGTCTCCCGCCGCTACAACGATGGAGGTCTTAGCCTTCATACTGCTAGCCTAGCTCACACAAATGTCGTCATGCCGCAGAATCATCCATATTTTGCTACTTTTGGAAGGAATGGAGTTACGCGTCATGGTAACTTTTGGCGAATTATGCCAGTCAACCAATCAGCTATTGATTATGACGGACATGCTCGCCTGCGCTCCAATGTCCTGAACCTCGCCGGCAGTGACAAATGATCGCAAGCTTTCTGCGTACTACTTTTTTGCGCCGATTGCACACCCTTTTTCAGAACTCTACAGATTGAGTCCCGTTTTTGAGTTTTCTGATTTTTCCTTTTGCAAAAATTTAAATTATAGAGACGACTCTGTATGTCTCTTCCCTTTCCGGTTTTCTCTTCTTTCGTATTTTATTTTTCTTATTGTACGCTTCTGTAACA
>c16190.graph_c0
GACGAGAAGATATTTGTAACTACCAAACAAGATGGCACGCCCTTTTATCAACGTAAAAGATATAAATAAGGAATCCAGATTCATTAAGATTGCAGTCAGGATCACTTCCATTTGGCATGTTCAAAAACCACCTAAGGGTCAACATCTTGAAATGATCGTCATGGATTCAAAAGGTGATGGCATTCAAATTGGTATGAAAAAAAATGAGTATGCTGAGTGGAGTTCCAAAGTTGAAGAGAAAAAAACATATGTCATGGAAAATTTTGCTGTTGTGCCCAATGTGGAGAAGTTTCGGGTCTCCAACCATCCTTTTAAATTGTCTTTCATCAGTGGCACTACCCTAAGAGAAAAGGAGCTTGACAACATCCCTCCATTTAAATACAACTTTGCAAACTTTGAAGATATCCTCAATCAAAAACTACCACCCCATCTCTTTATAGATGTCATTGCAGCTGTAGAGGATATTCGTAGTACAGATATGAAAAAGGTGGCATTATTAATGAAAGATCTGCAGTATAACTTCATTGAGTGCACAATATGGGATGCTTATGCTAACCAATTCATTGAATTCTGGTCAAAGAAAAATGGACCTGCTCCTGTTGTTATTATCCTAAGAAGGGCAAGAATCAAAGAGCCACAAGGTGGGTACAAACTTACGTTGTCAAATGCATATAACAACGTAACTGAATTGATTACTGATCAAGAACTTCAGGAAATTAAAGACTTTAAGGCCAGATTTCTTCAATTACCTGTCGTCCCAGCTGATTCAAGTTTGGCACTTACCCAACAGTCCTCCTTATCACAATTCACAGATATTGACAAGTTCATCTGGAAGGCTCCAGCTATGTCTCTTGCAGAAATTAGCAAAATCAGCTATCTTACAGAGGTTTAATCTCTACTGCCAATTCATTTTGTATATTATTATCTATCCGCCTATTACTCTAATTTATCCCACTCTTATTACATCTAGGTCATGTACTGCTCAACTGTTGCTAAAACAGTTGAGCTAATAACCAATAAACAAGGTTGGTTTTATGATAGTTGTTCGAAATGCACAACAGGCAGGCCTGAAGGTCAAATGAAAGGCTCATTCACCTGTAAGAATGTTAAATGCAATGCATTTAATCAACATCCAATTCCAAGATATAAGTTGGAAATGTGGGTTTCATACAAAGAGTCAACAATGAAGTGTATATTTTGGGATGAAGTCTGTTGTCAAGTTATCGGACAAACAGCAGACTCTTTGTGGAAGGAAATGCAAAAGATTGGAGAAGATGATCCCAAATCATATCCACT
>c16197.graph_c0
CTCTCTCTCTTCTCTCTCTCTGTTTCAGTTTTTTTCTTTTATTCTTCCAATGAAGCAGAAACGACATCAACCCACCACCAACCCAACCTCAAACTCCACACTTTTACACACATGAAGAACAACAAATCAACCTCTTCTTCTTCTATTCTCCTTTTCACTTTCTCTCTCCTCTTTTCTTCAATACCTTTTTCCAATGCTCTCGGTTCCGCCACCACCCTCGCCGTCACCGATGCCAACCCCACCGTCTGCGGCATAACAGCAGGTCAACAAACTCATCGCATTGTTTGCTACCGTCGCGGCCACCTCATCACCGCCGAACCCGAAATCTCCTTCTCCTCGATCTCCGGCGGGAAAAACTACTTCTGCGGTCTCCGGTCCGGTAACTACAGTCTCCTCTGTTGGGACACCGTTTCTTCCTCCACTGGTTTCAAAAGCAAGAGACTTTACAACAATGGCACTGTTTTATACGAGAATCTCGCCGTCGGGGATTCCCAGGTATGTGCCACGGTGGTCGGTGTTGGAACTGTTTCTTGTTGGAGAACTAATGTAAATAATAATAAAAATTTCAACTTTTCATCTGGGTATGAACAATTTTCATCGATTACTTCTGGGTCTGGTTTCTCTTGTGGGATTGTGAAGAACAATGGTAGTTTTGGGGATGTTAGGTGTTGGGGGAATGTTTCTCTCTCTAGAGAGATAGAGAGTGAGTTTAGGAATATGAGTATGGTTAGTCTTGTAGCTGGTGAATCACATGCTTGTGGATTGAATTCGATTGGTTTTTTGGTTTGTAAAGGAAGTAATAGTTTTGGTCAAATTGAGGTTCCTTTTCAAGAAGAGGCTTTGGAGTATGATGGATTTGCACTTGGAGCTAAGCATAGTTGTGCTATTAGGAGATCTAATGGTTCTGTTGTTTGTTGGGGGGACAAGAGATTTTTTTCTTCTGCACATGATGTTTCTTTTGAGGTTATTGTTTCTGGCTCTAATTTTACTTGTGGATTGACAACTAACAATTTTTCAGTTATTTGTTGGGGTCCTGGTTGGACTAATGGTAATGGTGATGATTATTCTGGTTATGAGCTTCCATTGCCTCCTATTCTTCCAG
>c16231.graph_c0
CATGATAGGAGTTCTTTGCAAGGCTGGGAGGTTGGATGAAGCTGTTGAGTTGTTTGAAGAACTGGATCTCAACAGGAGTGTCCCTTGTGTCTATGCTTATAATACCATGATTATGGGTTATGGTTCAGTTGGAAAATTTGATGAAGCATACAGTTTACTTGAGAGACAAAAGAGAAAGGGATGTATACCGAGTGTAATTGCATATAATTGCATTCTCACTTGCCTAGGAAGAAAGGGTAAAATAGAGGAAGCATTGAGGATCTTTGATGAAATGAAACAAGATGCAGCCCCCAATCTTACAACCTACAATAGTTTGATTGACATGCTTTGTAAGGCGGGAGAACTTGAAGCTGCCCTGAAAGTGCGGGACACCATGAAAGAGGCTGGCTTATTTCCTAATATCGTGACAGTGAATATAATGATTGACCGACTATGTAAAGCTCAAAAAGTTGATGAAGCGTGCTCCATATTCTTAGGATTGGATCATAAAACTTGTACCCCTGACTCGGTAACATTTTGCTCACTTATTGATGGCTTGGGCAGATGTGGTAGGGTCGGTGATGCCTATAGTCTTTATGAAAAGATGTTAGATTCTAATCGAACTCCAAATGTGGTAGTGTATACATCTCTTATTAGGAACTTTTTTAAGTGTGGTAGGAAGGAGGATGGCCACAAAATTTATAAAGAGATGGTGCATAGGGGTTGTTCTCCTGATCTGATGCTTCTTAATGCTTACATGGATTGTGTTTTCAAAGCTGGTGAAATTGAGAAAGGTAGGTCTTTGTTTGAAGAAATAAAGGCCCAGGGGTTAGTTCCCGATGTTCGGAGCTACTCAATATTAATTCACGGTCTTGTGAAAGCAGGTTTTTCTAAAGAAACATATAAGTTATTTTATGAGATGAAAGAACAAGGGCTACATTTGGATGTGCGTGCTTATAACTCTGTAATTGATGGATTTTGCAAGTCTGGCAAGGTCAGTAAAGCATACCAACTGCTGGAGGAAATGAAGACAAAAGGTGTCCAACCTACTGTTGTAACCTATGGTTCTGTCATTGATGGACTTGCTAAAATTGACAGGCTCGATGAAGCATATATGTTATTTGAAGAAGCAAAATCAATAGGTATTGATTTAAATGTAGTAATCTACAGTAGTCTTATTGATGGGTTTGGCAAGGTTGGAAGGATTGATGAAGCATATTTAATTTTGGAG
>c16274.graph_c0
GACTGTCACCTATGTCAATGGCTTCAATGAAAAGGATACATTGTACTTGGAGGACATAGAGGAAAGGGAAAATGGGGGCACACCTCCTATAATTCAAATAGTGAGAGCGGCATTGGCATTTTGGGTGAAAGAGTACATCACGTACAAAGAGATTGAGAAACGGGAACAATTGTACATTAACAAGGCACTCAAGAGACTTGTCTCCAACCCCAACATTGAGGTATTGGGAAACTTAAAGGCCAAGAGACAGGCTATATTATCATTTCTAATCTACTCTACCACAAATTCTTCCTCAGCCAATTGGGGAAATGAGGGTGAAGGTGGTAGCCATGAACTTAATTTGTGGCAAGAAATGGGGAACCAAAGAGGTAAGCCACTTCATGGTCCTTTTGTTGCAGCATTGCTTAATGACCTTTTTGGTATTCAAGCTCGAGGTGGTTGTGCTTGTGCTGGACCTTATGGCCATGATTTGCTCAACATCAATAAATCTCAATCCCTTGATGTTAGATCAGCAATACAAGAGGGTTACGTTGGTGTAAAACCAGGATGGACAAGAGTTAGTTTTCCTTATTACATGGACGAGGATGATTTTGAGTTCATTTTAATTGCTATAGAGTTTGTAGCTATCTATGGCCAACGGTTCCTTCCCCTGTACAGCTTCGATTTGAAAAGTGGCAGCTGGAGCATAAAGAAACAACAACTCGAGACTCTAACTAAGGAAAAGAAACGCTACTTTAGAGAAACTCGTGAGAAAATATTCACTTGTTTCAAAAATGGATATAATAATGTTGGAATTAAACAATCTGGGAGGCTGAAAAGGAAATCATACTTAGCAGCTAAATTTATTGTTAGTCGCCTCCCCATATTGCCTTCTTCTCAAACCATACTCCATGAAGATGTAAATCCCAGTGTCCTTCATTTTATAGTTTAGGAATAAACAATTTTTTTATTTTTTATTTTTTATTTCCTTCTCTTTCTAGTGTTTTAAGTTTGAAGTTGAAGTATTTAACTTTCTCTTGTTTTCACAAAAA
>c16295.graph_c0
GAAACTAGATTGGCTCGAGCAACTAAATCGGCATTATGTTCAGGTACAGGGAAGAGATCGATCAGTCGCAATATACATAGCACAACAGATGGGTTTGGAAGGTTCCTACATTCCTCGTACTTACATTGAGCAGATTCAATTTGAAAAGCTTGTAATGGCCATGCCAGATGATTTAAGGACAAAGCTCAATCTTAATGAAGATTTTGTGACAAGCCCCAATAAATCACTTGTTAGAACCTCTAGTGATGGGCCCTCCATGAGACATAAGCGTATGAGAAGTGATATATCACACTCACAGTCATGTACAAATCAAAAGCACGAGAATGAAGCCAAAGTAACTGGATTTGTTTCCAACAATCAAGGATTTCATGAAATAAATGATTCAGATTCTGAAATGAAACTGGAAAATCAGGGAGCTATCACTCAGCTTTCAGAACAAATTTCATCCCTAAATGATAGAATGGGTGAGTTTACACATCGTATTGAAGAGCTAAACTCCATGTTAACGATTGAGAAAAATTATCCAAGCCAACAAAATATGGCCCTGCAAGCCGAGGCCCGAGATAGCTCTGTTCCGACATCTTACTCCATCACCAGTCTGGGCAATGGTTCCCTAACTGGACCAATAATGCCAACTCCCTCGTTCCCATCACAGTTATCTAAGGAGTCCCCTTTAAGAGATAAGATATTAGGTATTGCACATGACCAGCGTCAGATCATGCACCAGTTGGACAATCTGAATAATCTTTTTTGTGGAAACTCCAGAGAGAAGCTTAATCAAACAAGAACCAACTGGAAAAATGTAGCTACTTGTTCAGATTCCAGTGGTCGTCATATTATGGTTGGGGTGGCTATTGGTTGTTTGGGGATTTTCTTGATGAAGGGTGTGTTGGCCTGACACATTTGTGAGTGTGAATATGAAATAATCAGGAATTGTAAAGTTCATCCAGGTGTTACAATATGGTGGTTACAATATGGTCCAATCCAGAACCAAGAGTTTGTACTCAAGTTGTCACAAGG
>c16299.graph_c0
GTCTTTATATATTTATATATATATAGTAGTACTAGTGCTGTTAGTAATAGTACTACTATGAATATGGAGTATTTTGTATTCTAAATACTACTATACTAAAATATAGTAGTAATGACAGATATTCGATACTAAATCTGAGTAGTATCCGTAGGAATATTAGGGCTATACGGACTCGAACCGTAGACCTTCTCGGTAAAACAGATCAAACTAATTTTTATCAAAATGATTTGAATTGTTTTAAAGACCCAACGTGCATTTTTTTTGCATTGGGCTTTTTCATTAATTGATAGAAATATCAATTAGTCTACCATCTTTTTTCTTTACAGAAAGAAAAAAGAAATGACTCCCTGTGCTCTGATTTATTATCAAGATAAAAATCGAAGAGCACTACCAAAGTGTTTCAAAGAAGAAGGTTATCCTGACGTAGGTCTGCTTCTGGCCTGGATCAACTTAAGTTAAATGGACTCTCTATCAACCTATTTAAAGAAAAATATCAAATATGAAATGAAACTTCATACACCTTAAAGTTCATAAGATAGGAAGAAAAGAGAATTGTTTTGAGGTCTCTAGACTCATTATGCCTCGCATTGAATAGATTAAGTATTCACCTTATCAATATCTCAAATGCATTATGGATTCTATTTGATGTCTAAATCCTTTGTCAGGCTATTGTTCTCTTATTTTGTTCCCAGAGTAAGACATCGATTTATCAATTAAGATCAACTCTTCCAATTACATGATGGACTCCTTTGAAAAAAAAAACATTGGCGCGTGTGTAAACGAGGTGCTCTACCTAACTGAGCTATAGCCCTTTTTGCTACATATTTTATCATATTAGATAAATAAATTCTTGTCAAGATGAATATTACATAATCCAATCTTTTTGATTGATATTCCGTTGGTATTGCTTATTAAGTAATAGTGGATTTATAATCCATTGATCTGATAGATAGGTACTTTTTTTTGTATGATAAATGACCTACTTAACTCAGTGGTTAGAGTATTGCTTTCATACGGCAGGAGTCATTGGTTCAAATCCAATAGTAGGTAAGGTATTAGGTAGAACTTATTAGATACCAGAATCAATGGTATCTAATAAGTTTTTCTACTCACCTTTTTTTCTTTTTTTTACTATTTGGCTGCACCAACTTGTTTCTTACGAGATCGTATTGATAGCCTCTACTCGTGTCCTAGCTCGTCTGAAAGCTAGATTTGCCTCAATTGTTTGTCTCTTGCCTTCAGCCTTATTCAAGTTATCTTCTGCTATTTTAAGAGTTTGTTGTGCTTCTTGTGGATCAATGTCACTACCCTTCTCTGCATCATTTACTAAAATAGTAATCTCATTATTCCCTATTCTAGCAAAACCGCCCATCAGAGCCATCGTTACCCATTGGTCGTTAAGACGTATTCTCAAAACACCTATATCTACAGCTGTGGCAATAGGCGCATGATTTGATAATACTCCAATTTGTCCACTATTAGTAGACAAAATAATTTCATTCACTTCTGAATCCCAAACAATTCGATTGGGGGTCAGTACACAAAGACAAATATTTAAAGTCATTTGTTCAATTTGCTCTCCATTTCTAAGTAGTTAAGTTCGCAGCCTTCGCAGTAGCTTCATCGATATTACCGACCAAATAAAAGGCTTGTTCAGGAAGACTGTCTAATTCTCCAGAAAGAATCAATTGAAACCCTCTAATTGTTTCTGCTAGACCAACATATTTCCCTGGCGAACCGGTAAATACTTCTGCTACGAAAAAGGGTTGTGATAAGAAACGTTCAATTTTTCGTGCTCTTGCTACAGTTAAGCGATCCTCTTCGGATAATTCGTCCAACCCAAGGATAGCTATAATATCCTGAAGTTCTTTGTAACGTTGTAAAGTTTGTTTAACTCTTTGCGCAGTTTCATAATGTTCTTCACCAACAATCCGAGGCTGGAGCATCGTTGACGTTGAATCTAAAGGATCTACCGCTGGGTAGATACCTTTTGCAGCTAACCCTCTTGATAGTACAGTCGTAGCATCCAAATGTGCAAATGTCGTGGCAGGGGCAGGATCGGTCAAATCGTCTGCAGGTACATAAACTGCTTGAATAGAAGTTATAGACCCTTCTTTGGTAGAAGTAATTCTTTCTTGTAAAGTACCCATTTCAGTAGCAAGGGTGGGTTGATAACCCACAGCGGAAGGCATTCGACCCAATAAGGCGGATACTTCGGATCCTGCTTGGACAAAACGGAATATATTGTCGATAAATAGAAGTACGTCTTGTTCATTGACATCTCGGAAATATTCCGCCATAGTTAGGGCAGTTAAACCAACTCGCATACGAGCTCCCGGCGGTTCATTCATTTGACCGTAGACTAGAGCTACTTTTGATTCTTCAATATTGTTTTCATTAATTACTCCAGATTCTTTCATTTCCATATAAAGATCATTTCCCTCACGAGTACGCTCCCCTACTCCGCCAAATACGGATACACCTCCATGAGCTTTGGCAATGTTATTGATCAATTCCATAATGAGTACTGTTTTACCTACTCCAGCTCCACCGAAAAGGCCTATTTTTCCTCCACGGCGATAAGGAGCTAACAGATCTACTACTTTAATTCCTGTTTCAAAAATGGATAATTTTGTATCTAACTGTACAAAGGCAGGCGCGGATCTATGAATAGGCGATGTTGTGCGAGTATCTACAGGACCCAAATTATCAATAGGCTCTCCAAGCACGTTGAAAATTCGCCCCAGAGTTGCTCCGCCGACTGGAACACTTAGAGGAGCTCCCGTGTCAATCACGGCCATTCCTCTCCTTAGACCATCTGTAGCACTCATAGCGACAGCTCTAACTCGATTATTTCCTAATAATTGCTGTACTTCACAAGTTACGTTAATTTGTTGACCAACAGTATCTCGACCTTGAACTATCAGGGCGTTGTAAATATTGGGCATCTTCCTTGGTGGAAAAGCTACATCTAGTACCGGACCAATTATTTGGACGATACGTCCCAGATTTTTTTTTTCAAGTGCAGAAACCTCAGTATCAGAAGTTGTAGGAGTTATTCTCATATTAAAATATATCCGTTTTTTTTTTTTCAAAAAAAATTGAAATCAAGAAAAAATGTTTGATAACAAAGCAAGTTGGTCGGTTAATAGAATAAGATGAAATAGAATAATAAGCAATGTAAATTAATAATCTATTTTCTTGGTACCATCCAACCAATTCAATTGTTTTTCAATTCCATTTTACTGATTGAATTTTCAAGGTCAACGCAGTCATTATGAAAATTTCAATTGGATGAAATCTTTCGAAAGTTTTTCATTTTTTTATCATTATAGACAATAGTATCTATATTATTTATGGAATTCGAACCTGAACTTTATTTATGATTCCGTTTTTCTATCTCATTGGTCCTTATTTTTTATTTCTTCAGCATACGATTTATACCTAGCATATTTTTTTTTTACCTATTTTTACATCTAGGATTTACATATACAACATATATCACTGTCAAGGTCAAGAGTAAATGTCTTATTATTTAGATTCGAAAATTCTATTCAAAAATTCAAAAAAAAAAAAATTGGGTTGCGCCATACATATGAAAGAGTATAGAATAATGATGTATTTGGCAAATCAAATAGCATGGTTTAATTTAATACTGAACCGTTTGGATTAATCGATAATATTAGTGGATCAATCATTTGTGAAAGATTCCTGTGAAGTGGAAGGCTTTATTAACTCCTAAGTTATGTCGAGTAGACCCTGTTGTTGCTAGAATTCTTAATTCATGAGTTGTAGGGGGAATTTATGTCACCGCAAACAGAAACTAAAGCAAGTGTTGGGTTCAAAGCTGGTGTTAAAGATTATAGATTGACTTATTATACTCCTGAATATGAAACCAAGGATACTGATATCTTGGCAGCATTCCGAGTCACTCCTCAACCAGGAGTTCCTCCTGAAGAAGCCGGTGCTGCGGTAGCTGCCGAATCTTCCACTGGGACATGGACCACTGTGTGGACCGATGGGCTTACCAGTCTTGATCGTTATAAAGGACGATGCTACCACATTGAGCCCGTTGCTGGAGAAGAAAGTCAATTCATTGCTTATGTAGCTTATCCCTTAGATCTTTTTGAAGAAGGTTCTGTTACTAACATGTTTACCTCCATTGTTGGTAATGTATTTGGGTTCAAGGCCTTACGCGCTCTACGTCTGGAGGATTTGAGAATCCCCCCTGCTTATACTAAAACTTTCCAAGGTCCTCCTCACGGAATCCAAGTTGAGAGAGATAAATTGAACAAGTATGGTCGTCCTCTATTGGGATGTACTATTAAACCGAAATTGGGACTATCCGCTAAGAATTACGGTCGAGCAGTTTACGAATGTCTTCGTGGTGGACTTGATTTTACCAAAGATGATGAAAATGTGAACTCCCAGCCATTTATGCGTTGGAGAGATCGTTTCTTATTTTGTGCCGAAGCAATTTATAAAGCACAGGCGGAAACAGGTGAAATCAAAGGACATTATTTGAATGCTACTGCGGCTACATGTGAAGAAATGATAAAAAGAGCTGTATTTGCTAGAGAATTGGGTGTTCCTATCGTCATGCATGACTACTTAACAGGGGGATTCACTGCAAATACTAGTTTGGCTCATTATTGCCGCGATAATGGCCTACTTCTTCATATCCACCGTGCAATGCATGCAGTTATCGATAGACAGAAAAACCATGGTATGCACTTTCGTGTATTAGCTAAAGCATTACGTTTGTCTGGTGGAGATCATATTCACGCTGGGACTGTAGTAGGTAAACTTGAAGGAGAAAGGGAAATTACTTTAGGTTTTGTTGATTTACTACGTGATGATTTTGTTGAAAAAGATAGAAGCCGAGGTATTTATTTCACTCAGGATTGGGTTTCTTTACCAGGTGTTTTACCCGTTGCTTCGGGGGGTATTCACGTTTGGCATATGCCCGCTCTGACCGAGATCTTTGGAGATGATTCCGTACTTCAATTCGGTGGAGGAACTTTAGGACACCCTTGGGGAAATGCACCTGGTGCCGTAGCTAATCGAGTAGCTCTTGAAGCATGTGTACAAGCTCGGAATGAGGGACGTGATCTTGCTCGTGAGGGTAATGACATTATCCGTGAAGCTTCCAAATGGAGTCCTGAATTAGCTGCTGCTTGTGAAGTATGGAAGGAAATCAAATTTGAATTCCAAGCAATGGATACTTTGTAATCCAGTAATTACCATTCGTTCTATTAATTGCAATTAAACTCGGCCCAATCTTTTGATTGAGCCGAATACAATACACAATACAAAGATACTTATTGTATATAGCTTATATATATAATATTATATTGAATTTCGATTTCAAAATTAGAACATAATAATTGAATATGATATCATACTGAATGAAATAAAAACAAACAATTCAAAATAATATGAATTAGAATATTCATATTATTTTGAATTTGTTTGTTTTCTTGATTGTATTCTTTTTTCAACAGTAATATTGACAAGAGTATATCAAACAAATATAATTCGAGCGTGAATAAATGGATTGATTTACTCATGTTACATAGGTTTTTTTTACTTCATTAAATGGTGGATTCGATGGATTTTTTTGGATTCAAAGGGAAATATTAAATAAAATTTTGTATAAAATAATATATAACATAGTAGTAGACAGAGAAGTGGTCTATCATTTTTTATTTTTTAGAGAATTCCCTTTTTTTTATTGCGATTGGATATACACATCTTTTTTTATTTTATTAGGGTTGCTAACTCAATGGTAGAGTACTCGGCTTTTAAGTGCGACTCCATTTTTTACACATTTCTATGAACGAATTGGTTCATCCATACCATCGGTAGGGTTTGTAAGACCACGACTGATCCAGAAAGGAATGAATGGAAAAAACAGCATGTCGTATCAATGGCGAATTCTAAAAACTTTTCATTCGTATTGGACTTGGACCCAGCCAAAATTTTTGTTTGAATTGTTGGCTCGGAACAAATGAATTCAGTTGGGTTGAATTAATAAAGGGATAGAGCTTAGCTGCTCCAATTATAGGGAAACAAAAAGCAACGAGCTTTCATTTTTTATTTGAATGATTACCCCATCTAATTTTACGTTAAAAAAAGATTAGTGCTTGCTGTGGAAAAAGTTTTTCCCACGAATGGGTTTTTAATTTTTGTTATGAGTCCTAACTATTAGCTATTCTCCATTATGTTATGGGGTAGCAATAAATGTGTAGAAGAAAGAGTATATTGATAAAAAAGATTTTTTTTCCAAAATCAAAAGAGCGATTGGTCCAAAAAATAAAGGATTTCTAACTAGCTTGTTGTCCTAGAACAATTAGATCAAACAAGCAAGGAGAGATAGTCCGGTGATGAGTTTTACTTATTTTCTAGGTATCTATTATTCATATTTATTTATTTTTTATTGGAATTCTAATATAGAATAGAATACCCTGTTTTGACTGTATCGCACTATGTATCATTTGATAATCCAATGAATCTCTGATCCTTTGACCAAATGGAATTTCTAAAATGAAGGAATATCAAGTATATTTAGAACGAGATAGATCTAGCCAACAGAACTTCCTATACCCACTTATTTTTCGGGAATATATTTATGGACTTGCTTATAGTCATGATTTTAAGAGATCCATTTTTGTGGAAAATGTAGGTTATGACAATAAATATAGTTTACTAATGATAAAACGTTTAATTACTCGAATGTATCAACAGAATCATTTGATGATTTCGGCGAATGATTCGAACAAAAATCCATTTTTGGGGTATAATAAGAATTTTTATTCGCAATTAATAGTAGAGGGTTTTGCCATCGTCGTGGAAATTCCGTTTTTCCTACAATTAAACTCTTCCTTAGAGGAGGCCGAAATCGTAAAATCTTATAAAAATTTGCGATCAATTCATTCCATTTTTCCCTTTTTGGAAGATAACTTTACATATTTAAATTATGTGTCAGATATACGAATACCCTATCCGATCCATCTGGAAATCTTAATTCAAATCCTTCGATACTGGGTAAAAGATGTCCCTTTTTTTCATTTATTACGGTTGTTTCTTTATAATTTTTGTAATTGGAATAGTTTGATTACTCCAAAATCTACTTTTTCAAAAAGTAATCCGAGATTATTCTTGTTCCTCTATAATTGTTATGTATGTGAATATGAATCTATCTTCCTTTTTCTACGTAAAAAATCCTCCTATTTACGATTCAAATCTTTTAGCGTTTTTTTTGAGCGAATCTTTTTTTATGCAAAAAGAGAACATCTTGTAGAAGTTTTTGATAAGGATTTTTCGTCTACCTTAACATTCTTCAAGGATCCTCTCATTCATTATGTTAGATATCAAGGGAAATCCATTCTGGCTTCAAAGAATGCGCCTCTTTTGATGAATAAATGGAAACACTATTTTATCCATTTATGGCAATGTTTTTTTGATATTTGGTCTGAACCAGGAACGGTCCATATAAACCAATTATCCGAACATTCATTTCACCTTTTAGGCTATTTTTCAAATGTTCGGATAAATCCTTCAGTAGTACGGAGTCAAATGTTACAAAATACATTCCTAATCGAAATTGGTAGCAAAAAACTGGATATAATAGTTCCAATTATTCCTTTAATTAGATCATTGGCTAAAGAGAAATTTTGTAATGTCTTAGGTCATCCTATTAGTAAGCCGGTCTGGGCCAATTCATCCGATTTGGATATTATTGACCGATTTTTGCGAATATCCAGAAATCTTTCTCATTATTATAATGGATCCTCAAAAAAAAAAAGTTTGTATCGAATAAAATATATACTTCGGCTTTCTTGTATTAAAACTTTGGCTTGTAAACACAAAAGTAGTGTACGCGCTTTTTTCAAAAGATCAGGTTCAGAAAAATTATTGGAAGAATTCTTTACAGAGGAAGAAGAGATTCTTTCTTTGATTTTTCCAAGAGCTTCTTTTCCTTTGCAAAGGTTACATAGAAATAGGATTTGGTATTTGGATATTCTTTTCAGCAATGATCTGGTCAATCATGAATAATCGATAGGTTTTTGAAATGTTCATGTAGTAAGAGTGGAGTTTCAAGATTCCTCAATTGAATATTTCACTTTCTTATAATCTTGTTCTGAGGAAGTAACTCAGGTTTAGATGTATACATAGGGAAAGCCGTGTGCAATGAAAAATGCACGCACGGCTTGGGGAGGGATTTTTTCTTGTTTTATTTTTGATTAAACAATGAATTTTCTACTCCATCCGACTAGTTCCGGGTTCGAGTCCCGGGCAACCCAATATAATTAAAATATTGCTATGATATGTACCTATCATAGCGAACTCATATCTATAGAATATAGAAAACCTTTTTTATTTTTTTGAATGAATGATGAAATGGGTTAAAAAAATAAAATTAGGATGAATTCAGATGAATAACAGCATACAATGGGTATTGGTATTGGTTGACACCGGTATATAAGTCATGTTATACTGTTGAATAACAAGCCCTTAATTCTCTATAACTAGAGAATTCCTGTGCTTGGGAGTCCCTGATAATTAAATTTAAATAAACCAAGATTTTACCATGACTGCAATTTTAGAGAGACGCGATAGCGAAAACCTATGGGGTCGCTTCTGTAACTGGATAACTAGCACTGAAAACCGTCTTTACATTGGATGGTTTGGTGTTTTGATGATCCCTACCTTATTGACTGCAACTTCTGTATTTATTATCGCTTTCATTGCTGCCCCTCCAGTAGATATTGATGGTATTCGTGAGCCTGTTTCTGGATCTCTACTTTATGGAAACAATATTATTTCTGGTGCCATTATTCCAACTTCTGCAGCTATTGGTTTGCACTTTTACCCGATCTGGGAAGCTGCATCCGTTGATGAATGGTTATACAATGGCGGTCCTTATGAACTAATTGTTCTACACTTCTTACTTGGTGTAGCTTGTTACATGGGTCGTGAGTGGGAACTTAGTTTTCGTCTTGGTATGCGCCCTTGGATTGCTGTTGCATATTCAGCTCCTGTTGCAGCTGCTACTGCTGTTTTCTTGATCTACCCAATTGGTCAAGGAAGTTTTTCAGATGGTATGCCTCTAGGAATCTCTGGTACTTTCAACTTTATGATTGTATTTCAGGCTGAGCATAATATTCTTATGCATCCATTTCACATGTTAGGTGTAGCTGGTGTATTCGGCGGCTCCCTATTCAGTGCTATGCACGGTTCCTTGGTAACTTCTAGTTTGATCAGGGAAACCACAGAAAATGAATCTGCTAATGAAGGTTACAGATTCGGTCAAGAGGAAGAAACCTATAATATTGTAGCTGCCCATGGTTATTTTGGCCGATTGATCTTCCAATATGCTAGTTTCAACAATTCTCGTTCTTTACACTTCTTCCTAGCTGCTTGGCCTGTAGTAGGTATCTGGTTTACCGCGTTAGGTATCAGCACTATGGCTTTCAATTTAAATGGTTTCAATTTCAACCAATCCGTAGTTGATAGTCAAGGTCGTGTAATTAACACCTGGGCTGATATTATTAACCGTGCTAACCTTGGTATGGAAGTTATGCATGAACGTAATGCTCATAACTTCCCTCTAGACCTAGCTTCGGTTGAGTCTCCATCTATAAATGGATAATATTTTTGTTTTAAAGAAGGTTATGAGTTTTTGAAAGTAAAGGAGTAATATCAACAATGTTGATATTACTCCCCCTTTTTTATGTTAGTAATCTTTTTCTGTATACATCTACATACAGAAATTTTGGAATTTTTTAATTTATACAGAGGGCGGATGTAGCCAAGTGGATCAAGGCAGTGGATTGTGAATCCACCATGCGCGGGTTCAATTCCCGTCGTTCGCCCATAAATCCATTAATATAGAGATAAGAAAAAAAAAGATAAGATAATTTCTAATAGAATAAAATAAAAAGAGAAAAGAATTTCCTGTTGCAGCTGCTACTGCTGTTTTCTTGATCTACCCAATTGGTCAAGGAAGTTTTTCAGATGGTATGCCTCTAGGAATCTCTGGTACTTTCAACTTTATGATTGTATTTCAGGCTGAGCATAATATTCTTATGCATCCATTTCACATGTTAGGTGTAGCTGGTGTATTCGGCGGCTCCCTATTCAGTGCTATGCACGGTTCCTTGGTAACTTCTAGTTTGATCAGGGAAACCACAGAAAATGAATCTGCTAATGAAGGTTACAGATTCGGTCAAGAGGAAGAAACCTATAATATTGTAGCTGCCCATGGTTATTTTGGCCGATTGATCTTCCAATATGCTAGTTTCAACAATTCTCGTTCTTTACACTTCTTCCTAGCTGCTTGGCCTGTAGTAGGTATCTGGTTTACCGCGTTAGGTATCAGCACTATGGCTTTCAATTTAAATGGTTTCAATTTCAACCAATCCGTAGTTGATAGTCAAGGTCGTGTAATTAACACCTGGGCTGATATTATTAACCGTGCTAACCTTGGTATGGAAGTTATGCATGAACGTAATGCTCATAACTTCCCTCTAGACCTAGCTTCGGTTGAGTCTCCATCTATAAATGGATAATATTTTTGTTTTAAAGAAGGTTATGAGTTTTTGAAAGTAAAGGAGTAATATCAACAATGTTGATATTACTCCCCCTTTTTTATGTTAGTAATCTTTTTCTGTATACATCTACATACAGAAATTTTGGAATTTTTTAATTTATACAGAGGGCGGATGTAGCCAAGTGGATCAAGGCAGTGGATTGTGAATCCACCATGCGCGGGTTCAATTCCCGTCGTTCGCCCATAAATCCATTAATATAGAGATAAGAAAAAAAAAGATAAGATAATTTCTAATAGAATAAAATAAAAAGAGAAAAGAATT
>c16300.graph_c0
AATCAATCAATCAATCAATCTTCTCTGAATCCAAATGTCAAAGGCCGTTCTCTCTCGACTCAAACCTCCTCCCCCTCGTCACCGCCCTAAAGCCACTTCCTCTTTGCCTTCTCCACGCATCAAGAACCTCGTCCTCGACATCATCCAAATCCTCAAAACCCAGCAGCAGCAATATCAGGATCATTCTCTCGAATCCCGCTTCGCAGAATCCAATATCACTGTTTCTGATGTTGCCCATTTCGTTATAGACCGAATCCCCGACCCTGAACTTGGTTTGAAGTTTTTTGACTGGGCTTCAACCAGACCCTTTTCTTCTCCTCTCGATTCTGTCGCTTATTCCTCTCTTCTGAAGCTCTTAGCGAGGTACAAAGTCTTCTCCGAGATCGAATTGCTTTTACAGAACATGAAAGCTCAAAACTTGAAACCTACTCTTGAAGCAATTAGCACTGTGATTCTTGTCTATGGAAGAGAATCTGCGTTAGCTGATAGGTCCCTCCAGTTATTCCATACAGTGCGTGAAATGCATGATTGTTTCCCCAATGTTGTTGCTAACAATTCGTTGCTGTATGGTTTAGTAAAAAATGGGAAAGTTGATATTGCACTTCAGGTGTATGATAAAATGCTTGAGACAGCTGATGATGCTGTTGTCGATAACTATAGCACTTCCATAGTTGTGAAGGGTCTCTGTGAGATTGGAAAGGTTGAAGACGGTAGGAGGTTGATTAGATATAGATGGGGGAAGGGTTGTGTGCCTCATGTGGTGTTTTACAATTTGATTATTCATGGGTATTGCAAGAAGGGTGATCTCAAATGTGCTACTGAAGTTCTTCAGGAATTGAAATTGAAGGGTTTTTTGCCAACATTGGAAACTTATGGGGCTTTGATTAATGGATTTTGTAAGGCAGGAGAGTTTGAAGAAGTTGATCAACTGTTGGCAGAAATGAAAGCGAGGGGGTTGAGTGTGAATCAACAAGTGTTTAATAATATTATTGATGTTCAGTATAAGCATGGTTTGGTGGAGAAAGCAGCTGAGACGATGAAAAAGATGGCTGAGATGGGTTGTAGGCCTGATATTATAACTTACAATACTCTGATTAACTTTTCCTGTAGTTGTGGAAGGATGGAAGAGGCTGAACAGCTG
>c16311.graph_c0
TGCTGAGACACCATTGGCTGCATTGCAGACGGCTGTGAATTGAGCTTCAAGATCCCTTATCACTTCTGCCATATTCGCCGGCCTTCTGTTCACATAAACAGTAAAACCAGGTGTTTCTTCCTTGGCTTCTTGATTATCAATAGCCATTTCTTGATGGCTGGATTCAATGTGACCTGCAGTTTGAGCTTTTGATACATGAAAACACTCACTGCCATTGACTTGTGAGTCTGATATTTCATGAGCAGCTTCAGTTGCAGCATTTGTTCCCTCCTCATTTTCATCAACATCTTCAACGGTGACTTCTTGTTTGGAAGAGTTTACATCAATTTTGGATCTTTCTTCGGCTAAATCTTCATGTTCAGTTTCCTCTTCTTCCAAATCTGGTATCCCTTCTTCTTCTCGGACCTGCCTCAGTCCCCGGTTCTCATCATCCATAACAGTCTGGTCAAGGCCACTGCGGGTAGGGTAACCATAATAGTCCAGTGACGAAAACGGGTTCCAAAAGAAATCCCATTGAGAAGATTGCGGCGAAGGAGGATGGGTATTAGGCCTGTTGTTGGGAGAGTAAGCAAAAATGGATGCATTCACAGGCGAGGATTGCATGGCAAAAAACCCATCAATGCCATATTGGTGCATAGGAGAATATGCTTCAACAACTCGAACCACGTCGGGTGATGGAGGCCTTTCCTCTACTGAAATTGGTGGATTACCACCTGGCCTTAAATAATTCACTTTCAAAGTTGTAGTAGTATTTGGTCCAAACTCAATTGTTGTTGGAGTGAAGGACTTAGTTGATATGGGTATAAAGGCATTACTAGTTTTCTTCGGAGGTGGAGTCATGAATGAATCCAATGAGAAGTCAAGTGGTTGATCATCTCCTTCAAAGTAATCATGCAAAGCAGCTGAAACTCTCTTAAGAGACTGGATGTATGCTATATGTCCAGTTGCAAATTGAGTTCTATGCTCAACAGCTTGTTTGATGAATCTCTTTCTATCTTTACAAAGCTGAA
>c16319.graph_c0
GGGGGCATGAATGACAATGTTCAACTTAAAACTACTGAAATGTCGTGTGTTCTGTATAGCTTTGCTTTGCTGTTGAAACATAATTAGAAACTAATTAATAGTTGCCTTGAAAATGGCAATTACAGAGAAGGGGGAGGGGGTGTCTTCTAAGGAAATCTAATGCTATGTTATATATCCACACCTAACAATTCTTCTCAAACTCTCTCTGATAATCTTCTGTTCATACCAGGATACAACCCATGTCACGTTGCTTTACAAGTTGGTATATATGCACAGGCCATGAGCTGTAGCACCAGCCAAAATCTTGGACTTGGACATACTATCATTAATTAGTCCAAAGAAAAACCAGAGGGGTTCAACTGCTCAAACTATTTCTTCTGGAAGGTTATCATACAAAAGAATGCAAGCATGCGACTAATTATTCCTGTTATAATAAGGAGTGCTAAACATTGGTACCAATTTTTTAGATCATAGCCGTATGAGTTTAGTGCACCACATCGACTTATTAACCAAACTCCAGAATATCTTTTAGCATTTGATATTACAAATGCTTCAAGAGCCCATTTGGTGTAGCACAAGTCAGATAGAAATTTCACATATTTGCTATCCTCTTCATTATCATAGGTTGCTACGAGTGTCAAAACAACTGGAAGCAACACTGACCACAGCTGGGCTGGACCTGGTTGAAGGAAGATTGCCAACACATAAGCTATGCCCGTGACACAGTACACCAAACATAGCAGAACAATGTAGTTATCTGTGAAAGATGATCTTGGATTGTTGAAGAAATAGAACATGGAGAGATAAACTAGAGGTTTTACAATTGTACTAAAATGATCAACAGTATCCTTTGAAAGAAAGTATGCAAGACTACTCATCCCCGACGCGCTCTCTCTCCAGTAGTGCAACTTATCCAATGAGAACGATCTCAGAGCTGCAATCTTGGAAAGAAGTGATACTGCTATTACAGTGTATGTATAACCAGTTGCTCCAAATGATTCGTCACTCACTTTGGCAAGTGTTCCTAAGCAAACACCAGCTAGCAGCAAAATTAGGAAATCTACAGCTTGTGTTCTAGCTTCTCTTAATCGCTGCTTACCAACTCTTCCAAGAAAATATTTGTATTGTTGGAATGCTCCAGGTGTATTCCTATTGGACAAATCATTTGAATTTAAGAAGTTGAGTGTAAGGGTGTCCCTCTTCATCTCAACGTTGCACTTCATATCCTGCCAAAGTTCTCCAGCAAAAGAAGGTGCTTCAGCATCTGGTGCTGCGGTTGCTGCTGCCTGAACTGCCGCACCTGTTGCAGCTGGCAATCCTTCAACAGTCTGTAGCATGTCCATGGGAACAGGATAACCATTATGAAGCATCCATCTAACT
>c16342.graph_c0
GGAGGTGTACGACAACGGCTTCCTCGAAACGCAAACGCCATTCGAGATTTATGAGAGTGCGATCAAGACGTTTACGAACTCCATTTCGCACCCAAGTGAATCGGTCCCCCGTATATCCTGCATCAATTAAATTACATATATCAATAGTATTAATAAAACCCTCCTCTTGCCGGGGAGGTGAAGATAAAGGAGGTCCATCCCTCTCAGAATTTAAAATAATAGAATTGAAATCTCCCATAATTGCCCATGCAGCATTTGATTCCAAGGTAATATTTTGGATATCCTCCCAAAGTTGCTGTCGGATTTGGTAGTGAGGGCTACCGTAAACAGCAGTAAGAAACCAATGGTCCTGATTATGCCATTGAACCTGCATATGCACATATTGGTTAGTATAGTCTAAGATATTAACATTCCAGTCGTCTTTGTTCCACAAGCACCAAATCCCCCCAGCTTGTCCTTGCGCCTCCTGAATAAACCAACCATCAAAACCAAAACGATTATATATATTATGAGCTCGATTCCCACTCACATGAGTTTCGAGTAAAATAAGAAAAGAAATATGATACTCCATACACAAATCTCTAATAAGACCAGAAAAACCTCTTGCCGCAGTACCCTGACAATTCCAACACAGAACATTCATTTAGAACTATTAGGAGGGTGGGATTCCATAGTCCCAGAAGTACTACTTGGAGGACTCGTAGTCCCATGAGTTTCAGTTTTAGAGTGACTTAGGCGTCCCCGATCATTAAGTGATTTGGCAAAATTGAGAGTTTCCTCGTCAATCTCCATGACAGCATCTTTCAGGGGCTTGTCTATGTCCATACATGATGCTGAGGCTGATTCCATATTTTTTAAAAGTTGAAGCATGGACGTTGTATCACCACTTGGTTGTCGAATTTGTTTAGGAGGCGCCGAGACACTGAGAGGTAACTCAGGTTGTTGTCGAATAATTTGAGATTTGGAAGTAGGCTTAGCATGTAAAGCAAGATTGGTTCCTGCGCTAGTCTCAATGTTTATTGTAGATTTACGAGAGTCCACAGGTTGTTTCCCACGAGCTTTAGAGGTTAATTGCATTTTTTGTTTGTTTTTTCCA
>c16373.graph_c0
AATGAAAAAATTTTTATTAATCTTAGCAATTGTTTTTGCAGTTGCATTTGCAAGCGCAGACTTTCAAGAATTCACCATTAGATTTGGAAAAAAATATTCTACCCAAGAAGAATATAACAAAAGACTCCAAATTTTTGAAGCAAACAAAAAATTCATTAATGAACACAATACCCAAGGACACTCATACACTTTGGCAATCAATGAATTTGCAGATCTTACCCACGAAGAATTCAAAAAATCTTACCTTCTTCCTAAATTTGATGCAACCAAAAGAGCACAAAAAAATGTTAAAGTATTCCCTACTGGATTGAAACTCCCAACCACTGTTGACTGGAGACAACACAATGCAGTTACCCACATTAAAAATCAAGGACAATGTGGATCATGCTGGTCATTCTCTACCACTGGATCAGTTGAAGGAGCACGTGCAATTGCAACTGGAGCACTCATTTCTCTTTCTGAACAACAATTGGTTGATTGTTCTGGATCATATGGAAACCAAGGATGTAACGGAGGTTTGATGGATGATGCATTCCAATACATTATTGCAGTTGGAGGTCTTGAAACTGAATCTAGATACCCATACACTGCAGCAGATGGAACTTGCCAATCTAGCCCAACTTACTTTAGAACTGATATCTCTGGATATCAAGATATTCAATCTGGATCTGAAACTGATCTTCAAACTGCAGTTGCAAACATTGGTCCAATCTCTGTTGCTATTGATGCAGGACAAAACTCATTCCAATTCTACAGTGGTGGAGTTTACTACTCTGCAGGATGTTCACCAACCAGCTTAGATCACGGAGTTCTTGCAGTTGGTTATGGAGTTTACAGTGGAACTGACTACTGGCTCGTTAAAAACTCATGGGGAACTTCATGGGGTCTTCAAGGTTACATTATGATGTCTAGAAATAAAAATAACAACTGCGGTATCGCTACAATGGCTTCATACCCAACTGGAGCTCACGCAGCAGCTGGAACTAGATTTCAAAAGTTCAACAAAACCCAAAAATTGGTTGCTTTTAACCCACAATAAG
>c16429.graph_c0
GGATGCTTCATAATGAAAATTTTGTTTTATATGAATGGAGTAGGGAGTCATCTCACCAGGACCTGCATGATGTAACAGACAAGGAACAATTCTTGTCTTCATTGAATTGTTTCAAATTGACAACATCATGCAATGTTTTGTGTGTAATTCTGGAAGCTGCCCTTCAGTTCCTGCACACAGATACAGTCCCTAAATCAGCAGAAAGACAAGGGTGTATTGCTGATAAATTAGTTAAAGTTTTGATTTGGGAATTATGTAATATGACCGAGCGGATGCTTTTACATAGTCCAGAGCACAGGTCTTGCGCAGTTGGCTTTCTTCTCCCCATCACTCTCAAAGCATTCCGTGCCATTTCCTCATTTGAAATCTCAATTCGTGGGCAGAAACATGACTTTTCTAGGACATATTTCTTCATGAAAATGTGGAGCTGCTGCAGAACTCTATTTTCAAATGGACCTTTAGAGAGAAGAGAGGGATATAACATACTCTCTTTCTTTTTCTCTTTTTCCTGGTTGGCCGAAGAATATGGAGATACTGATAGCCATAGAGTAATTATAGCCGAAGAATTTGACATAAGAGCAGAGAAAGAGTTCTGGGATGAGATAAAGATGGGGCTGGTTGACAAGGAGACTTTGGTGAGGAAGCAGAGTTTACATATATTGAAGATGGCTCTAAATACCCAAGAAGGAACCAATTCCCTCCCTAGCGTTTCAAAAAGAAATACCAATGGAAAACACCCAGTACCCCATGGTGTGACAAAGAAGGAACTATGGGCTTACAAGGAAGCTGAGTCACTTGGTGTTGGGGAGCTTTCGACGTCTGATGAGCTAATTTTTAACAGCCAGCAGTATTGGGATGCGTTTGTGCTTTTGTATGAGATGCTCGAAGAATATGGTACTCATTTAGTCGAAGCAGCTTGGTATCATCAGGTCACCTTGATGCTTCAATTCTCTGAGTCATATCTCAATGTTGGAACAAGTATCGGTAATCTTCATCAAGATCAGTTTGAAGTATTTGGTGAACCTTTTGACTGGTTGTCTATTTTATGGGAACGAGGCCTTCGTCATG
>c16457.graph_c0
GGCCTCAGTAAAATTAAAATTGCGATGATAGCTCTTGGATCCTCCTCCATATTTGTTGCCTTGCTGTTGCTTGGATTAATTTTTGGCAGAAAATTAAAGCAGAAAGTCGATATCACTGCTAACGGGGGTGATGGTTCTTCTTCTTCTTCGGCCCTTCTTAACAAAGTCATGGAGGCTACATCAAACCTAAGTGATAGGTATATCATTGGAAGAGGAGCCCATGGAGTTGTTTATAAGGCCATGGTAGGTCCAGACAAAGCTTTTGCTGTGAAGAAGCTGGCATTTGGAGCCAGCAGCAGCAGCAGCAAAGGTAAGAAGTTGAGCATGATAAGAGAAATTGAAACCCTTGGGAAAATTAGGCATAGGAATCTGGTGAAATTGGAAGAGTTTTGGTTGAGAAAAGATTATGGTCTGATTCTGTATAGCTACATGCCAAATGGAAGCCTTTATGATGTTTTGCATGAAAAGAAACCACCACCATCCTTAGATTGGAATGTGCGGTATAAGATAGCCATTGGCATTGCTCATGGACTTGCTTATCTTCATTATGACTGCGATCCTCCCATAGTGCACCGTGACATCAAACCAAGCAACATACTTCTAGACTCTGATATGGACCCTCACATAGCTGACTTTGGTATTGCCAAACTTTTATTGGGCCACTCATCATCATCATCATCTACTACTAATATAACTCCTCCTTCAATGTCCGTGCCGGGTACAATTGGTTATATAGCACCAGAGAATGCTTATTCAACATCAACTAATAGGGAGTCTGATGTATACAGCTACGGAGTAGTTTTGCTTGAGATGATAACCAGGAAGAGGGCAGTGGATCCCTCATTCATGGAGGGTAATGATCTAGTGGGCTGGGTTAGGTATGTATGGAGTGAAACCGGTGAAATTAAGCACATTGTTGATTCAGGCCTTGTAGATGAACTTATAGATACACATATTATGGAAAATGCTACCAAAGTGCTTATGTTGGCTTTGAGATGTACTGAGAAGGAACCGCACAAGAGACCCACAATGACAGATGTTACAAAACAATTATCAGATGCTAATCCACAGAGAAGTAGTAAGAAGGGCTTAGTGAGGACTTTTTAGCCCTTTTTGTTAGTAAGTAACTAATTGTATTTGTATCTGTCTATGATTATGCATGGTAGCCGTTGTATTGTTG
>c16522.graph_c0
AATCTCAATCCAACTACAACCAGGTTCCTTCTTTACCCCTCGGTCCCTCATCAATTTTCTCACCCTGGCCACTTCGTCCCACTGACCTAAAGCAGCATACATATTGGAAAGGATTATGTAAGTTCCATCTTGCTGTGGCACAAGCTCAAGGAGTTGGTCTGCAGCTTGAATCCCCAATTCAATGTTCCCATGAATGCGACTACCAGCAAGAAGAGATTCCCAAATTGGTGCACTGGGCGCAAAAGGCATCGACTCAATCACACTTTTGGCTTCTAAGAACATACCGGCACGACATAACAAATCAATCAAACGAGCATAATGATCCTCTTTTGGGGTTATACCATAACGAGTACACATTGTATCGAAATAATGGCGTCCCTCTTTGACCATGCCTGCATGGCTACAAGCAGTAAGAATTGTGAGAAAAGTTACCCTATCAGGCAATATACCCTCCTTCAACATCTGTTCAAAAAGTTCAATGGCTTGTACACCGTGTCCATGTTGTCCAAGGGCCGCAATCATGGCATTCCAGGATACTGAATCCACACAAGGCATTGTGAGAAACACATATTCAGCAGATTCAACAAGACCACACCTAGCATACATGGTAATCAATGCATTGCCAGCTGAGAGGCTCGCATCATGTCCCAATCGAACTACCTGGCAATGAAGTTGTTTTCCATTGTCCAGCGACCCAAGAACAGCACAAGATGTGATCGCCCCAGCAAAAGCATAATCACAGGGTTCCACCCCTTCTGACTTCATTTGATTGAACAGCTTCAAACTGTCTTCTCCAAAACCATTCTGTGCCAACCCTGATATCATCACAGTCCAAGTCAACCCATTCCTCTCCGGCATCTCCCTGAATACAAATTTAGATTCCTCAATGCAGCCTGCATTGACATACCCAGACAAAAGGGCATTCCAGGAAACAATATCCTTCACAGGCATTTGATCGAAAACTCTTCTTGCCTCTACCATTTTACCATACCTAGTGTAAAAAGTAATCAAAGCATTATTAACAGACAAACTAAAATGCTGTGAAGGCTGCACCACGGTCATGAGAACATAACCATGCACCTGTCTTCCACAATTGAACATCCTCTTCCCATCATTACAAGAAGCACATGCACTAATCAAACTGGTGTAAGTATACTCATCCTCCTTAATTCCCAACGAATGCATTCTCCTAAACGTATCAAAAGCCTCTTTATAAAAACCATGGTGTACATAACCAGAAATCATAGCATTCCA
>c16567.graph_c0
TCTTTTGAACTATTGTAAAAACTCTTGTTGAAACACGAGACTAACTTGAAAAATTAAAATATAAAGGACCTAAATTGTAACTTTAAATCTAGATAACTATGAGAATAAATTTATTAATCTTAAACAGCCATCAGCCTACATACACATGACTATGACAATCCATTAATAGTTGGTTGGTGTCCCACAAACAAAGTAACATGACCCATAAGCTTATCTTTCCTAGAAAAGGTAGTCCCACAAGAGCACTGCCACCTAAGATCCCCACAGTGTTTCTCATGTGTCCTCAAATCAGACAACACAGAAAACTGCTTCTGGTTACACCTCTTGCACACATACATCTTAGGCAGTGACTTCTCTTGTAATGATTCTTAGCACAAATCACTGACTTCAATGGCTGAAACTTTGCATGCTTTTGGTTCCACCTACACCCTTCATGAGGACATGAATATTTCTTTGGCTTCATACTCATCAAATAGTTTTGTTCATCTCTTTTCTTACTTGGATTGCTCAAAGCAGCACTTGTCTTATACTCATCCCCATGTGCTCTCATATGCATCCTCAAATTTGCATCCCTCTTAAACCCTTTTCCACAAACTTGACAATAATGTGTGTACTTTGCTAACAAATCAGTAGCATCCAATTCAACAATCTCTTCATCACCATCACGATCATCATTGTTATCATTATTGGTTTCACTAATTGCAACACTTGGATTATCATGATCATTATCCTTGAGCTTATAGTTAATATTATTATTGTTAACATTAATAATGTTATCATTATTATTGCTAGTACTATTATTATAGCTTTGACCAAACCAATCAAATAATGCTTCTGACTGATCATTAGTATTAGAAAACAAGCCATGACCTCTAATATGATCTGAACCTATGTTACAAAAACTTGGATGATGATTAGTACCTGGTGGAAGTGTTAGAGCAATGTGTTGGCAAGTAAACATCATTGATGAGGCAGTTACTATGATTTCTTGGATGGTGGAGTTCATAGTGGAAATGGCCATTGAAGTTGTGGATGAGGAATGATCATTTGATAGGGTTTGATCATTTGGAGAGAGAATAACACCTACAAGGGTTTGAACTTGATTGAGCTTGTCTTTGAGAATAGAGAGATTGATGAGGAGAGAGTTGGAGGGTGAAGTTGGTGATGTTGATGATGATGCTTCCATTGAGGGTTGCATCAAATCTTCAGTGATCATAGGAAACATGTTTAGGCCTTGAACTTGATGATGAAAGGAATTAGGTGTAGTGGCTCTTGAAATCATTGCTATAGATAGCTTTGAGT
>c16737.graph_c0
GTTTATGCGGCTCAAAACTTGATGGCAAACAAGTGAAGGGATATTTATCCCAGCAAAGATACCCCAATTCACTTGAAAGAAAATTGGGATTTCCTGAGAAATTCAAATTCCAAAGTATGAGCAATTTAAGGCGATTCATTTGTGCTAAAGCTTCAGCTCTTAACGTTGTCATCTCCTGTATTTCTTCAATGTTTTCTGGATACTGCCGCAGAACTATGGCTTCAAGGTTTCTTGTTGCCTTGTTTTCTGAGATAACATTGTGGACATCCTTGTAGTTCCAAAGCCTGTTCCAATTTCTTGGTTTGTTGGGTGATTTTTCTCTAACAATACTCTTGCCCAGTTCTTTGAGCATATCATGCATACAAATTATCCCTTTCTGGATGGTTATGAATGATTTATCAATGAGAACTCTTATACCAATTTCAGGATGAAATCCACGAAAATCTAAAATCTTCTTCACATATGTCTCCTGTTTTTCATAAAAGAAACAAGCAATATCTAGAAATATTTCCCTTTCTGTATCCTCTAACCCATCAAAACTAATTCGGAGTATATCCATAACCTCTGTCATTGGATTGTCTCTTAATCTTGCCAATACACTTCTCCATTCAGAAGCGTCTCGACCATACAAAAATGAGCCCAACACTTTAATTGCTAATGGAAGGCCATTAACATATGTGAGTACATCATCTGTCAAGTTCATGTAACCTCTCATGATATGATCACATTTAAAAGCTTTCCGACAAAACAACTGAAGAGCATTATTATGATCCAAGAGTCGAACTTTGAAAATCTCGTCTACTCCATGTTCTCTCAAGATATGCTCATCTCTAGAAATTATTATGATTCTACTCCCTGGCCTATCCATTCTCGTTGCATAGCCAATTTATCCAGTTGTTCAACTTGGTCAACATTATCAAGAACTACGAGGGCTTTTATTTGACATAGCCTAGTTTGTAGCAAATGTGATGCCATAGAAAGATTGCATATCTGAAGATTTTGTTCCCTAAGAATTTGACAGAGAAGTTGCTTTTGCACCCCAATTGGGCCATAGTCTCCATAAATTTTACTGACATCATCAATAAAGCAGGATGCATCAAATTGATTAGAGATTCTATCATACAAAACAGTAGCAAGAGTTGTCTTCCCTATTCCACCCATTCCACAAATCCCGACAACTCGAATATCATCATCTGAGTCCAAAGCCAGAAGCTTTAATAATGCTTCCACTCGTGAGTGCATCCCAACAATATGACCAGGTAAAGTTGAAAATTTGTGACCCAATAAGCATGTAACCTCTCGAATGATTTTTTCAATCTCTGCGTATTGTGGCTCATCCCTTACATCCCAACCACAGAGACTGGCGACTTGTGCTAGGGATCTCCTCCATCTTTGTACTTCCTCTAAATTTGATTTGAATCTTTGTTCATGCTCCAAAAAGGCTTTTCCATAATCCCCATTCTGCTTTCTTACCTCAGACGGAGTCACATCATAG
>c16759.graph_c0
AGTGTTTTAAAAAGATTTTATATCCTTTCTAGAAAAAAGGCTATAGCTTTAGAAAAAGCAAAAAATCTTTGATCTCTTATTATATTTAATTAAATTGTCACCGGGGTAACCTTGCTGTGTTAAAAAAGTCTTTAAGACCAGTAAATTCTATAATTACTGGTATGAATGAGTGACCGATTCCGCAAATCTCTGAGCATTGACCATAAACTGATCCTGGAAGGTAATTTCATAATGAAGTTCAGTTTAATCGTCCTGGTACTGCATCAACTTTAACACCTAAACCAGGTATGGAAAATGAATGAATTACATCTTGGGACGAAATTAATGTACGAACCTCAGTTGAAAATGGTAGGATTCCTCGTACGTCAGCTTCGAGTAAACGTCATCCATACATGAAGTTTCTTTCATGTTCAAGGAGTTGGTCATCTTTAAGCATATATGAGTTTAAAGAGAAGTTTTCAAAGTCCCCTAACTGGTAGATTCAATATCATTGGGCCCCAAAGATTTTTAAGGTAAAAATTGGTGCTGATCTTCTATCTATAAAGTATAAAAACTTTAAAGATGGGATGGCAATAAATAGGAGAATGGCTATTGGGAAAAAGGTTCAAATCAATTCTAAATTTTCTCTAGCTAAAAGCTTGGTGTTTGTAAATTTAGAAAGGTACTTCTTGACTAAAGTGATTATAATAAATACTATAATCATTGTTAAAATCAGTATTGTGTAGTTGTGGAAGAATTGGATTAATGATATATTGATATTTTTTAGTTCTTCATATGGAGGAAAACAAAGAAAGTCTTGCAAGTCCAATGGATTGAACTCCATCGTAGACTCGGCGAATTCTAGTGCCTTAAAAGTCTGATTTGCAAGTTCTTCACGTGCAGCCGTGAGTACTTCAGATTCATCGAGTTGCTGGTTAGAGGCTCAAGTCAATAGTTTTTGATCTTCCAATCTTTTTCCAATAAAGGTTAATAACTTATCGACTTGTTCCATTAATATTGTACCAACATCTACATGTTCATCATTGAAGAACTTTACCAAAAAGTAAAAATGGTCATGGAGGAACCTTTTATGTTCCCTATCGAATGGGCTTTGGTCTCGGAAATGAACCCGCATATGAGCCGTTTTGTATCGATTAGCTGAGATTCCCTGTTCTTCCATTTTATGTGTTGTATAATCGTATTTTGCTGTTTTTCCTTCAGATGTAAGTTCGCCTCTAAATTCTGTTTGTTTTCTATCATGTTTTTCTCTGTTAGCCATCTGTTGAGGACTTTCTTTGTAGGAAATTTTAACCGTTATTCTGAATGAATGGTCCTCTTTTGTAGGTGCTCCCTTTCCCTCAGGGATAAGAGCCTTTGATCACACGCATGCTGAGGCTTCCGCTGAATAGATATTAGAACCAAATCCTTTTAAATCAGCAATTCATATTCGAACTTGGTTACAGTAAAGGTTTCTGTATTTTTCATAATCTTTTTGTCTTAGCATTCCAGTTTCGTGAGTTCCGGAATGTGATGAAATTTCAACGTTAGCAAATAAAGAGGGCTGTTGCCCTGGGCAGGCTGGTTCCTGAATATGAGGATTAGAAAATTGGTCTCGATCTTCTTGTTCTTCAGGAATGGTTTTCAGGAATGGAGATTCAGGTAAAGGTTTAGTGAACATCTGAGGTAATTCTCCTATTTTCAGATAATCATTATTTTTTAATATAAAACTTTCTTCTCAAACGGTTTCAATTTTAGCAGGTCTAACGGGAGATTCTAA
>c16773.graph_c0
GCCAGATATTGAGCAAACTGCCATCAGAAAATGGCACTTGCTTCCGTCATGGTGGTCCATTGTGGAATTGGCAACTTGCAGTTCTCTTTTTCCACAAAAGGCACCCTTTTTTCAATCCTTATCACATTAAAAAAAAGTCTTTGCAAATTGAGTAAAATCCATATTCATCATCTCCGGAAATTGAGGGACCAGCAAATGATCCATCTCTACACCTGAAAGAACTCTCCATTCTCCATCTGCATATCCTCCCCTCCATCACTGTTTTGAACTCCATTCTCTGGCTACTTGAACCTTCCTTGTCTATGTTCTCTTAAAATTCTTTCGATGTCATAGGCGACCCCACTTAGTGGGAAAAGGCTTTGTTTTTGTATTTTATTTCCTCTCTTTTGTCCCTTCTATTGTTCTTTGCCCTCTCTTTTTTAAGGTTGGGGGCAGGCAGGCAAAGGTTCTTGTTTCTCTCCAAATCTCTGTCTGTGTTATTTCACAAGGTCACAGATTTCAGCCATGGATCCAACCACTTACAAATACAACTATGGTTGCTTACAATAGATCCACAGTGAGTGAAAGTCATCCCTGGAGTCTGCCATGGCATGATCTCAATAGCACCGCTTTTGTTTTTGTTGCTCTTTGTTATAGTGTTGGTTTCTGAATCTTGACCTTCTATGACTTAATCCCTTAGGTTTGTGATAGATGATTTTTTTTAAAGCAGAATAGGATGTGAGGGTCAATTGAGAGCAAACGAATCCCAAATATGTTGGCACAACGAGCACTCCCAAAACAACCCAGCATCCTAAAACTGTACTAAAAAAGAAAAAGATGAATATGTTTGTGATAGGTGAATGTTATACCTTAGAATATGTTTCTAATTTATTGTTCTTGATACATGTTATTATCTTTTTCTTATTTACTATATTGAACAATTTTTAGTATGTTTCTTTTGCGTGCGTGTATTTATTTATAGCCATCATGCTCTGCACCTCCGCCATGGGCCACAATACCATCCATGGTCCACCATAGTAGTAAGGCGAGGATTTGGATTTATGTCATCCACCATTGACAAACTGGG
>c16780.graph_c0
GAGATATTCCGCAGGGATGTCAGTTGTAAGTCATGATGATGCAGTCAGCAATTATGGTCAGAATATGGTTCAAGAACAGCATGATGATAATTTAGGTGGCTGTTGTAAGGTAGTCGGGTGCATTGAGTCAGAAGACTTGATTACAGGTACATATACACACTCAAATCCAGCCACCTTGAGTCCAAATCTATACGCAGACTCTAATGCATCATCTCAGGGAGCAGATACGTCTGTCTCTGGATTGACTGAGGTTGATAACATAGACAAAGAAAATCTAGACTTGTGTTCATCTGGGTCAAAGGAAAGCAAAGAATTGAACAGCTTTAGCCAAGGTTGTGTTCTTCCCTCTTCAGATAAAATAAGTCCATGGCGGCCAGAAAGCAGTACACCTAGACCTAGAACCGTGAAATTGTCTAGAAGCAGAAGTTGCAAAGCAAGTCTCATGAAGGACCTGACTTCTGAATCTGATTGGTTTGACGAGGAAGAAGTAATTCAGAACACCCCCCCAATAGATATTGGAAAAGAACCTCAAGGCTTTCAAAGGAAGACCTATACACCAAACCATAATGTCAATGCTGAGAGGTCATCGTGGAGTTGTTATGAGAATTCTGTCGGAAGTGCTTTTGCTGACGCACAAAGCCTCAAATCATCCTTCGATATGGACATTGATGGAGACGGTGACTTATCTCCAGTAAGAAAGGAAAGGAAAGATCTTGCAAGTCCAAATCTACCGGCAAACCGTGAGGTCCTAGAGACAGGATTGGACTCCAGTGTCTCTGTAAAGAAGCACACAGATGTTGGGGTGGACACAAAGCAATCTGATGAAGAAAAACAATTCCATTGGTCTTTAGAATTTAAGCGGCTTCAAAGAGAGATTATTGATCTTTGGCATGCTTGTGATGTTCCATTGTTCCACAGGACTTACTTTTTCCTTCTATTCAAAGGGGAACCAGCAGATTCTATCTATATGGAGGTAGAGCTTAGAAGGCTGTCCTATCTGAAGAAAACTTTTTCCGAAGGAAATCAAACTGTGGAAGATGGACGAACCCTTACCCCTGAATCAAACAAG
>c16938.graph_c0
ATAAAGAAAAAGAAACACAAAATTCTAAAAAAAAAAAGTGAAGTGAAAGTGAGTAATCTAGATAACGATTAACGAACACCCACAAACATTTTGGCAAAATGGCTTTGAAAAGTTTCTGTGCCCTTCCACACATTACTCTATTGCACAAACATTGGTCTCAATTCACTTATACTTGTTCTTCTTCTCCAACCTTGGTCTCAATCTTATTCCCCAAATCAACTACAACTACTTCACCCACCTCAACCTGCATTCATGAACCCCATAATGAAATGCAGTCATCAGTATCACCCTCTTTTAGCAAGAGGGAACTCAGCCTCACTTTTATTCTCACAACATTTCTATGGGGTGTGTTGCCTGATTCAATCTTGTTGGCTGAAGAACTAGAGCTTCAGAGATACACCGATTCCAAAGAAGGCTTCACTCTTCTTAAACCCTCATCTTGGACAAAGGTTGATAAAGCGGGGGCAACAGTGTTGTTTCAAGATGCAAATATGGGAAGTAACAATATTGGAGTTGTGGTAAACCCTGTTCGTCTTGCGAATCTCGGAGAGTTTGGAACTCCTGAATTTGTGGCTGATAAGCTTTTAAAAGCAGAAAGACGAAAGGAAAGTACGAATGACACAGAGTTGATTACGGTTGCAGAAAGATCAGGGGAGGGAGGTGTGCAAATTTATGAATTTGAATACAAGCTTGATAGTAGTCGGGGAGGGATGAAGAGGATCTTTTCTGCAGTATTTGTGGCCTCAAAGAAGCTATATTTTTTGAACATTGTTCACTCTGATAAACCAGAGAGCCCTCTTGATCCACATAAAAGAATGATGTTAGAGCAAGTTCTCCATTCTTTTGATGCAGCAAGTTAAAATCTAACGTCAAAAGTTCGGTTCTTCTGATATTTTTTCCTCTCTGGCTCTCTAGATTCTTGATTCTTAAAGTTATGACTGCTGACTTATGTTAAAATCGTACCCTGATAAAGTCAGCAGACTGAAAACTGAGGGGCATATTGTACCA
>c16948.graph_c0
GAATTGGGGGATAGATAGATATATTAGCGGTCTTGATCACCATAGATAATTTATCTAGGTATCCGGAGATGTGCTCTTTCTAGATCAAGCATACTTAGATGTATATTCGAGGTATATCAAAGAATGAATTATTTGATTTTGTTTCTGTTTTTTCTGTGTTCCAAAAAGAATGTGAATATTTCAACAATATTCAAATGGTAAAGTTAGTTGGTTGAAAGACCGAAAAGGAAAATCTAGGGGAGTTCAGAAGTAGGAATATTCCAAATTCATCTCAGATATATTACAAATAAATCTGATCCATTTCTTTGTATTTTCTTTGGTATTTCGATTTTCTTCATTTCTTTGACCATACTTTTTATTTTTCGTAACCAGATCTATAAAGTTGATGTGCATCTTACATAGTTAATGAGGCAGAATTTTTTCAGTTCATCCTATTGGCTTAGCTCATCCGAAATAAGTATCGTTCCCATTTTTGAATCTCAATGAATCCCTAGATTATTGTCTTATAAATTTGGTTATTTATCTCATCCATAATAAGATATGAATGAAACCTCAATTATTTTGTCTAATCTATAAAAAAAAATGTACATATATTGAAGGAATATATGGGGTTGTCGAAGTCCAGATGAATTTCTTATTTTTATGATTTAGTGAGCATCTTGTATTTCATAAAAATTGGGGGCGATATAATCTTTACGTAAAGGCCATCCTATCCAACTTTCGGGCATTAAAATACGTTTCAGACGCGGATGATTATCATATGAGATTCCTAACATATCATAAGATTCCCTTTCTTGAAAATCCGCACTTTTCCAAACCCAGAAAATAGAAGGAATTCTGGGATTTTTCCTCGGGGCAAATACTTTTATGCATACCTCTTCTGGTTGATCTAGACTATACTCTATTCTCGTAAGATGATAGACACTAGCTAATAGTCCTCCTGGTGCTACATCATAGGCACATTGGGAACGGAGATAATTGTAACCATATATATATAAAATAACAGCAATCGAATGCCAGTCCTCGGGCTTTATTTGTAAAGTCTCTATTCCTTGGTAATCGAAACCCAAAGATCTATGAACTATTCCATGTTTGACTAGCCAAGCAGATAAATTACCCTGCATTTTTGACTTCTCCTGCATTTTTTTCGTATTTGGTATGGTATTAAGTATTTACCATTTATTTTCATTACAATGAAATGAAATTTTTGAAGATTGATTTATTATTGTATTTTGTATATATATTGCTTGCTATTTCTTATTGTATTTTGTATATTTGAAAAATGTATCAGAGGGTATCTCTGAAGTAGATGATGGTTGATAGAATAATCCTTGATTATAATTACCGGTATGAGTACTGCGTCCAACATGAAATTTGTGGTTGGTAGTAAAACACCTATTTGCTCGTTGAGAATTCATTTGATCCTCGTAGATTTCTCGAGATATTTTTTTACGAAGTTTTGTTATAGCATCTATAATAGCTTCTGGTTTAGGTGGACAGCCTGGCAAATAAACATCCACAGGAATTAGCTTATCCACGCCCCGAACAGTACTATAGGAATCGGTACTGAACATACCGCCTGTAATTGTACAGGCTCCCATAGCAATAACATATTTAGGTTCGGGCATTTGCTCATATAATCGAACTAAAGAAGGAGCCATTTTCATAGTTACCGTGCCCGCTGTTAAAATCAGGTCTGCCTGCCTAGGACTAGATCGTGGTACCAGTCCATAACGATCAAAGTCGAATCGTGATCCTATTAATGAAGCAAATTCAATGAAGCAACAACTGGTACCATAGAGAAGCGGCCATAAACTGGACAGTCTTGACCAATTTGAAAGATCATTTAATGTAGTAGAAATAACTGAATTTTTGGTTTTTTGATCAAGTAAGGGAAACTCAATGGAATTCATAACTGTCTCAACGTTTTGTTTAATTGTCTAAATATTCAAGAATTAAGACCATTCTAATGCTCCCTTTCGCCATGCATAAACTAAACCAACAATTAGAATAAGCACGAAGATTAAAGCTTCTATAAATACGGATATCCCCAATACATCAAAACTCATTGCCCATGGGTAAAGAAAGACGGTTTCAACATCAAAAACAACAAAAACTAGAGCAAACATATAATAACGGATTTGAAATTGTAACCACGCACCGCCCATAGGTTCGATTCCTGATTCATAACTCGAAAGTTTTTCTGGCCCTTTGTTAATCGGAGCTAAAATTCCAGAAATTAGAAATGCCAAAATAGGAATCAAGCTCGATATTATTAGAAATGTCCAAAAAATGTCATATTCATAAAGCAAAAACATAAATGTACTCCTATGAATGTCGAAAATTTACCGAATTATTATTAATTCTTAGTCCATTTTAATTGAAATTTTATAATTATTCGATTAATATTCAGTAATCCAAATAGAAATGCTTTGTATTATATTGTATTACATTAAGTTTACATTATTTCTACTAAAATTTAGTATTATTTTATTCTATATAAAAATC
>c16955.graph_c0
TGATCTCTATCCTTACAGCAAGGGAATGACTTCTTCTGATTCAACTCTATTGTTAGTTGGTTCTATTGTTGATAGTTGGGACAGGTTGAGAGAGAGTTCGTTTCACATATTACTCCATTATCCAAACCCACTACCTGGAATTACAAGTGAAGAGATGGTGAAGAAGGTCATTGCTTGGGCTATGAAATTAGTTTGCAGTCCACGTGTGAGGGAATGTGATGCCGGTTCTCTAACTATACGACTCGTATTTAGAAAGTATGTGTTGGATCTAGGTTGGTTGATTGAAGATCCATTCAATGTTTTCCATTTAAGCTCAAAGTCTGAATTGGTGAATGGGGTTAATCAGTCTAGTAAACTAAAGAATCCTGTGATTCTGTATTTGAATTCAATGATTGACTGGCTGGATGTTGCTGTAAGAGATGGAGAGCAAGATCTTTCTAAAGCTTGCAAAAACAGCTTTGTCCATGGTGTATTACTTGCTCTGCGTTATGCTTTTGAGGAATTGGACTGGAATTCTGATGTCATATCTTCTAGCATATCAGAGATGAGATATTTGCTGGAAAGACTTTTAGACCTTGTAGTGCGGATAACTTCATTGGCACTGTGGGTGGTTTCTGCAGATGCTTGGTATCTGCCTGAGGATATGGATGAGGTGCTTGATGACGATAGTATATTGTTGGAGGTACCAGATCATGAGCATGAACATATTTCTTCATCTGAGTATGAGAACAATAATTCGGAGCCTTCCCATGATATCAGATCAAAGGAACAAATTGTCATGGTTGGTTGCTGGCTGGCCATGAAAGAGGTGAGCCTTCTTTTGGGGACTATTATACGAAAGGTACCATTGCCAAGTGATGCATGTTCTGATTCATCTAAGTCAGAGGAGCCTTCTGTTGAGAATGCTGGCTTTTTATCTGATTCTGTGCTTGATCTGGAACAACTTGAAACAATTGGGAATCATTTTTTAGAAGTTCTCTTGAAGATGAAGCATAATGGTGCAATTGACAAGACACGGGCTGGTTTCACAGCTCTTTGCAATCGGTTACTTTGCTCAAATGATCCAAGACTCCATAGATTGACAGAGTCCTGGATGGAACAACTCATGCAGAGAACTGTTGCCAAAGGACAAGTAGTGGATGACTTACTGAGAAGAAGTGCTGGAATACCTGCTGCATTTATTGCTTTGTTTCTCTCAGAGCCAGAAGGAACACCTAAGAAGCTCCTCCCACGAGCATTAAGGTGGCTTGTTGATGTAGGTAATGGGTCTATGCA
>c17002.graph_c0
TGGGGAGAGTGATGGTAAAATCCTAGCGGTGGAGGTAGAAGAGGATGATGCCGAGACTGAAGGAGAAATCAGCATTATGAGTTTTGCTCAGTTGGGCCAGTGTGGGTTATCCAAGCCTAGGTCCATCAAGTTAAAAGGAGCCATCAACGGGGTGCCAGTAGTAATTTTGATAGACAGTGGGGCCACCCATAATTTTATTTCACAACAATTGGTACACAAGATGAATTGGGCTGTGGAGGACACGCCAACCATGAAGATCAAATTAGGGGATGGGTCATACTCAAATTCCAAAGGTGCATGTGTGGGCCTAGAGATGGATTTGGAAGAGCTGAAGGGGGTGGTAAACGCCCAATTATTTGACCTAGGAGGAATCGATATGGTTTTGGGAATAGAGTGGCTGAGGACCCTTGGGGATACGATCGTTAATTGGGAGAAACACACCATGAGCTTCTGGTACAACAAGCGATGGGTGAACTTACAGGGGGTGGACGAACAAACTAGCACCATAGCAGCCTTACACAGCATAATCAGCAAATCAAACAGAGGGAAGTTAGGAGAGTTGCATTGTGGAAGGCCGAGTAAGGAGATTGGTGGTGCAAGTACGCTGGCGGCAGAGCAAGCTACGGAATTAGAAAAGTTGCTGCATTCTTTTAAGGATGTATTCAAAGAACCTGAAGGGTTACCCCCCAAGCGGAAGAAGGAACATGTAATTACATTGAAGGAAGGAGAAGGCGCGGTGAATGTGAGACCGTATCGTTATCCCCACCATCACAAGAACGAAATTGAGAAACAAGTTCGTGAGATGCTTGAAGCGGGAATTATTCGCCACAGTACTAGTGCATTTTCCAGTCCCGTGATTCTGGTCAAAAAGAAAGATAACTCGTGGCGGATGTGCATCGACTATCGTGCTCTCAATAAAGCAACTATACCGGACAAGTTTCCCATCCCTGTGATTGAAGAATTACTAGACGAACTCCATGGGGCACGGTTCTTTTCCAAATTAGACCTCAAGTCAGGTTATCACCAAGTGAGGGTGAAAGAGGAGGATGTTTACAAGACTGCTTTCCGCACACATGAGGGCCACTACGAGTTCTTAGTGATGCCATTCGGGCTGATGAATGCCCCATCGACATTTCAGAGTTTGATGAATGACGTTTTCAGAACAGTACTGAGAAGGTATGTTTTGGTCTTTTTCGATGATATTCTGGTATATAGTAGAGATTGGTCGTCACATATGAGACACTTAGAAGCGGTGTTGGGTATTCTCCGCCTACACGGGTTGGTTGCGAATCACAAGAAGTGTCAGTTTGGGCAGGGATCCGTTGAGTATTTGGGTCACTTGATTTCTGAAGAAGGAGTAGCTGTTGACCCGAGTAAAGTCTTAAGTGTGACTAATTGGCCTACCCCAAAGAATGTAAAAGGGGTCAGGGGTTTTTTGGGTTTAACCGGCTACTATCGGAAATTTATTAAAGACTATGGCAAGGTAGCCAAGCCGTTAACTGAACTCACAAAGAAAGATGCCTTCCTTTGGAATGATGCTGCACAAAGGGCTTTTGATGAACTGAAAAGATGCTTGACCACTGCCCCGGTACTGGCTCTACCTGATTTTAACAAGGAATTCACGATTGAGTGCGATGCTTCGGGGATAGGAATAGGGGCCATTCTAATGCAGGATAAGAAACCAGTGGCGTATTATAGTAAAGCATTGGGGGTTAGAAACCTCGCCAAGTCTGCTTACGAGAAGGAATTAATGGCAGTCGTACTAGCCATACAACACTGGAGGCCCTACTTGTTGGGGAGAAGGTTCTTAGTCTCGACAGATCAGAAAAGTCTCAAACAGCTACTGCAACAGAGAGTAGTTACAGCAGAGCAGCAAAATTGGGCAGCCAAGTTGTTGGGTTACGACTTCGAGATTGTATACAAGCCGGGAAGGCTCAACAGGGGGGCAGATGCACTATCGCGAAGTCATGAAGGAGGGGAGTTATGCAGGGCAGTCACATGTTTGCAGTGGCAAGATGAGAGCATAGTTAAAGAGGAGGTGCGACAGGATCCATGGTTGCAACAAATTATAGATGAACTGCAGAGGGATGCTTCGTCTAAACCGGGGTTTGCATTGAAACAGGGAGTGTTGTTATATGAAGGCAGATTGGTGTTGTCGCAACAATCTGCATTAATCCCAACCTTGTTAGAGGAGTTTCATTCGACCCCTCAAGGGGGCCATTCTGGATTTTATAGGACATATAGGAGACTGGCAG
>c17017.graph_c0
ATTTAGTTTTCAATGGAGGAGAAAGAATTTTCTTAATAATAAATTAAATAAATCACCGGGCTACTCTTTTGGGACACTAATCCGTGAACAATCAAAACACACAAACTCAGTGATCTATATATCCTTCATCACTCTGCTCAGTAGGTGCACAAAGGAAAAGGAAAAGAAAAAAGAAAATGTGTGAACCAGAAACCAAAGTGCCTCTCTCAGCTTCAGCTTCAGCTTCAACACCTTCATTTCATCATCTTCATCCAAATATAAGTCCTAACATTGTGAAGCGAATGGAAAGAGAAAACTGCTACAATTGTGGCCAGCAAGGACACTGGTCTTGGTATTGTCCTCTTCCTCTCAAATCCAACAACAACAATAACCATTCCACGGTTTCCCCCAAGCTCATACACTGTCGATGTGGTCATGGCTTTTGCCATGTCAAAATCTCTCGCAGCGAAAAGGAGTACTTTGTCTGCCCCATCAAAAGGGTATATATGCATACCACTACTAAGACACTATCTAGACTTTTATATCAACTTTTGTTTTGTTGACCAATTTTTACTTTTATATTATATTTCAGATCACAACACGTCAATTTTCTAATTTTTTCTTCTCAAAAACTAGTTAGTTTCTTTGGGTTTTACTTTTTAGGGGGCACTTTGCACAGATTTTGTTAAGTGGTACAATGATCCCATCAATGAGAGTGATTTGCATCCACCTTTGTTGAAGTACCCTCAGTGTGAATGTGGAGCTGGAGTTTGTCGAAGGCTGGAGGAGAAAACAACTGAGAGCCCAAATGGGGTTAAGTACTATTTTGTGTGCCCCATAAACCAGGTACTATCATATTCTAATTTTATGCTTCTGTGTCCTCAAAGTTTCCATTTTTAGTGCTAAATGAGACATTATTTTGGTGCCTCTTAATAAATTAGTACTATTTTCATTCTGTATAAATTATTTTGATCTGCCATGATCTTTTTATTTTTGCTTTGCTGGTATCTAATCTAAATAAT
>c17080.graph_c0
GGAGTGTCAAATGCAAATATATGGATGTAGTGTTATTCTTTAAAGTGGGAAAGTTTTATGAGCTTTATGAAATAGATGCTGAAATTGGCCATAAGGAGCTTCATTGGAAAATGACATTAAGCGGTGTGGGAAAATGTCGGCAGGTGATTTCAAATTTGTAGATTTTTGGTTCTCGAATCTTGACTCATTATCCTATTACCTCTCAATGCTGGTTCTTGTTAATTCAGGTTGGTATATCTGAAAGTGGGATTGATGATGCTGTTCAAAATCTGGTTGCTCGTGGATATAAGGTTGGGCGGGTGGAGCAGTTGGAGACATCTGAACAAGCAAAAGCTAGAGGGCCTAACTCTGTTATTCAGAGAAAATTAGTTCAGGTAGTCACTCCATCAACCAATGTGGATGGTAATATTGGTTCGGACGCAAATCATCTCCTCACAATAAAAGAGGAGAAAACTGGCTTGGATAATGGTTCAGTTGTGTATGGTTTTGCTTTCGTTGATTGTGCTCGTCTTAGGTTCTGGGTTGGTTCTATTGATGATGATGCGTCGTGTTCTGCTTTGGGGGCATTGTTGATGCAAGTGTCACCAAAGGAAATCGTATATGAAAGCAAGGGGTTGTCAACAGAAGCTCAGAAAGCATTTCGAAAATTCTCTTTAAATGGTTCCACAACATTACAGTTGACCTCAGTACGGTCGATCACTTACCTGGCGAATTCAGAGATTAGTGATTTAATTCACTCAAAGGGATACTTTAAGGGGTCTTCTCATTCACTGGATCATGTGCTGAGCAAAGTGACTCATCATGAAACCAGTTTATCTGCTCTTGGTGGACTGATTGGTCATCTAGATAGATTGATGCTCGATGATGTCCTAGAGAATGGGGATATATATCCATACCAAGTTTATAAGGGTTGCCTCAAAATGGATGGTCCGACATTGATAAATCTAGAAATCTTTGGCAATAGTGAGGATGGTGGAAAATCAGGTACATTATACAGGTATCTCGATAACTGTATAACTTCTTCTGGAAAGTGGCTTCTTAGGAACTGGATCTGCTGCCCGTTGAAAGATGCTGAAGGAATTAATAATAGGCTTGATGTGGTAGATGATCTAATAGCTTGTCCAGAGTTTGTGTCTCATATTGCTCAACATCTTCGCAAGCTTCCAAATTTGGAAATATTGCTTGGCCAAATCAAGTCTAGCCTTCAAGTATCGAGCCCTCTATTACTGCCCTTATTGGAAAAGAAAATACTGAAGCAGAGGGTGAAAGTGTTTGGGTTGCTTGTGAAAGGCCTTCGGACTGCTTTGAGTTTGTTGCTTCTACTGCAGAAAGAGCAGCCTCTAATATCATCCTTGACCAAAGTTTTTAAATTTCCAGTTCTGTCTGGCAGTGATGGGCTTGATCAATTTCTCACTCAGTTTGAGGCAGCTGTAGATAGTGATTTCCCAAATTACCAAAATCATGATGTTACTGATTCAGATGCTGAAACACTCACAATACTTGCCGAGTTATTTGTGGAGAAAAGTGCTCAATGGTTTGAAGTTGTGCATGCCATCAATAGCATCGATGTCCTAAGATCTTTTGCTGTCACTTCTAGCTTTTCATCTGGAGCTATGTCTAGACCTGTCATAGTACCAACATCAAAAAGTACAAGTAAAGACAGTGGAGTACCCGTACTCAAAATGAAGGGACTATGGCATCCATGTGCCCTTGGAGAGAGTGGATCTGTGCCTGTTCCCAATGATATAATCCTTGGTGAGAACGAACAAGGGCATCATCCTTGCACGATGCTGCTGACGGGGCCAAACATGGGTGGAAAGTCAACACTTTTACGTGCTACCTGTCTTGCTGTTATTATGGCTCAGCTAGGTTGCTATGTGCCATGTGAAAATTGTGTTCTCTCAGTGGTGGACATCATCTTCACACGGCTTGGAGCCACAGATAGAATAATGGCAGGCGAGAGTACCTTCTTTATTGAGTGTACAGAAACTGCATCGGTGCTTCAAAATGCTACTCAAGATTCTCTTGTTATCCTTGATGAATTGGGTCGGGGAACAAGCACTTTTGACGGCTATGCCATTGCATATGCTGTTTTCCGGCATTTGATCGAAAAGGTAAACTGTCGCCTGCTCTTTGCCACACATTACCATCCACTCACGAAAGAGTTTGCTTCCCATCCACGAGTTAAACTGCAACATATGGCTTGTGCTTTCAAGTCGAAATCCGATACCTATTCCAAGCATGATCAGGAGCTGGTCTTCCTATACCGACTTGCCTCTGGCGCATGTCCAGAGAGCTATGGATTGCAGGTTGCCCTCATGGCTGGAATCCCAGAAAAGACAGTAAACATTGCTTCAAAGGCTAGTCAACAGATGAAAATGTCAATGGCGCAG
>c171.graph_c0
TGCGTCAAAGAGTAATATTTATTTGGATTTCATATGATGATAATGAATCCCAATTGATTTGAAGAATATTACACTTTTGTTAATGAGTACTCGAAGACAAATTACCAAAAAATTAATGATAAAAAGATTCTGTAGTGTACGTATAAGTGAACTTGAGTGCTTAGTGTATGTGTTAATTAATAATTATCGATCGATCGATCGATCTTTTTGAATTAATTAGTATTGCTTGAAATTGGTATCACATTCTTGTGACAAGAGTCTGGTATCATTCCCAAGACTGGTGACCTGAAACTTACACACCACACGAGCCTTCATAATCCAAGTGTTGAGTTCCTGAGCATTAATCCTAACCCCAACTCTCATACCTAAATCCAAATTCAGTGGCTTCTCCGATTGAACCGCCCTCTTCGGTAACCCTCCATTGGTTCCCATTAAACCAACCTTCACCACATTTTCAGCATTTCTTCTCTGTTCAACCCTGGGAAACATTCCCGTTGCAACCTTATTCTTCTCGAAAAGCAACCAAAGCTCGGACTTCTGGTAAACAATTCCCAGCATCTCATTAGGGTTCTTCGCCCTCAACGAAACTTCATATTGTGGCGTCGTGGTGGAATTCGTAGGGTTCTTGACCACAAAATTGGTGACCGTAAATGTGGGACCCGTTGGGTTGAAAATGAAGAACAGGGTGGAGAAAGTTATGCCGAAAACAGCTATAATTGTAATGAGGATTAGAACGAGTGTGAGGATGATGCGAGGACATGAACAACCTCGTCTCTTGTTGTTGTTGTCCTCCTTGGGTGGATTACGGTATCGTTCGACGATCATAGCGTTCTCTTGTGGCGGCACACGATAGACTTGGTCTTTAGGGAACTGGACGATGTACGTGTTGTCATGGTGGGGACGGCTGGGAGGAGGACGCAAAATCTGTGGTGGTGTTGTCACGATGGTGCGGTCGTCGTTGGGGCTGCCACCACTGTTGGGGTTCCGTGAGGCCTGCCCTTCTTCCATGGGCAATGGCACAGAATGTGTACGTCGACGTTG
>c17101.graph_c0
CTTTTTCTTTTTCTTCTTCTTCTCCACTTTCTTTGTCTTCGGTTCTCCTACAGACTTGATATTTACACTGTAAGTTTTTTGACACGCGTGGATGAGATAACAAACTTCAGCATCATCTCTTGATATTTTCTTGAGTATAAGGTCAGCAGATCTTTGATCACCACATGCCAAAAGTGTCTGATACATCCTCAAGTAACTTAACACATTGTAAGGAAACCCAGCAATCTCATATTCTCTCCAAATCAAACGAGCATTATTCAATTCTCTCGCACTGGTACAGGCACTAAGAAGAAAATCGAGACACTGACGTGAAGGAACAAGGCCAAGCTCATCCTTGATAGCCCAAAGCAAGTCAAGACCAAACTGTAAATGTTTGGACCCGGATGTCGCAATAAAACAAAACACTGCATCAAATAGAACTTCCATCATCGTATCATCACTTCCTAACTTGTGCTTGAGTTTCTTGAACAGGTCAACAGCAGAACTTAAAATATTGTTCTGAACACAATACAGGATAACCCTGAAGCAGCCATCAACCCAATAGTCTGGATCACTCAATTCATCGAGTAGAAGAAGCAGCCCCTCCAACTCTCCACTTAAGTGAACCATCACTTCAATGAGGCCTATAACAGCTTTTGGCTCCAAATTATCTCCAGCTTTCTTGATCTCCTTGTAGATAACAAGTGCCTCAGATAAGTGGCCGTGTGATGCAAGACTTGAGACAAGGACACTCTTAATTTCGTTAATGCTCCTCAGTGGTATGCATGGATCTAAAACTACCTGTTTTGCCTTCTCCAAATTGCCACAAGCTGCATATGCATTAATAAGGGCCATAAAAACTTGTTTAGTAGGTTCAATGTGAGACTTCTCCAGTTCTTCAAAACACTTATTTATATCATCTTCTGTATCACAATTGGTAATCAAATAGGCAAAAGTCTGTGAATTAGGTTTGACATTGGAATCTTGCATGTGTTTGAGGACCTTCAACCCACAACGGATGTTTTTCTCACGAAAATATCCTGCCATTATGGCATTGTACATGGCTGACGTAGGTTTGAAATTCATTTCCTGCAAGTCATCAACCATCTTGTATGCACCTTCAAAATCTTTTATCCTTACACAAAAGTTTACCAAACACCTGCATATTTCATCATTTAACTCCAAATGATGGTGACGTATTATGGAATAGATTCGACGGACCAGAATATAATCGTAAGTTTCCTCACAGATATGTACTATGGATTGTAAAATCCCAGCAGATGGGGTAAACCCTGCTTCACACATTTTTTCAACAATATCAAGAGCAACATCCACCTTGGGTATGTCACAGCAATATGTAATGAGCCTTTCATACGATGAGGATGAAGGCAAAACTTCTAATTCTTCATGCAAATACTTGAATTTTGACACGAC
>c17126.graph_c0
CGCTGGCGTTGACTGTGGTGGCTTTGAACCTGATGCGGAAAACGGACGCTGGGCGGATCCCGAGTTGCTGATGCGCTTTTACGGAGCTTTCTTCTTGCTTCCTTGGTTCCGAAATCACTATAATGGTCAGACTAAATCGGGGATGCAGAAGAAGTACTTCCAGGAACCCTTCATTTACCCGGAACAGCTCCACAACGAGCAAGGAAAGTATTTAGTCGGGCAGGAATGGCTATACAACTCTGTTCTCCCATTTACCAAATATCTCACTCGCTTGCGCTACTCCCTCCTGCAGCTCCTGTACGATGCGATGTTCGAGAACGTCCTCAACGGCCTCCCGATTGCCAGAGCCCTGGTCATTACTGACCCCGACGACGAATCTCTCTTCCTCGACAACGCCGCCTACCTCGACAACCAATACATGGTGCGGAATGATCTGCTGGTAGCACCCTTCATCACCCAGCAGACTGATAAGTGGGGTGACGTCGTCAACAAGACCAAGGGTGCCGACGGGAATCCCTTGCCTCTTTACCGCGACTACGGCCATCGTGAAGTTTACCTCCCGCAGCCCGACAGCTGGTATCCATTCAACTTGGATGCGGAGTTCAAACCAATAATTGGCTTTTTTGGTAGAGAGCTATTGACACCGATCACGGGAGGCTCGGTCATCGACTATGAAGGCGCGATTGACACCAGGTCTACGAGTTATGATAGCGAGCGTCTTCGCTACCTTACTCCGATGTTTGTGCGAGAAGGCGCAATCATTCCCCAGATCGATGTGAAGTTGTATGTGCCCGACAAGGAGATTGATCCCGGGAGGAATGAGATGAATCATTACACCATTCATGTTTATCCTGGAAAGAGCTCAGACCCGCCTGGTTATCGCATGTACATCGACGACGGAGTCTCGCGCGACTCGGCTCCAAGTAACGCCCTCGCCAATCAGCCCGGCATTGACCCACCCGCGCACAAGAACAGTTTGGACCCTGATGGTCTCCGCATTCTTGCGCCCGATGAGCTTGCAGCCGATAAGTACTGCGAAATGATCTTCAACCAGATATGGCAAAACACCTATACCGACACCGAAAGCCAGAACGAAAAGGTCCTCGGGGCAAACCGCCAGCTCGTCATCTCCCGTGGCGCCGGTGTTTACACAGTGGATGAGATCTGGAAACGCTATGGGCAGAACATCGATGTCGTGTTCTGGCACGCTCCGGATGTTGACATGAACACTGTGCAAACCAGCATTAGCATCGGGG
>c17130.graph_c0
GTCCGTAAGCAAACATACAGCTATTGTATCCGGAAAGGCAGTTCTCTACCATTGGAAGACCAGCCATTCTGAAAATCATTTCTTGGTCTACTGTTTCGCATGCAACGTGGTCAAATGTGAACTGGTTTTCAGGTTTCCCTATCCAAGTAATGCACTGAGAACTTTCTTGTTTCAGGCATCTGTTATAGCTGTTTATACTCCGCTCCATACTATTGAGAGGACGAACACGAATAATAACCTGTACATTGTGGTTAATCCAAAACGAAGAATCTTCTTTAAGATCGAAGTGAGGCACTTCAACCGTGTTAACAACCATGGGCGTACAAGCTGTACTAGAAACACCTTTATACAATGTTGTAGCATAGTTCCCCAAGCGAGCACTGAAGCTTCCATCCCCCTTAGTTCGAATTGAGCTCGGAGGAGCAGGCGGTTTAGTCACACTCTTAGTAGGAGTACTCTGGGTGGAATTGCTTTCGGGACAAGCTCTCCCCGCAGTACGATTCACACGAGGAGTAGCATTTCCAACACCAGATCCTCTCCTATCATCAATCACTGACGAAACAGGTTCATTCCTCTGAGGCCAAGCAAACCGAGGTTTCCACTGTACTTGCTTATCCGGCGTGCGAAGCTCGGATCCTCCTCTACTCTTGCTGGTTTTGGAAGGTGTTCGCTGGATCTTGCTTCCGCAACTCGCATCAGTCAGCTGGATTGTATTCAGCGGAGGTCTAGAAGCTTCCGTGCATCTCTGACTTGCCACAGATGAATCAGAAGGATCTACATTCTCTACTTCTTCGAGTTTACCGGGAATCCGGCGTGTGAATTTGGAATCCCTCAGCATTCTGAAGGAGGAAGTGAAGAACAAAGCTCCGAAACGACGAATTTGAGAAGCTATGGAGTTGATTTGGTAAGGGATATAAGATTGAACTGGATATTCAACATAGATTGAAGTTGCAGACAAGTACACTCTCTCAGTCTCTCTCACTGTTAGGGTGTTTGGTTGGGGTTGG
>c17163.graph_c0
AGAAGCTTAGATAAGAGAATACGTCCTTGCATCGCCTTAATTGCCCTATTGTTTTTACATTCCAGCAGCCACTATCATTTGGAGTAAGTTATTTGATTTTAATGTTTAATACCGGGTTTTACCACCGAGTTTCAACCGGTTTCTTTTGATTAACTTCCCCTCACTCTGGCAAATTTAAGCAAGGAAAATATTTGGGTGTTATGCCATCTAATGATGCTATGTGATTTATTCAGCTTGAATAAACTGCTCATATTTTGAAGATTTATGGTCAGCCTACAAGATTTTTTTCCCAGGCTCTAGTTGTTGACCAAAAGTGTCTACAGGGAGCTCCCCTGAATAATAGACACAAAGAGTTTTGGAGAGCCTGATTATATTGAATTTTGTTTTTCTTCTATGTGATAACTCACTCTCCACTGCTCTGAAATCTTTCTTCCATGTCTTTAATAATACTGTATGCCAAAAGAAAAAGGGAGGAAGAAAGGCTCACAGAAAGTATCTTAAAAATGTTTGCTTGAAAGGGAGACATGCAAAATTGAATAGAAATCGAAGAGCTCAGAAAAAATGCTGGTCGACATATTAGTATACGATTTTTCTATTCAGGGTTCAGAAAAGTTTCTTGTTCCTTTTATGTGGTTTGTGGTGTATAGTTATGTTTTCCATTCTCTATCTTGTTTGTCTCTCTGTTTTTGGTATCATTTATCCTAAACTCTTTTGGTATAGCTTTCTCAAATATATCTTAAAACATGCCCAATTATACTTCTAAATCAGAAACATAGCTTCTGTCCTGCTCCTCTATGGTACCTCTTTTCCATTTCTTGTCTATCAACCTGCAGATTAACTCCAAAGGTTTCCTTCAGTGCTCCAAAGCTGGTATTTCCCTTTGATATTGTATACTGCATAGCACCTGGGTCAAACGTTTCTATGGGAATAAAATAGCTTGATACTTTTCATGGTATTGGTGGAACAAATAAGATTGTACAAGCTGGGGAACAAATTATGATAAAGCAAATATCTTTTTGATTCCAGAGATGTAGTGGCAATATAACAAATTAGCCTTGGGATACATATTAAGTATTAACACTTAAAACTCATAAGTTAAATCTAATTAAACTAAGTCTGTTTTGCGAAATGTCTGAATAAAATACACTAAGCAAACCTTAGATTAAGCATTCTAGCTTTTCTGTTTGCAGGCCTGCAAGTTTTTGTTGTCTTTTTTGATTCTTTCCAAATATCCATGATCTTGTTTTTTCATCGATAAACACTTGAGTTGCCATGTTTTCAAGATGAATGAAGGATGGTCTCTTTCAATATCAT
>c17166.graph_c0
AAACTTATTTCTAGTGCCCTAGAATGTATCATATATATGTCCTAAACTTAAAGCTAAGGACCTAAAACATGATTTCAGAGAGATGAAAACCTAAGAAATGAATTATGTAGTGACCAAAACCTGAAAGGGAGCCAGACCAAAAAACAGTACAACGACTACAAATTAAATATCTAAATTCTTACTTAAATTTTGTTACATATATAAATTAAACATGTTATTAAATAAAATATACTTCTATAGTTTTGAAAGTATTCTGCTACCTGTATTGAAGTCATACATTTTATATATTTTACCCTTCTCCCAATCCTACATAAGATCTCAATTTTGACAACCATGTTTAAACATACTATTTTGATTATTCCATTGCTCTGATTAGACATGGGCTTCACCCCTGCATTCTATTTTGCCATTCCAGTTCCTCTATTTTCATTGTTCTGAAACAGAGGCACTATACAGCCACTTTGTCACAGTATACAGTCAACAATATTCTCTGCTTTTGTTATTCTGAAACAGAGTTTTCATGCAATCATATTTTGTGGCCTCAATGTCTAAGGAGGGGAAAAAAAGCATTACCTTTGAACATTATATTATTTTTTTATTGTGTATTACACTTCAGGTAAAATTATTGTTCAATCTGCGCAAACATCATGGGATAGTTTAATGCTGTGATGAATTACCATTTATGCTTAATTACTTTTGGATTATGTTTTTTTATTTGTTGTCTCCGGTATAAGCTGTTTGTAAGACTCAGTTATGAGTTATGAATTATGATTTTGTTTTGATTAAAGTTGAGACTTATCATTAAGTTGTTTGATCAATTTCATAAAATAATTTCTAAAATAATCACATTGAACACCATACTTTCATTTATGTGATATATTTCACGCTTTCTTAATTGTGTCTTTGAATCTTATGTTTTGATGTGATTCAAGATTTCAAATTTGCTTTGACTATTCATCATTTGCTATCCTATTTTTTGTTTTAAAATTGTATAGTACTGATATTTCTACAAGCCCAGCTTAGGCTTG
>c17222.graph_c0
CACCAGGTCCCCCAAACATGAGAACATGTTGAAGAATATCACCCTTATAATCATAGTATTTCACATCATAGCAACCTGGATTGTCAGTAAATGTCTCAACCAACTCTCTAAGTGGGAGAGTATCTTCTCTATGTTGATTCTTAAATAACATCTTTCCAATGTAACATGAATGTCTAGGATTTCCATCTGGGAAGTGTCCAGAACCCATTGGAGGACTAAGGTCACCTGAAGTAATCAATGTTGCACCACTCCAACCAGCATGGCTTGCATAAAGCAAGTTGCTTTCAAACAATGCAGCCGGAAAATATCCAACATTGAGTTCTTCAGCCTTTAGCCACCAGTTATTTGTAAGCGGATCCTGTGAAAGGTTGAGGCTCATAGCAAACTGTGGTCCACCATAGGTAGATACATTAGTGACGGGTGTGCCAAGATAAATTCTTTGGCTAATTTGCACAAAACCGGCACATAGCATATTGGTGCATCCTGTTTTTTGGTTGCTATTTGACCATGATGCAAAGAAATGAGTTTTATTATCTCCAGATAAATCCGGATATACCTGCCATCCGGCTTGGATTGTGTTAACATCTGCATCATTTGTTCCATTGGAAACCCATATATAACCACCACTCATTTGACCCTTCCCAACAGCTGGATTATATGTATTAAGACTTCCTTGTATTCCAAAATATATTGGCTCCCAATTTAAGTGCACTTCTGCAACGTGAGTTCCAGGGTTTGACCTAGTGAGGGTACCAATATTATTGGCACGTATGAGATCTTCTTTTGTTGTCCTCTTAACCGGAACTGTTCCTTTGGGACATGAATTCTTCCAAAGTCCAATTTTTGGGTACCTATCATGTGCCTGTACCTTTGGTTTTGTATCTTCAAAGCTAGGCTTCAGCTGGATTTTATGATTCTTGAGCAACGGATTGTCGAAAGCTAGTTGTTTATTAATATCAATACAATCAACTATGCTTCCAAATTCTGTTTGAATAGTCTTGATAGGAGGCTTGTTGATGAGTCTCAATTGTTTCTCCAAATCCAAATCCTCATTTAATTTTGACAAATTTGGCCTCCACCCATATACTTCGTAGTTTATTGTTGCAATAGTACACAATGAGAGCAACATGACAATATTCATTTTTGCAAGTGA
>c17240.graph_c0
AAAAAATAGATATATATGCGGTATATATAGATTTATACATTAGAGTTCTATTCTATAAAATTGGATGGATTATCCAATTTCTTTTAATTTAATAAGTAATTCAAAATTCCATATTTCTATGGAATTCTAAATTCATAAATGGATTTTTGATTTTCGTTTTGTTATATTTGTTATATATCTGTCGAAACAAAAAAAAAGAATCGAACGTTTGAGTATTCACAATTCAACCCAAAAAATGATAGAAGGAGGGGCAGAAAAAATAGATATATATGCGGTAGATATCTCGTTATATTGAATTGCGAATACAGAGATAATAGAATCATTTCTGATTCGACCAAATATGGGTAATGGGTATCCGATATAGATGAAAGAAAATCAATAAAACAAATAGAAAGAAAAATCGAAATGAGATCCCAATCTCAAAGAAAAAAAAGGGGGGGATATGGCGAAATTGGTAGACGCTACGGACTTAATTGGATTGAGCCTTGGTATGGAAACTTACCAAGTGAAAACTTCCAAATTCAGAGAAACCCTGGAATTCACAATGGGCAATCCTGAGCCAAATCCTGAAACAAATAAAAGTTCAGAAAGTGAAAATAAAAAAAGGATAGGTGCAGAGACTCAACGGAAGTTATTCTAACAAATGGAGTTGACATCATTTCCTTTCGTAGTAGGAAATAAATCCTTCTATCCAAATTCCAGAAAGGATCAAGGATAAACATATATCTCTTTCTATATATATGTCCTGAGATCAAATCAGTCACTCCACCATAGTCTGATGGATCTTTTGAAGAACTGATTAATCAGACGAGAATAAAGATAGAGTCCCATTCTACATGTCAATACCGACACCAATGAAATTTTTTGTAAGAGGAAAATCCGTCGACTTTAGAAATCGTGAGGGTTCAAGTCCCTCTATCCCCAATAAGCCCATTTAATTCTATAATTTTTTATAGTATATTCTATTTTTTTATAGGATAAACGTACAAATGAAGATCTTCTCTTGGAGCAAAGACTCCTCATTTGAATAATTAACAATACATAATTATTACTACTACTGAAACTTACAAAGTATTTTTTTTTTTAGTTGACATAGACTAAAGTAATTTCTTAAAATAAAATGAGAATGGTGCATCAAGACAAGAATGGTCGGGATAGCTCAGCAGGTAGAGCAGAGGACTGAAAATCCTCGTGCCACCAGTTCAAATCTGGTTCCCGGCGATTCATTTGTATATATATCTATCTATCCC
>c17259.graph_c0
GGGGGGGAATTTCATTAGATTTTGAATTTACTTAGATTAGAATATCAACCTAACTAACTTCTTTGGTCTGGAAGAGAAACTGAAGAGAAAAGAAACGTAACAGAGAGAGGAATAAGAGTTGTCTGAAGAGACAGTCAAAATTCTCTTTTGTTTTTTTTCAAAAAGAGATATATATGGCTTGGAGATGTTTGACAATGCAGGTTTCAAGGTGTTATTCAGAATTTAGACAGGTCAGAAAATCTCTTGTTAGAAACTTTACCACTAGAACACTGGTGCCAGAAGCACAAGAACACCATTCACAAAGGTTTTGTAGTTTTCAACAAGTCAGGTTCAGAAGGAAGGGTTTGCCAGACAGAGATAGAAGCAGTTCAAGGAATGAAGTTACTATGGAAGGTGCAGTTCTTGGATCTAAATGGGTTCCTATTTACATGGTTCCTCAAAAATCTTCAAAGTTTAAGGCATTTCTTTGGAGTGCAACTAGGACCTTTGCTGTGCTCTTTGTCTTAATTTCTGGTTTAGAAGAATTTGACGAAGAAGACATTAAGGAAGGATGTGGATGTCAAAGTCAAACATTTCAAGTGACACCAGTCAGGGAATCAAGTACTAAATTCAGTGATGTAAAAGGTGCTGATGAGGCAAAGGCAGAGCTGGAACAAATTGTTCACTACCTCCGAGATCCAAAGCACTTTACTCGTCTTGGTGGTAAGCTCCCAAAAGGTGTGTTGCTTGTAGGTGCACCTGGCAATGGGAAAACTATGCTGGCAAGAGCTGTTGCTGGAGAGGCTGGAGTTCCTTTCTTTTATTGCAGTGGAAGTGAATTTGATGAAATGTATGTCGGTATTGGAGCTCGAAGGATGAGGGATCTTTTTGCAGCTGCAAGAGAGTATGCACCTTGTATAGTATTTATTGATGAGATAGATACTGTTGGAGGCAAACGGAACCCACATGCCGGAAATGCCTCAAGAATGACTGTGAATCAGTTGCTTGTTGAATTAGATGGATTCAAGCAAAATGAAGGCATTATTGTGGTAGGAGCTACTAATTTACCCGACTCATTAGACAAGGCCTTAATTAGACCTGGACGGTTTGATCGCCATGTTATTGTTCAGTATCCAGATGTTGAAGGAAGGAGGCAGATTTTAGATTCTTATATGTCAAAGGTTGTGAAGGATGATAAAATTGACATAATGATCCTAGCCAGAGGAACATCCGGGTTCTCGGCTGCTGAGCTTGCGAACATGGTTAACATTGCTGCAGTCAAGGCTGCAGTGGATGGTGCTAAAGCTGTGAGTATGTCCTATTTAGATTATGCAAAGGACCATGTTCTAATGGGAAGCCAACGCAAATCATATGTCATATCCGAAGAGTCAAAAAGGAACACTGCTTTCCATGAGGGTGGTCATGCCCTTGTGGCCATGTATACTAATGGAGCATATCCAGTTCACAAGGCAACTATAGTCCCCCGAGGGACCTTTCTTGGCATGGTTACTCAATTGCCCGATAAGGATCAAACCAGTCTCTCCCGTAAACAGATGCTAGCTGAGCTTGATGTTTGTATGGGAGGTCGGGCAGCCGAAGAGTTCATCTTTGGAGAAAATGGAGTTACTTCTGGCGCGTACTCAGATCTCGAAAGGGCAACTACACTGGCAAGGGAAATGGTCACTAAACATGGTATGAACAATGAAATTGGAAATGTGAGTCACAATTACACCAATGGTGGGAGAGATATGAGCTCAGAAACAAAGCTTCTTATTGAGAAAGAGGTAAAGCAGTTATTGGAAAAGGCTTATAGTAATGCAAAAGCTATATTAACCTCCCACAGTGATGAACTTCATGCACTAGCAGATGCTCTAATGGAGCATGAGACCCTTACAGGAAGTGAGATAAAGGTCTTGCTTGCGCAAGTTAAATCAAAGAAACAAGAACAGAAGCCGCCGCCGCGTAATGTTGCAGCAGAAGATAGTTCACATCCCAAACCAGTAGCACCTGCTGCTGCTGCTGCTGTAGCTGGTGTTTCCTAAATGTGGAATGAATAGGACTGTGTATTTGTCTACACTGG
>c17327.graph_c0
GACAATTTAGCTCAATTGGCCCCTACATTAGCTCATTCAACTGATAACTTTCAGCCTAATATTAACCTGCCATTCACATGTCCTCATCCTACCATGCTAACCATACTTAAAGCTTAATACAAGATCCTGATTATTACATCAAAAGGAACATAAAAAAAAAACTATAACTATGGAGATTGGCTGCTGCTGCACTCAATGCATCCATCGACTCCTCTTTTCATAGCAGCTCAGTGCTCCAGTGGGACTAGCTTACTGGCTTCCATTCATGTGCACAAGTGTTGCAGTAAGTTCTTGCAACTGGAGTCCTGAAAAAAAACCAACTCCAACCAAACTTTCTAGCCAAAACAGGATTAAAACCAATCCAAAACTAACATCTATAATGCTTGCTACCCCTGCTGCAAACAAGAAAATTCATTAAAAACCAACAAAAAAACATGGTAGCAGCTTGTGTTTCATCATCCTTAAGCTATCAAGGGGATGGGGGCATTAATTTGCCCTCTCCATCCACCAGAAAGGTTTGCTCCCCAAAGATTGTAGTAACCGTGACACAAAGTAAATCTCCATCTTCATCAAACCATTCCTCCCTTTTCTGTTTCTTCCTCCTTAGTAGTTCCTCGTCAATCTCACCAACACCATCCATTTCCCCTCTTTCTCTTTTTAAGGTGCATCTATCATTCCATGTTCTGATAAGCTCCTTCTCAGTGACCTGGTCAAGTTGTTTTGGGGCTTCAATTGAGTTATTCTGCTCCTCCTCATTAGGGAACTCAATTATGTATTCCTGCCTATAGTCTGGTTCCTGATACCTTGACGGTCCCCCCTTGTCAAAGCACTGCTGAATAATAGATTTGGGACCCTCAAGCTCATCAAGTAGTTCCTGAGGCAGCAACTTTTGCTCTGTATCAATCCAGGTCCCTGACTCAGTCTGCACGAGATCCCTGGCCAATAGTTCAATTTTACACTATTCTTTTTCTTGATTTTACTTTTGTGTTTGATAGTCTTTTTAGTGTAGCATTTGTTAGTTTTTTCAACTTTATAAATTAATTGATAGTTCATATTGATATATCTATTTCGC
>c17343.graph_c0
GCACATGGAACCCCTGATGTTCTGATCAATGCAAGGCTTGAATGGATAAAATGTGTAGAATACCTTTTGAATAGTAGGAGTAAGGAATTGAGAGACACATTTTGCCGTCATATTAGTTCCTTTGTGGATGATCATATTTTGAGTTTCATATTTGGTGGAGACACAGCCAAAAGCAAGGAGCAAAAATTCTTGGATGCAATTAAACATGCCATGACTGTCGCTGATAGTTCGGATACATTAGAAACTTTAATGGAATGTACAGCTGAAATAATGGTTGCTGTTGATATAGGTAGCAAACTTTTCTTATCTTCTCTTATCCTTTTGGTTGATCAGCTTGATAGTGCACATGTGACTGTAAGAATGAATGCATCGAGGTTAATACACAAATCTTGTTGTTTCCATCTTAAAGGAGGTCTTGAGCTAATTCTTTCTAAAGATGTCCATATTCGTAATGATCTGTATGATTATCTCTCTGAAAGACTTGTTAGCCGCCCAATCTTAGTGAAGGAGTTTGCAGAGGCTGTTTTTAATGTTGAGACTGTAGAACTTGTCAAGAAACTGATTCCTTCTGTACTCCCGAAGCTTGTGGTGTCTCAACACTGTAATAGTCAAGCAGTTGACACCTTAGATGAGTTGGCCAAGTGTTTGAACACTGATGTGCAGCAGCTGACAATTAACTGCCTGCCAAAAGTGCTTGCTTTTGCTCTTCATCAAACAGATGACCAACAGTTACATTCTGCTGTGCAGTTTTACCATAAAAAGACTGGTTCTGACAAGAAGGAATTATTTGGAGCTGCTTTGCCAGCTCTTCTAGATGAACTTGTTTGCTTTACTGATGGTGGTGATTCAGACGATATATGCAGAAGATTAGCTAGAGTACCTCAGATGATTAAAGGCATCGCCAAAGTTCTTACTGGTGCAGAAGATCTTCCAGGCTTTTTGAGGGAACATTTTGTTGGCCTTCTTAACATCATAGACAGAAAAATGCTCCATTCTGATGATCTTCTGCTTCGTAAACAAGCATTAAGTCGTATTGAGATGCTGATTAGATTGATGGGTTCACATCTTAATACTTATGTGCCAAAATTGATGGTGCTTCTCCTGCATGCTATAGATAAAGAATCACTGCAAATGGAGGGTCTGTCTGTCTTGCATTTTTTCATAAAGCAATTGGCTAAAGTATCACCTTCTAGTATTAAGCATGTAATTTCTCAAGTTTTTGCTTCTCTTCTTCCCTTTGTGGAACGAGACAGAGAAAATCCCTCAATACATTTGGACAGAGTAGTAAAGATTTTAGAAGAACTTGTTTTCAAGAATCAGGTTATCCTAAAGCAGCATATATATGAGTTCCCTCCACTTCCCAGCATTCCTGCTTTGACGCAAGTGAACAAAGCAATTGAGGATGCTCGTGGAACAATGACTTTGAAAGATCAATTACGAGATACAGTTGATGGTTTAAATCACGAGAACTTAAATGTGAGGTACATGGTAGCATGTGAACTTTGCAAGCTTCTGAACTCGAGATGGAAGGATATTACAGCTCTAATCACTGCTGAAGCTGGCTCAGATTTAGATGTCTTGAGTTCTCTGATCACATCACTATTAAGAGGGTGTGCAGAAGAATCAAGGAGCACAGTTGGACAGCGGATGAAGTTGGTCTGTGCCGATTGTCTCGGAGCCCTTGGTGCTGTTGACCCGGCTAAAGTAAAGGGTTTTTCATCTCAACGTTTCAAAATTCAATGCTCGGATGATGACCTCATATTTGAGCTGATCCACAAACATCTAGCCCGGGCATTTCGATCTGCGCTTGATACCGTTGTCCATGACACTGCTGCATTGGCTATACAGGAGTTGCTAAATTTTGCTGGTTGTAAGGCATCGTTGGATAAGAGCGCTTCAATTACTACCTCACAGGCACAAACAGATGGTGGTAATAGGATGAATGATAGGGGCCAGAAATTATGGGATCGGTTCTCTAATTATGTGAAAGAAATAATAGCCCCATGTTTAACATCTAGGTTTCAGCTTCCTCAAGTAGCCGACTCAACATCTGCTGGTCCTATTTACTGCCCGTCTATGTCATTTAGAAAATGGATATTCTGTTGGATAAGAAAACTGACTGTGCATGCTACTGGATCTCGTTCAAGCATCTTTAATGCTTGTCGAGGTATTGTACGTCATGATATGCAAACAGCAATATATTTGCTTCCTTACTTGGTTCTTAATGCTGTCTGTCATGGCACTCAGGAGGCACGTCACAGCATAACAGAAGAAATTTTATCTGTTCTCAATGCAGCTGCATCCGAGAACAGTGGTGCTTCAGTTCATGGATTCAGT
>c17351.graph_c0
TCCTCGGGAAGCGCTTGAAGCTTGGCCAGCATCGGTACGACCTGTTCCTTGTCGTTGCCCGCCTGGGTCACATGCGGCGCCATGACCAACATGGATTCGCTATCGACCAGCGCTTGGGCGTTGTAGCACTGCTCGAAGCCGCCACCAGCCACCTTCATGATGCGCGACTCTTCGTCGGTCAGGTTGATCTGGTCGTCCGGGCGCGGGCCCACCTGCGGCGGCTTCGGCGGTTTGCCTCCAGGCTTCTTGCCGTTGGCCTTTTCCTTGGCCTCGCGCTTGTCCAGCTTGGCTTGATACTCGGCCTGCTCGCGCTCGAGGCGTTCCTTGGCCCGCGCTTCGATCTTGGTCTTGGCTTCTGCTATGGCGGCCAGGCGGTCTTCGCGCCGCTTGATCTCGTCGGGCAGACTGACCCCGTCGGGGAGGTCGCTCTGATCGGCCGCTTCTGCCAGCTTGAGCATCTCCTGGACCTCGGCCTTTAGCTGGGCCTCGATCTTCTCGGCGTGAGCATAGGACAGGGCGCTGTGCCGCGAGGCATTGGCGTGGATCTTGGTGCCGTCCAGACTGACCGTGCCAAAACGCGAGACTTGGTTCTCGCGCGCGATTTGCAGTACCTGCACAAAGGTCGCGGCGAACTGCTCTCCGTGGCGACGGCGGAAGCTGGCCAGGGTGTCGTGATCCGGGTGCTGGTCGCAGGCGATAAACCGGAACGCCAGGGAGTCATAGCTGGCTCGCTCGATCTTGCGGCTTGAATACGCACCCGTGGCATAGCCGTAGATCAGCAACGACAGCAACATAGCCGGATGGTAGGCAGCGCTGCCACGGCCCGCATAGACGCTCTCCAGCTTCGACAGATCCAGGCCCTCTACGACCTCCACCACGTAGCGCGCCAAATGTGACTCGGGCAGCCAGTCCTGCACCGACGGCGGGAGCAAGTAGTCGATTTCGCGGTTTATCGGTCGAAAGCGGCTCATACAGTCAGGTTCCAGGAGCGATGCGCAATTCTACCGGCGAGGGGAAAAGTCCGACAGGCTGCTAGGTAACCCAGGTCCTGAACTGTATGCGTCTGGGCATCCCGTCTTGCGCAACTAAACCAGTCGCCACCTATGCGGCAG
>c17376.graph_c0
ATCTTCCCTGTAGCAAAAGACACAACTCAGCTCATGGATGTTTAGAAGTACTCCCCTCTTTTTTAATTGGTCCCGACTGGGAAGTCGGTTTAGTAGGAGTCGCCATCCAAAAGTTTGGCATTTGGCTGGTGCCTTGCTCGCCCACACCCAATCAATAGACTCTTGAATTTCTTCTTCGGTGGTTTGCTGATCACTTATTGAAAGCTCTCTCAATATTTGGTAACACTTCTTTACTTTAAAACCACTTGATGTATCCGGTAGCCATATCCATTTGTCTCTTTCCTCATCTACCACTTTGATGTCTTTTAGTATTGCCCTTAAGGTTTCCAACTGTTCCTCCTCCTCTCCTTCCACTTTCTCAAACCGTAACCGCCATGTCCACTTATTATTCTGCTTAACCCCGACTTTTGCTACTGTGTTGCCTTTGTCTGGTGATCTTTCATATAAGGTTTTGAAGGAATCTGCTAGCGGAATGTTGCTACACCAGGGGTCTTCCCAAAAGCGTACCGATTCTCCATTTCCAAGTTTTATCCCTATGAGATTTGCGAACCAGTTAGCACCATTTTCTTCCGAACTTTTTAGGTTATTTAGATCCCTCCACCACAAGGATGAGTTCTTTGCACTTCTGATCCCTATTCTCATAGCCACATTGATGTCTCCGTATCTGTGTTGGAGAATCTTACACCACACCGAGTTACTACCCTCTAGTATCTTCCATTTCCACTTACTTAGTAAAGCAGTGTTGAATATTTCCAAATTTTTAATTCCTAAACCTCCTTCCTCCTTTGGACGGCAAATTTTCTCCCAGCTCACCCAATTTATCTTTCTTCGGTCTTCTCCACCTCCCCACAAGAAGTTTCTCTGGATGGTTTCTAGTGCTGATATCACCTTCTTTGGTGCTTTGAAGAAGGACAGGTAGTACAGGGGCAGACTGTTTAGGACCGATTTAATGAGCGTAATCTTTCCCCCGGCTGAGATGTTTTTACCTTTCCAAGATGTCAATCTCTTCTTCAATGCATCAATAACTGGTACCCAGGTTTCCCACCTTCTAGGATTGGCACCCACCGGAAGTCCAAGAAATTTGAAAGGTGGCTTGCCAACTTTGCATGTTAGGAAAGAGGCTGCCGCTCCGGTGAAGTTTTCTTCCACATTTATACCCACTAGTATGCTTTTGTGCATGTTTACCTTTAGTCCCGATACTAGCTCGAATCCTCTCAAAATAGTCTTTATCCCCCATAAGTTTTCCCATGATGCTTCCCCAACTAGAATTGTGTCATCTGCATATTGTAGGCAGTCTACTTCAATCTTCCCCGACTTTA
>c17386.graph_c0
AACTGGGTTTTCACCTTCAACACTCAATGTAGACATATTTACAAAATTGTTAAGTTGCTAACTTGCTAACATATTTACAAATTTACATCAGAGTCAACCAAAAAATGAGCAAAAAATGAACTCTGAATTGGCTAAAAAGACCTGTCTTTTAGGCTTCAGTAACACCCAGAAGGAAAACTCAATTTCAAAATATAACTTTAGTTTTCATCATCAGAGTCAAAAGAGTGTTTTTTACGCAAAGATTGTATGAGACTCTTGCGCTTATCATCTCTAGACATAAATCCACCAGTACGAGACACGACTTTTGGAACTTTCAAAGAACTAAGCGGTGGTGTCCCTGTCCCCTTGTTGATTTCCCTGAGCACAGAACGAGCTGTTGCTGCTGCTGCAGCATCTGCCATTGCCGAAGCAACCTTTGAACCACTTGGAAACTCTTTGTTGGGATTACTTTGTTGAGGTACTTGTCCTTCTGCCTTGGTCAGATTCTTAGAAACCTCTGGTGATTGAAATGCACCTGATTTTGGCCTGGAGGGTCCGGCCTCAGCAACGGTTGCTTTAGCTTTTGCCACTTCATATTTCTGCATGTCGTAGATAAGCTCTTTCTGCAGCTGCTTATCAGCAACCAATGCGTCATCAATCTCATTCTTGTAGTCTTTGAGAATGACCCGGAGGCATTCCATGAGAGAGCCTATGAGGGGACTGTTCTTGGTTTCCAACAGTCGTTTCAACTCTATAAAGATGGGGACAGTGTTCTGGATAAGGCCCTTCTTGACTGCCTGAGTTATAGCCTTTCCTCTAGCTGCAGATCCATTTTCTCCCCCTTCATCTTCCAAGTCCGCTGACTCAGATGATAGCCCACGAGCTGATGGAATGCGTATCTCTTTACAGCCAAGAATTTGAAAAGCATCCTGTAGAACAGATTGTCCGGTTGTATCTTCTATGTTGAGCATACCATCAGAAGCTGCAGCTAGAATTTCAGCACATAATTTTGCAAAGGTTGCCAATAGATGCTCAGGGGCCATCTGTTTTAGTAAAGAAACATAAATGTGCATTCTTTTGGACCTTGAATTTTCATCAGCACCCCTGATGGAAAAAAGTTGGGTTTCCATTCGAGACCCCTGGGACTCACGATGTCCAGTATGGGCATGGCAGTCATTCAAAACAAAAACTGCCTCTACAAAACTATTATATGCTAAAAGTGGAGCCTTGA
>c17405.graph_c0
GTTTTATTTGAAAATGGTATTTTACAATGTTGAAGAACAAGTTTCAAAGTATGGGGATTGGGATGTCCTAATCTTAGATGCCAAGTATTCAAATTTGAACAACTAGGAGGTGCTGTAGCAACATGTTGTGCAGCAACCACATTATTGACAGAAGGTAGTTGAGAGAAAATAGAAGAACCAGAAGATGCAGATTGAGAAAGAAGATGTGGAAACTCATATAAGCCGTCCTTTCCAACACAGCCACGAAGAAGGACTTCATGAGTTTCCTTGTCCATTCCCTATGAAGATCTGATCAGGACCTTCAAAAGGTGCTTGTTGCTGAATATGCTGTGAGTTCCCAGTAACATGGAAAGTAGCCCCTGAGTCCGGAAACCAAGACTGACTACCTGAAGGAGCAGAATTGAGCATCATGGCTTGTGGTGGAAACTGCTGTTGCTGAGCCAATTGTGAAGACGCTTGAGACTGAGGTGAAGGCATTTGCAGAGGAGAGAAAAATTGTGATGGATTGGTGTTCTAGGCATTATGTGGTAATTGAATGTTTGGTGAAAAACCTTGAGTATTAGGATGATGATTCTGAAACCTGGAGAATCCTGCGGAAGGAGTGACCTGGAAACTTTGATTGAAGCGGTGATAACATATAGCAGCAGTGTGCCCAAATTTGAAGCACACTTGGCATTGGATAGAGTACTGGCCACCACGGCCTCGGCCTCTGCCAAAACGACCACCACGTCCTCGGCCATAACTCTGAAATTCCTGCGAGCGCTGATCAGCAGTGCCTTGAAACTGCGACGGAGGAGCAGTGGCCAAAGTTTGATTCACCACAGGAGAAATGCTTTGAGTTTGCGACGAAGGAGTGTGAGTGAGATTCACAGAGGCAGAATCGTTGATCGTGCGTTTGCGATACTTCAGAATTCGCAATTCCTGAGCAAGAATGAGACCTTCAGCTTCTTCAATCGTCACGCAGTCAGGTCGGCTTTCAATTAGGGAAATAACCGGATCATATTCTTGCGAGAGACCTTCAAGAATCACATCTAGGTGTTCCTG
>c17463.graph_c0
CTGATAATCCCTCTTGCATATGCCCAGCCTGGGTCCTTTGAGTGCTCCAAATTTACTAGCTATACTGATTTAAAGCAGCTAAAGCTGGAAGTGGAAGGAGATGCTTGTGTTTCAGATTCAGGCATCCAACTCACAAAGAATGATGTGGACCCAAACAGCAACTGGACTGGGAGTGTAGGGCGAGTCATAAGTTCCCAACCCATTCATCTTTGGAACAAGACCTCAAATAGACCAAATGATTTTGCTACCCACTTTTCTTTTAGTATAATCTCATCAAATCAGAGTTCTCATGGAGATGGTTTGACATTCTTTCTAGCGAGCCAAAACCTCACGAATGTAAATGGTACAACAGGACTAGGAGCAGGTGGCATCGGAATTGGTCGTGTGGATAACAGGACATCTCTCCCTACTGAGTACCAGTTTTTTTGCAGTGGAGTTTGACACTTTCTCAAACCAGTGGGACCCACGTGGAGCACATGTAGGTGTGAATATCAATTCCATGAAGTCTGATATACTTGAGGAATGGTTGTTAGGTAATTCTGAAATGAACACTGTCTATGACTGTAGTATCCAGTACAATTCCGCAGATTATTATCTAACCTTATCTCTCACTAGGTCCGGATTCAATGAAGGGCCAACAACGCAATACCTTTCATACCACATTAACTTGTGTGATCACTTACCAGATTATGTTATTGTTGGCATATCCGCTGCAACTGGTGATTTTTCAGAGGAACATACACTGCTATCATGGTCATTTAGTACAAGCCTGCCGAGTAAAGACCATCATAAGAAGGACTCTAAATTGTTGTTGGAGGGAATAGGAACAGGTGCGGGTTTTTCTATGAGTTTAATAGGGTTGGTCTACGTTTTGTTATGGACAAGGAATAAAATAAAAGAACCCCCTCACGAAACAACTTTTGATTTGGACATGGATGATGAGTTCCAAATGAACATCGGACCAAAAAAAATCAGCTATGGTGAATTGGTATCTGCAACAAACAACTTTGAAGAGACACAGAAGCTTAGGCAAGGTGCTTTTGGTTGTGTTTATAAAGGTTATTTAAAAGAGTCGAATTCTTTTGCTTCTATAAAAAAGATAACAGCAGATTCAACATGGGGTGCAAAGGAATACGAAGCAGAAGTGAAGATCATCAGCCAATTGAGGCATAAGAATTTAGTGAAACTCAGTGGTTGGTGCCATAAGAAGAATGAACTTCTTCTGATATATGAGTACATGCCAAATGGCAGCTTAGATTCTCGTCTTTTTCAAGGAGAAAACTTCTTGTCATGGCAGGTGAGGTACAATATAGCTCTAGGCTTGGCATCAGCATTACTTTACTTGCAGGAAGAATGGGAAACATGTGTGCTACACAGGGACATCAAATCAAGTAACGTAATGTTGGACTCCAATTTGAATG
>c17470.graph_c0
CCAGCTAGATAGCCACCAAAAAAGTATACAATTTTTTATGTTGTCCATCTGAAACTACAAAATAATACTACCTCTAATCCACGATATAAGAATCAATTAGTTAACAAAAGTAGATATACCTGGTTTAAAATTTGTTATATTGTGGATGTGAAGAAAATAGTACTCTACTAAGCAAAGTAATCATATCAAACAATGCCCTATTGGGATGAATTCTATATGAAAAGAAACAAAAGTGTAATCAAATTTAGCAACAAATGCTAAGCATTAATGATTTATTAATCTAAGAAATAGTTGAATAAGTCAATAGTGGGAGTATGAGGTGAAGAAAAAAAGTTGTTATTGTTGGGACTAGCCAAGAAGAAAGAACCACCCTCCATAAAATTTCTGCTACTATGAAGTACAGGACTGAAATCATGAAGAAAACTGCTAACCATGTTTGGATCCGAAGACGGGGGCGAAAAGAAGTTTGAAGGAATGGGAGACAGTGAAGCTGGTCCCGGTGACAAAATCCCTTGAACCATATTGTTTCCTCTTTCCACCACTCCATGATTCATCAATTGATCCATATTCCCTAATTCCACATCTCTTAATATTACTTCACTACTACTTCCAATAACCTGCTGTTTCTTTCCCAATGGAGACATAGCAGCCTTCTCTATGGCCGCGTAACGCGCGGCCGGAGATATCATTCCATCACCACTACGGTTGAAAGGATCGTTCGTGGAGGATGATAATGATGATGAAGATGAAGAGGAGGAGGAGGAGCCGGTGAGGCGCTGAACTAGGGTCATGAAGTCGCCGGGTGTGGTGTGGATTACTTTAGGAGAGACGGTGTAGATTATGATGGGTTGGCGCGGTGGTAGTTGTGGTTGCGGTGGTGCCAATGGTGGTTTCTTGATCTTGTGAGAGTCTTTGTGTACTCTTAGAGGTGTTGGACGAGGTCCTTGGAGTTCTCTTCTTGGTGATCTTCCTGTGGGAATGTCTGGGAATTCCATAATAATAGGTAGAATAATTGTGATTGGGGGTATGATGAATAATGATGTGGTGATAAGTAAGGGCTATGGAAGAGTATATGAATATTATTCTATTAATCTAGCGAGCTATACTAGAGAATTAATACAAGG
>c17537.graph_c0
GGCCAGCATACAATACTGTTCAGCAGCCAGCAATGACTTCATAACAGCTCTTTTTTGGTTTTCTGATTTTAAATCTGCCGTATAATAGTCTCCCTTTGCAAAATCACTTCTTGTGTAGTAAAGCCAACAAGCAGAAGCTATACCATCTCTACCACATCGCCCACTTTCTTGGTAGTAGGATTCCAGACTCTTGGGACAGCCATAGTGAATCACTTTTCGAATGTTAGGTTTATCAATGCCCATGCCAAAGGCAATTGTGGCTACCATGATTTGCATCTCATCTCTAACAAATAATCTATGAGACTCCTCCCGAGATTTTCCATCCATTTGGCCATGGTACATTCCAACATTAATACCTGCTTCCATAAGTGACCTATATATCTGCTCTAAATCTTTGATTGTTGTGCAGTAAATTATGGTTGAACCACCACCAGCAACTTCTTTTAAAATTTCTCGCACAAGCTCGTCAATAAAAGATTGTCCACGGTTAAATAGCTTGACACCATAGAAAAGATTTGGACGATCAAATGAACCAACAGAAACATAAGGATTGTTCATCTTCAGGGAATTGATGATGTCAAATCGAACCTTTTCAGTGGCAGTTGCAGTTAGACCAACATAAGGAACATCCAACAGAACACTGCGCAACTTGTCTAACTGCTTGTATTCCATCCTGAAATCATGCCCCCATTCTGATATACAATGAGCTTCATCAACAGCTAAAAGACTAATTCCCGCCTTTAGCAAGTTAGACCAGAAACTGGTAGGAATTATGCATGCCTTCTCGGGAGTCATGAAAAGAATGTCGAATTGACCACGCTCTGCTTTAGCCTGAACAGTGGAATCCTTCTGAGCGCTTGAAAGATGTTCAGCTTTGATACCTCGCTGTTTCAAAGCCATTATCTGGTCTTGCATCAACGATATCAGAGGGCTTATAACTATACCAGTCTTTTTAACAACCAGTGGAGGTACCTGATAGCACAAGGATTTGCCACTACCAGTAGCCATGATTACCAAACAATCCCTTTTCTGAATAATTTTCTCAATAACATCTTTCTGATAAGGCCGAAAATCCGAAAAACCAAAGTAATTCTTGAGAACGGAGAGCGTAGTGTCCATGGTGAACTGAGTGGAAC
>c17556.graph_c0
GCCGGGAAAAAACATTGCCGCCTCGATCGATCCACCCTCTCTGCCATCGATGGCTCCTTCTTCTCCGACTGGTTCACAGTCTCCTTCATCAACACCAGTAGCCACCGCCGCAGATAATGATCTTCAGCCATTCTTTGTTCTCCATAAAGCTCAGTTGCAAAGAAAAGATAGAACATCAACAGGGCATGGAAAAGTGCGCAGGAGAAACGAGTCATCTTCAGCATCGCCACAAAGTGCAAAGAAGCGGGAAGGAAGTGCTGCCGAAGAATGTGATCGCCATTTGTTTCAGAAACTGCAGATTGAAACTTTTGACATTGTTTGGACAAAGATTGAATCTACCATTAAGGATGTTTTGAGCGATCTCAATGCTCGTGTGTTTAATAATATACAGCAATGGGTTCTGGAGTGCTTCAATGCTACTAGATTGGTTGTAGAACCTAGTATTTCTGAAGCAACTCAGTCTTATCCTGTTCTAAATAATACTACTCAAGGGCAGCTGTACACTGCCTTCGTTAGTACCAGAAACCTAGAGATTGTTGATGATATATTGACATTTGAAGAGCTTGGCCATTTCATGAAATCCCATGGATGCCACGTGGCTATGGTTTCATCACTGGAGTTTTCTTTAAAAAATGGGATTGGTGGTTGCTTGAAAGCTTTATTGCGAGGGTTTCTAGGGAGTGCTGTTGACCCAGCTGATATATCAATCTTAGCATCGTGGTATAGAGAACAAGACAACTACAATAAACCACTAGTGCTGATCATTAATGATTTGGAGAGATGTTGTGGATCAGTCTTAACTGATTTTATCCGGATGTTGAGTGAATGGGTTGTCAAGGTGCCAATTATCTTAATATTTGGAGTTGCAACAGTGGATACCCCAATTAACATTTTGCCATCACATGCTCTTGAGCGTTTGTGCGCTTTTAAGTTTATGCTTGTAACACCGGCCCAGAGAATGGATGCAATTGTTGAAGCCGTTCTTGTTAAACATTGCACTACATTTAATATTGGTCATAAAGTGGCACAGTTTTTGAGAAACTATTTCATCAACCAGGACGGGACAGTAACATCTTTTATAGCAGCTTTGAAGGTGGCATGCTTATTACATTTCTCTACCGAACCTCTGACTCTCATACATGGGCAAATTCTCGCTGAATATCAGGAGGGAAAATCTGGATTATCACCTGAGACTATGTTGAAGTATATGGATGAACTTCCATCATATGCAAGGAATCAAATGGTTGACCAGACTGCAAAGAGCATGGCTGAGGGTTTGTCGGATTTAGTGACAGTGCAGGAACATTGGACCACTGCAGTTCTCTGCCTATATGAAGCTGGAAAATATAGCAAAGTGCAACTGCTGGATTTGTTTTGTGAAGCGCTCAATAAAGAATTGTATCCATCAAGAGATTCTGGTTGTCATGTGAGGGATACAAAAGACCACAGGGTGTCTTCAACTAACGATATGCGTCGCCAATATCCAATCGAGCAAAGTGGAGGTTTTATTTGCCAAATAGTACGCAAAGTGAGGGATCTCCCTACAGAAATGCTAGATCAGTTGATAGAGAGTTGGCAAAAGCTTACTGCA
>c17593.graph_c0
GCTGCTCTCCACGATATGCCAAAACTGGCAAGTGGACAATCTGCAATCCCTTCCTTAAGAATGAACTGGTGATATTGATTAATATGCTTGAACCGATCCCATGGGGCTATTAACATCTTCTTCTACATTGTCAAAGGCGGCTTTCCCAGTTATCATTTTTACAGCTATTTCAGAGACTTCAACAAACCACTCATCCTCAGGCAAGACACTGTTGGGATCTAGCCCTGTAGCAGCAACAGCTTCAATAGCCCTACCAATAATGTTTTTAATAGCTTGATGCAGATGACGAGATAAGTAACGTCCTTGGGATGAAAATATCATCACGAATTGCATATCCAAGTAAAGCTGTTGAAGTCCAAGAGGACCCAAAGGGGTTGGACCGGTCTCAATGTCTTCCCAGAAGGCTTGGTCATCAGAAAGCCACAGGATCACTGTTTCTGCTAGTCTCATCAATAAAATAGTGGCAAACCTTTCCCTTCCCACAAACACATCTGATGCAATGCATGCCATTCGAGTAAGCTTTGCAAAAAGGTCCTGAAAAATTGGAGAAGGAAACCATTCAGGTCTCTCCACTGTCTCTTCCATACTCAAATACATTTGTGCATTCAGAAGTGGTTCCCCATCTTCTGTAAAGATGAGTTCAAGAGCATGTTGTCGGCAGAAACTGTCTCTTAGACGATCAACCTCGCGCTGGAGCCTTTTCTTCAGTTCCCGCTGTTCTGGAGGCCTTTGTTTATCTGACCCTCTTCTACTAGATTCATCACCTTTGGTGCTATGTGAAAGCTTGACTACGGCACGCGGGAGCAGCTCATCTGCTAGTAATATTGCATTAGACAGAAGTGCTATTTGCTGTGCTTCAGTCTCAGCAATCTTAACAATTTTGTGACCTGAGCCATCCAGGTTCTCAGTGACAGCTGAACCGGGCATCGCATTAATTAGTAGAGTGACATAGAAGCTGAACACGTGGTATAGGCCTTCTAATGCAAGACCATCCAATTGTAGGATTTCAAGGGGTCCTACATCTTCAAAAAGCTCCTGAACCATTGAGTTGAATTTGTGAGCACTGCTTGAAAGCTTTGGCTGTAAGCTAGTATGAGAGGAAGCTGGAGGTAGGCCTGTGTTCCTGGTGGCTGGGGAAAAGAAAGCATCCA
>c17665.graph_c0
GGCCGTGTGATCTTGGTCCGACGAGTTCATCCCAACCCAACTACGAGAATGTGAATGCATGTACAGTAACAGTAGATGATCCAAATTCCTCCATCTCCATCTCCATGCATATTCATTCATTAATCCCTCTACGCAACACATTAATAATCCACAGTTTAATTGATTCAACAACATGCAAGCCTCGAGTTCTTCAAAGTCATTGTTCAACAAAAAGAAATACCCAAACACTCCCCATTCCAACAACAATACATGTTTTCTCTACGTCATCACAGTAACCGTCGCAGCCACAATCTTGTTCCTCTTCTACACTCGCCAAACCAGAAAACTTTGCTCCAACATCAACGTCCCCCTCACGCCAGCCCAGTCCGTCATCGCCGACGAGTTCCAAACAGCCGCGACCCCTCTCGTCACCATCTTCCACTACGCCACGGCGCGTGACGTTCCCCAACAGACCAAAGGCGAGATCCGGCGCCCTTTCGACGTGCTTCAATCCCTCGCGCCATGCAACTTCCTCGTATTCGGGATCGGTTATGACGCGCTCATGTGGGACGCGTTTAATCCACGCGGCATAACGCTGTTTCTTGAGGAGGATCCTAAGTGGGCCATCTCATCGCTCAAGAAGTTTCCTATCCTACGCGCACACACTGTGCATTACGACACGCGTCTCTCCGAGGCAAAAATGCTTCTATCGTCTTATAAACAGGATTGCGGAGCTGTTGTGGAGGACGGCCACCCGCTCAAGGCGGATCAATGGTGTCGATTGGCACTGAAGGAGTTGCCAGAGGAGGTGTATGATCGTGATTGGGATGTGATCATGATTGACGGGCCGAGGGGATATTTTGCGGCAGCACCGGGGAGGATGGCCGTGATATATTCGGCAGCGGTGATGGCTCGTGGGAGGAAAAGGGCGGGTGTAACGCACGTGTTTCTTCATGACGTGGATAGGGAGGTAGAGATGCTGTATGCGAAGGAGTTTCTGTGCATGAAATATAGAGTTGGTGGTATTAGGAAGCTTTGGCATTTTGTTATACCACCTGCTGTCAATGTTACTGATACCACAAATGGATTTTGCTAAAATTCTAATCTCTTCTTTTATTCCTTTTCACCCTTTATTTCTTCTAACATTTGTGATGGTATGTTCTTCATGCGC
>c17674.graph_c0
GTGAATTTATTACTGGAGGCTACCTTTATTCTATGAATTTACACTTTAGTTTGCAGTCATAACAAAACATTTCAGGTATATGCATAACCTTATATAAATAAAAATAATGTTACAGTATAAGCCATGTAAAAAATATAGAAAAGGAATGAGTTTGTAGCCCTTCTTTCCTTCTGAACACCTTTCGGTGTATGAAGTATCGCAGTTGTATGTAAAACTGAGCTGTTAACAGCGCTAGCTACTTCTTGCCCTTGGTGGCCTTTTCGGCGGCTTTGGTGACCTTACCACCGCCAGCTTCCTTGAAGTTCACAGCCTTTATGACACCGACGGCGACCGTCTGCCTCATGTCACGCACGGCGAAACGACCGAGGGGTGGGAATTCCTGGAAGGACTCTACACATAGAGGCTTGGAAGGTACCAAGTTGACAATGGCTGCATCTCCAGACTTGATGGATTTTGGGTTGACTTCAGTAGATTTACCAGTACGACGGTCAACTTTTTCTTTGATTTCTGCAAATTTGCAGGCAATGTGGGCAGTGTGGCAATCCAAGACTGGTGTGTAACCGTTTGAGATTTGACCAGGATGGTTAAGCACAATGACTTGAGCTGTAAAATCTGCAGCACCCTTAGGTGGGTTGTTTTTGGAGTCACCAGCAACATAACCACGACGCAATTCCTTGACGGACACGTTCTTTACGTTGAAACCTACATTGTCTCCAGGTACAGCTTCTTGGAGAGCTTCGTGGTGCATCTCCACAGACTTGACTTCAGTAGTGATGTTGGCGGGGGCAAAGACAACAATGGTACCTGGTTTCAACACACCAGTTTCAACTCTGCCGACGGGCACGGTACCAATACCACCGATTTTGTATACGTCTTGCAGGGGAAGACGCAGGGGCTTGTCAGTGGGGCGGGCAGGTGGCAGGATGGCATCGAGAGCTTCAATGAGGCATTTTCCGTCAGCTTTGCCTTCCTTACGCTCCACCTGCCATCCCTTGAACCAAGGCATTTTGGTTGAAGGCTCCAACATGTTGTCTCCGTGCCATCCAGAGATGGGGACGAAGGCGACCTTGTCGGGGTTGTATCCGATCTTCTTGATGTAGGCAGACACTTCCTTCTTGATTTCTTCGTATCTTGGTTGTCCCCAGGAGACGGATTTGTCGTCCATCTTGTTAACAACGACGATCATTTGCTTGACACCGAGGGTGTAGGCGAGGAGGGCGTGCTCGCGGGTCTGGCCGTCCT
>c17714.graph_c0
GGTTCATACCGGAAAGAAGGGTAGCCGGCACAGTAGAAGTGACATATCAGATGATAGTGTTGACCTTGCTCTGGATGATCGTCCTTTTGGTGGAGCACTAGATTTCACTTCAAGCATTTCCCGGACTAGGTTTTCTTTTGATTCAAGTTCTTCTGGATCTACTGCATCGCATAGGGGTAGATCAGATGTGGGGTCAGAACATGCAAACATGCCAATGAGGACAAGTGTTGGAGATGGTTCCCGCATTAGTGTGTCAAGTATTGGCCAATGTAGTAGTGTAGGATCGGGACTAGATGACATCGAATCTCTAGGTGATGTTTTCATATGGGGAGAGGTTTGGGCAGATGGAATTTCCTCTGATGGGTTGGGGACTCAAGTCCCTTCCAAGACAGATGTGCTTATTCCTAAGCCATTAGAGTCTGATGTTGTTCTTGATGTTAATCAGATAGGACCTGGTGTGCGGCACATCGCTCTAGTTACAAGGCAAGGAGAGGTTTTTACTTGGGGAGAAGAATCTGGGGGAAGACTTGGTCATGGAATTGACAAACATTTTGGCCAGCCCCGTCTAGTTGAGTTTCTGGGTGATGCGGCTTTAGATTTTGTTGCATGTGGGGAGTTTCATACATGTGCTGCCTCTAAATATGATGATCTTTTCACATGGGGTGATGGTACACATAATGCTGGACTTCTTGGCCATGGTGCTGAGGCTAGCCACTGGATACCAAAGAGGGTCAGTGGGGATTTGGATGGACTTCAAGTTGTATCTGTTGCATGTGGTACATGGCATTCTGCATTGGCAACTTCAAATGGAAAATTGTTTACCTTTGGCGATGGAACATTTGGTGTCTTGGGCCACGGTGATCAAGAAAGTGTGCTATATCCAAGAGAAGTACAATTATTAAGCGGACTGAAGACTCTTAAGGTTGCCTGTGGTGTATGGCACACTGCAGCTATTGTAGAGGTTTCGTTTCAGACTGATTCAAATGTTTCATCATGGAAGCTCTTCACATGGGGTGATGGTGACAAATATCGTTTGGGTCATGGAAACACAGAAACATACCTGCAACCCACCCGTGTCTCTCCCCTTATTGAATATAATTTCCACCAGATAGCTTGTGGACACACCATGACTGTTGCTCTCACTACATCTGGTCATGTCTTTACAATGGGAAGCACTGAAAATGGTCAGTTAGGAAATCCCAA
>c17968.graph_c0
GAAGACATAGACGCTTCTGTGGATAAAGAAAAAAAAATGGATAAAGAAAAACTAATTTCTATGATTGAAGCCATAAACGCTTCTATCGATGAATTAGAAGCCGCTCAAGCCGCCTCTCGAGTCTCTCCGGATCCTCTTGAATGGGATTGGGAAGAGGACCCTTATCTAAATCGTCTTCCTGCTTATGAAGAAAACACAGGATTAAAGGAAGCTGTTCAAACAGGCACAGGTCAACTAAACGGTATTCCTGTAGCAATTGCTATTATGGAGTTTGACTATATGGGGGGTAGTATGGGATCTGTAGTGGGTGAAAAAATAACCCGGTTGATCGAATATGCTACCAATCAACGTTTGCCTCTTATTATAATATGTGCATCCGGAGGAGCACGTATGCAAGAAGGAAGTTTTAGCTTAATGCAAATGGCTAAAATCTCGTCTGCTTTATATAATTATCAAATCAATCAAAAGTTATTCTACGTACCGATACTTACATCTCCGACTACTGGTGGGGTAACAGCTAGTTTTGGCATGTTAGGGGATGTCATTATTGCTGAACCAAATGCTTACATTGCATTTGCGGGGAAAAGGGTAATTGAACAAACGTTGAATATCGAAGTGCCCGAAGGTTCACAATCAGCCGAATTGTTGTTCTACTCGGGCTTAGTGGATTCAATCGTACCACGTCATCTTTTAAAGGAGGTTTTAACTGAGTTATTTAAGTTCCATGGTTTCTTTCCTTTGACTCAAAATGAAAAGTAAAGCAGACCCTAAAATTCTTTTTTTTTTACGAAATTAGACAAGAGAAACATTATGTCCCTTTTCTTGTAGAAATAGAGGGAGAAATTCATCCAATGATTTAGGTCTACATTCCTTACTATATTAATTAATACTATATTAATTAATAAGATATTTATTATTCTATTATAAATAGAATATATTTTGTCCTTTTGATTCTTAATAAATCTTATTGATTTTTTCTTTGATTTTTTATTTATTATATTCTATAACTTATTATGTATACCCAATATATAGAGTATAATATATATATTCATTTGGCTATACTTAGTCTAATTTTTAAAATAAACTTAGTATAAGTATAAGTCTATATGAATTCATTCTAGTGATTATAGACTATCTTTAATATCTTTATTACAATATAAGAATAATCAAAATATAAAATTCATATAACAAAAATATTAATCTAATAATCAACAAAAAAGAACAGGTACA
>c17972.graph_c0
TGTTTTTTTTTTTTTTTTTTTTTCTTACAAAAGGATAATTCCTATGTTAAAAGGAAAACCAAAAAGTACATCAAAAATCGAGCTTATCTAGACACTGCAAACAATGATTTCTTAGAGCGGGGTTTCTAAGAAGAAGGTTGATAACCAGTGACGATCGGTCAAGAGTGTACGATCATCGTTCAGCATTTGATTCATTGTTTCAAAAAAGGTCGGGAATCTGGTAAGAGGTACACCAAATGGAGTATCTCTTTCAGATTTGACGGGGACAGGAGTGAAATCAGTCTCATCATCGGGATCACCACCGTTCGTGAATTGTGGGTCGAACAGGAATGCTCCAGGTAGTCCTTTGAAGTCAGGAGTGACGCCAAGGGAGTTGAGGTAGTTGAAAATATCTTCACATATTGCGTAAACATCCGCATGGACGCCGCAATTTGCATAAGCAATACCAATCGCTCTAGCCATAAGACTAGGTAATGATTGAGATCGTTCTGGATAGTACAACATTGCCAGTAGTTCTTCTTTTTGACGAACTGGATAGCAAGATTGATTCTTGTACTTGAGGACAGTCATACCTTCAAGTGTTGATGATATTTCAGATTTCTTCTCGTTGAGTTTAGATCCGAAGTACTCTTCTGCATACATAGCAAACGTTTTTAAGAACGCAGGATAGGTAGCGTGATGGACATAGAAGTTAGTGCCACCAATTGAATCATCTCCTTCGACTTTAAGTGCGATACTTGATATGTCTATTCCCATACGTGAAAGTACGGTGAGAATGACGACCATATTATAGCATGAGTCGAGTATTTGAGTTTGTAAAAACCCGGAGAAGATTCCAGAGTGTTGGAATCTGATTAGGTTACCGTTAGGAAGGAGGAGAGGTGTAGTCTTGATTGAGTCACACATCCAATTCCACAGATTTTCAAGTCTATGGGGTTCAGGATCAGAAGTCGGGTACATAGTTGTTGGATAGTATCCAGCTTCGAAATCAAACCAAGATCGCCATACATGATGTATGTCGTCAATAACGGTATGTCGTGCTCTCTGATCAAATTGTGACCAGTCGAACGCGAAATAAGTTTTTAACCCAGGATAGTAGTTTTGAAACCATGTGTTTAAACGGTTCCAACCACCAATAATAGTCTCATACCCCCAAAGCATGGGAGAAGTATGAGGCCCGCGGTTTAGCAACGAGATCTGGATTGGCCAAATGAAAGCCATCTCAGCCTGCAGCAGTAACGTAGGAGCGCCAAATACTAAGCGAACTTTATCAGGTTCGTGCTCTTCAACTAAATGTAATCTTGCAAAAGCAGTATTCCAGTATCTAAGATCGGTACCAAAGTTATCGGTTGTTAAGCCGTCTTTGATTCGATGATACAAGTACCTGTTCTTGGTAAAGAAATGGTTGTAGAGGTTATGTTTGGACATTCTGTTATCTGTTATGATACCGAAATCGTGTTTCAAGTTAATGATACGTTTCCAGGTTTCGGACACATTATAAGGAGCACCAACATTAGTCGACAATCTCCAAGGATATAGTCTTAAGTCAGCGTAGTGAACTACTTTTAGAGGGTTTTGAGGTTTAAAACGTTTATTCATTTCATCCAAAGCCTTCCAATAATGTTCATCTTTGTTAACGTTGTGCATTGGAACGTCAGATCGAGTCAAATTAGCATCGAATGCTTCTTGTGACCAGCGAGATCTGCGATATCCATTAATGACAGCATTAATAGTAACGCTATCGAGTCTTTTCATAAAAGCTCGGTAGACAATACCTTTGTATTGTGGGTTATGGTATTCCTCAGTTGTGATGTCGTAACCAATTGTGGTTCGGTCGATAACAACTAGGTTGTGCATTGTAGTTTAAGATCTTAAAGTGTAACGGATTACGCTCTAT
>c18072.graph_c0
GCGCGGGAGATTAAGTTCTATATAGCGTGAATATTTCTACCTTTTGAAAGCTTATATTGACCTTAAACTACATACAACCCCCTATCCTAGTCCATAACTACGATGGCTGACAATAGCGCTTCCGGTTCGAGTAAACCTAATCTCTCGTTCTCTAACGCTGTTTCATTTCTTGCTGATTACTTTTCAAAGAAAGGACACGTTCCTACTATTGAACAGTTAATCCCAGCTGAACAGGATATTAAATCTGAAGTTCAAGCTAGAGCCCCTGCTCTTAAGCCCGTAACCCTTGCTATTAATACTCCTATTGTCAACAATGCTGATGAGATAGATGACCTTAATGCTAAGACTGGTTTTAAAGCAACTGTTGCTTCTGACCTTCTCTCTGCTGTCTCCCGTCTCAATATCAATTATAAGAGGAGACTAACTCCCTCAACCTACATCCCCTGCTCACTGCAGATGTTTTCCCGCATTCATATTATGAATGAGTCCCTGTGTAAACATTATGGTTTCCTTTCTAATTGTCCAAGCTATCATCCTTATATTTTCCGTCTTTATTGCGGAATTCTTTTCTGGATGCAATGCCTCCGTGTTACTGTCCATGTTGGCTTAGCAACTCAAGACCAAGTGAGGCTTGTTTCAAGCTTCTTTGACGTCTTCACCCCTGAGTCTCTGCCTATCCCTGGGCCTTTACTTCTCATATTCAAGTCGCTCTGTGCCTCTCAACCTGAGAATTCTGATTTTGGTCTAGTCACTCCCACCGTTGAAACCTTCCGAACAACCAGACGCTCGCAGTTCATCCCTTTGAATTGCTCTAGTGTCTATGGTCTACCTAATGTTCCTGGAATGATTGCTCTGATCGAAAGTCTTAAAACTTCTTTCGCTGCTGGAGTTTTTCCTTCCCATGGTCAACATATTCCCGTTGATGCTGAAGCTACTCTCTTTGGTTCAACACAATTTGGTGCCACAAATGCGCGCTCTGCTCGCATGAGATGGTCCCTCGTTTCTCCTGGGATTGAATATCCCTGTGAAGCTGGTACCCAGCTTCATCGTTCTTTTGCTAATCATATTGACGATTTTAGTTATCCTGCCCTTGTGGCCGGTGACAACATCAATAAGCTCGAATTTTATTTTAGCTTTCATTATGGTTTTGCTTGGTTTGGTGCCGTTCGTGACGTGGCTGCAGCTATTTCTAGCTACTACCCTGCTTCTCGAACACTTGCTGATTGTCCTGTTGTTGGTTATAACCATAACCAATATTTGATTCATTACTCTGATCCAGATGACAACATTCCCGCTCCCACCAGGATTGCTGATTCAAGATCCCTTTTCCCGTTTGACTTCTTCGTTGAGACATCTTCTCGTGAAGAGCAACGAGCCAACCTCCATATTGCTGCTTCTGTTCAAACTAATGTCATCTTTCCAGGTACTCACCCTATCGCTAGTGACTTTGGTGTACGCAATAGAACACGCTTTGGACCGTTCTGGGACGTCTGGCCAACGACAAGCACCATCTACAATACTGATGGTCAAACCCGCCTGAGGAACATCGTTCGTGATTCTATCATCAACAAACGCTGATCCAAGAAAATCTGTCCTGTATGACTTTTTTGCAGTCCAGATCTACCCTTTTTTGAGCTCGAAAGACTGAGTCCCGTTTTCTGAGTTTCTTTTTTTTATTTCACCAAAATATCAAAAATCTCCGTAGCTACTCTTTAATATCTACTTTATCTAGTCAATTTCCTTTCGTTATGTTGTAATCTTTTGCATTACGTTTCTATATGAAAAAAAATTGAATAGATAAAGTAGATATTAAAGAG
>c18172.graph_c0
AAAGAGGAGCCTTGATTCTCTTCTTTTATCACCCAAAGGTTTAATTAAGGCTTTACCTGTTGTTCTATATCTATAGGACAGAAAAAACATCCAAGGAAAATGCCCTGCAACCAATTACTGCCTAGGGAACCCATTTGCTCGCCTGGCACGACAAACTAAAACAGGATGATTGGAAACTGGCCTAGCATATGACTCTATAATCAGCTAGTCGGAATCGGAATATTTTGACCCTTGCTTGAACTGGTTTACTCACTGGCACTGAAACTAGATAGCAACTGTAATTGTAATTGGATGGCAAGGAAATCACAAGATTGCTCACTTAAAACCTAGCTTGCTGGCTCTCCTAAGTCTCTTTCCCTTTCCTGCAACTGGAACTCTAAATGTAGCACTGGATGTAAACTCTCACTTGAAGAATTGCTAGCTTGCCTATAATTCCTACTTGAATAAAAGAAAGGCCTGCTTTCAATTTAAAGGCTTCCTCACTCACCGTAACAGACTCAGGCGCTAGAGAACTCTAACAATGTCCAAAGAGGTCATTGGGATTTAAATAACCCGGCTTTCAAACTAACTTAGATATGCTATTTTATACACTTACAAGAGGCAAGTTTTAGAAATAGAAATCAAGTTTCTTACACTAGGGGAGATTCAGTATATGCTCACTTCGGAAAAGATGAGTAAACAGTCACTTCTAAAAAGGAGAAAGGAGAAGGAAGTAGATTAGGGCAGGCTAACAGCGCCAGGAAATGTATGAGAACTCGCCTGTCCTGCCTATGTAACCTATTCGATTAACTCTCCTGGTCCGACAGCAAAACAAAGCGAACTTCCACGGGATCTGCCAAAGGAAATGGCCTTGACATTGCAGGAAAAACATATATATAGGCTGCAGATGGCCCAGAATATGCGATTGCGGATATACCTGAATACGCTATGGGACTTATCTTTCCCTTGCCAGCTGGGATATTTTCTGTGAGCAAGCAAGCCTCTTTCTTCCTTTGCTTTGGGACGAGGCCAGTTATCTTAATCCATCCAGAGGGAGTGCCCCATAAGCCAATGCCATTCCATTCATTTCCCGTTACCTGCCAGCCATTAATTAGGAATTAGGAGTTCTGTCCATGCGATCTAACAGACTAACAGGACAAGCAGTAGTTTTGAAAGGAAAATCCAGCAAACAAGGGATAGGGATAAGGCAAGTCTTTCCAGTAAGTGGTCGCAAGCGAATGACCTAGGAAGAAGCCCGTTTACTAAGAAGTTAACATGCCCTGCAACGGATCTCAAACAAAGCGTGGCTGACAGCGCCAAGAAAGTATGGCTTACACTTCCTTAGGAAGTCAGAACTGGTGGAAGTGGGCTGGCTAATTTACCACAAGGGCTCGGGCCTAATTGGACTTATAAAGAGTTATCAGTCACAAAGGAAGCTATTATTCAAGCAAGAAGGACTCGGCTTACTCACCTGGAATGCACCCTAACCTAAGGGAGAGTTCCTCAAAAAAGGTAGTAAGGAGATACTTATCCAAGAAGCTAGTGATTTGGCTAACCTCAGGTACCTTCCCAATCGAACTATCGTGCGTGACACATACATGCCGATTCCATAAGCTTATTTCACTCATTGCTATTAGTGGAAGAATGCCCTCAATGTCCATGCGGCTGCCTTGAACGAATCCCATTCGTAGTTCTTAATAAACCTCGTCAATCCGGACGGGATAAATTCCAAAGGATCATGCCGAGTTCCAGAAAGATTCTTTTTTCATCAAAGACCGAGGTAGGATGCGCGTGACTAATCAATTACCTGCTGCTTTCCACAAGGGTATGAAAGATTTTGATAAAGTCTCACTCTCGGCTGGGGAAGATCGATCTAAGGGGTGAACCTATTTCCGGATTCCTTCTAGTGCTTAAGGTGCGTAGCGGAAGAAGACTTTTCACGCTTTCTTAATTGCGCAATTAAGAATATATTAGTAAGCCATGGAACTGATTGATCTGTAAGAAACTGTCTGACTAGCACCCGTAATAGATAGGCCTACTTATAGGAATGGATAGCCTCTTTACCTTCTTTCATGATGTAGTTGCTTATCCTTTAGGGAAGCTTTTCACTCCTAGGTGAAAGAGATGTGGAACTCTTTGACAGCAGGAACTTGAGACTCGGCTTAGTGTCTTACGTGATTAGGCCTCTATTTAAGCATCAAAACAAGAGTAACAGGAGGCGAAGTAGGAATAGGAGAAAAACAAGTTCCAGCAGCTCTTCGACCACTTTGTAGCGCTCCTTTCTAGGCGATTTCAACTCGGAATCTTCTTTCCCAAAGGGAGTGATCAGTGGAGGAAGAAGCTCTTACAGAATCAGCCGCTCTTAGCTCTTAAGGGAGTTATTTTCTTCACGTCTCCTAGGCTAAACCGATTTAGCTTTATAGAAGCACCTTTATCTCCGCTTCGCCCACTAGAGATTTGAAATTCCCCGCCCCTACTTTTAAAGTAAAGAAGATGAAGACTTCTTTTCTTGTATCTTAGTGCGCATAATTGACCATTTACTTATTGAGTGGTATAAGTGGTACTACACCATTGCAGTTAGACTAGAATACTCCTTTGGAGGTTCTTCTCTCTCCTCCGGTTGTACCTTCTTCAGTGAACCGAACCCTTTCCAAACCAAATTTGCAGCTTTTGGTCTAACTTAGCCTATGATATCAATTCCCACTTACTTCTGTAAATGTAAAAACTTATCCCCCCTCTTTAGTTGGGCTCGTTCTTTCAATGGCCTCTTTACTCCATGAGTTCTGGGCACATATGATTGCATACCGTCTGTCAGGACAATCCTATATGTGAAGGGTTACTTGCTACGTCTCGCTGACTCCCGCCTCGCCTATCTCTCATCAAAGAGTATCAGAAAAGTTACTATTCGTCCTACTTAACTGCAGGAATGCTAACCTCTGACCCTATCCGCCGGTTTATGAACTCTAGT
>c18214.graph_c0
GTTGGAGGATTAGCTTGGGAGACACAAACTGAAGAAATGCGAAAATATTTTGAACAGTTTGGTGATATTCTTGAAGCTGTCATTATCACTGATAAGAACACAGCAAAATCTAAAGGCTATGGATTCGTAACATTTCGTGATCCAGAATCAGCTAGAAGAGCTTGTACTGATCCAAATCCAGTTATAGATGGAAGAAGAGCAAATTGTAACATTGCTTCTCTTGGAAGACCTAGACCATCACCACCTAGAGGGAGGGGAACATTTCAAGGTGGGGTGGGGACAGGAGGACCGGCATCTTACGGTGGCATTCCGCCAGCTGGACCACCACAAGCATTGGCGCCACCACAGCCAGCGCCACTATTGTACCCGCCATATGGCTACCCCACCTACACTCCTGAATATGGGTACCATCAAGCTCCAATGTATAATCCTCAAGCACAATACTTTCAACAAGTTTATGGACCATCATCTTCCACAATGGGCTCCCCATATTACTATGGCTATTCTGTGCAAGCACCACGAGGAGGTGGTACATTTTCTACATCACAACCACATCGTATACCAGCTGGACCGTCCTATCTATACTACCCTACTACACCCATGGATGCTTCTAATTTCACTCCATATCGTCCACTTCAACAACCACCAATAAGGCTACACCCTTCTTCTCCTAGTGATTTACAGACTCAGCAACGATCCTCCTCTGAGACAGCAACGGGAGTAGTTATAACTTCAGAAAGTTCAAATACTCAAGGGAGGAACTAATGAAAATATATACCCCTTAAGATACAACTGTATAATCTTCAAATTTAAATTTCATGATCTCATTAATTCTTGATCTTTTTAATTAATTTCCAAATTATATGTTCATTTTTTTTGGGTCCACATGCCGTAGCTTTAGGCAATAATGGTTCTCTCGACAGATTACTTCCATAGCTATGGCATTTGGAAGTTGGACTAATTAATCAACTTGATGGAGATTATCTTATCTTCATTTTCTTTTCCTTGTTTTTCCAAAG
>c18305.graph_c0
CACAAATTACCAAAAATACATACATTACATATATGTATATATATGAAATTACTGACCAATATTCCTTTAAATGAAATTCTTGTGTTTCTGTGACACACCCAGCTCACTGTTTCTTGTGTTTCATTTCTTCTAGTTCAAATATTTCTCTCTATGGCAGATTTTTGGAACCATCCATAGGAATTGAGCTGCATCTCTGCATCCACAGTCTTGCTATATTTGATATATGCCCAGAAGCAGAATCTCCACTAGCAATACTCAAAGAGGTGAAAAAAAAGATTGCAATTTTAAGAGTTTATTATGCTATATGTGCATAAATGCTCAGAGTGATGAAGCTCCTCAAATATGCATTGACTGGGAAGAGGGTTACTTATAGAGATTTTTGCAGTGTTATTTAGCAGGAAAATATATAGGACTATGAATCCAAGTTAGAAGTTTTCACTAGTTTCTGCAGCATCAACTGTTGGCATGCAATGGCAGTTGTTATAACTTTGGTACTAATATTTGTGGGAATTGTGTTTCTAGTCCTACTTCATGTTTGTTTTTCTGAGTGGTTCTCTAGAAGAGGAGGCACAGAATCAATGGTTGAGAGGAGTACAAATGGAGGTAGAAGCATATCCATAATTGACTTGGAGAAGCTTCCATGTTATGATTATGTTGCCAAAGACAATACAAGTAGCCCTGTGGATTGTGCAGTTTGCCTGGAGAACCTCACTACAGGGGATAAGTGCAGATTGTTACCTATTTGTAAGCACAGTTTTCATGCACAATGTGTGGACACATGGCTTCTGAAGACTCCCATATGTCCAATTTGCAGATCCAGAGCTGGTTCTCAAAGTGGAAACCAAGTTATAGGTAACAACAATGGCTACTTTATTGAACCAAACAGCTTGTCTAGGGACAACCAAACTGCTACAGAAAGCCTAGAAAATGGTCCATCAAGTAATGTTGGTATAGAGTTCAGAGAAAATCCAACACTAGGAAGCCCTATATCAGGTCATAGACAAGTAGAATCACAGGAGCAGTAAACAGGTACAACAGAAAAAATCAAATGATATCTGCTACTACTTTGCTTCATGTTGCAGAGTTTGCAGCTATATGATATCTAGCTGAAGATGTGCACCAAGATATTTGAATGAGGAACAGTAGAATCAGATAGTGTTATTAGCATTGTTAGTTGTTACTACATTATTTTGTTTGTATATTAATTTACTTCCATTGTTGTTTTTTAATAATTCAAGTAAAAGACACCTCATTGATTGCTAGACAGAATGATGAATGG
>c18323.graph_c0
GTTGTTGTTGTTGTTGTTGCTGCAGCAATTGGACAACAAGACAAGTCTACCTTAACATTGGATTGTTGTATGAGGTTTCTCCAAGAATCTGGGAGTGGCTGTCTATTACGCACGTGCTGGCAAATCTCGTAGATCAGTGAACGACCATGGTCAATTGATGCACTTTGTGTGTTGGATGTAGCGGTGATGACATCCAACTCGTGGCTTCTGATGTAGGGATTGAATTCGAGCTTTTGTGACTCTTCCATGGAAAGGTTCTCGTTGATGCTTATTTCTCCAACATCAATGAAAGGGAATTGATTTTCGTCCCATGGTTTGGTGCAATCTAGTGCAATCTCGCGTGCGGATTCATCATTTGGAACTGGTCTTACTTGCACTTGGAAAACATAATGAACTCCATCCGGGGAACTCACTCGCTTTTGGAAATCGTTAGCAAGAAAAAGCAAAGGACGGGAATCATTTTCATCCCTTGGAATTGCACCTGTTTCAGGTGGAAGAATCCCAGTTGGCTTAACCTTACCTCTGTCCTCACTGATGCTTGTGTCATAAGGCCTTAACTTGAACTTCACATACATTTCTTGTTCATCTTGGAACCGCATGACCCTGCAATAGTTTGAGTAGTAATGCAATTCAGCATATGAGTCAGCATTTCTAAGGGAACTCCACACTGCTTCACGAACATGTGGAACATTCTTCACAAGTTCTTCCCGTGCAGGAAGTCCACACACAAGCCAGCTTGCAAAATCAGCTAGAGTTCGAGCATAAAATGCATTGCCTGTTTTTAGTGTCAAGTCAATGAGAGGAGGAGAGTTCTCTGAACTTGAAGGTCCATCAGAGAGTATTCTCAAAGCTGCACCCCGTGCATCAATTCTTGCATCGTCATCAGCACTCAAGCTATTACTGTGCCTTACAATGATGGGGTAGCTTTTTCCAGGGTGAAAAATCTTGTGCATTGGTAGACCCTCAAGCTTGTTGTATATTTTCAAGTGCCCCTTTCCACTGACACCAATGCGATGAAAGTATCTTGCTTTAGCATTCATAGTTGTGGCAGCTAAGTTTGCAGCCAAATTTGCAACTATTTTCTTGTAGTCCATGTCCATCTCCTCTATCCTTTCATCAAAACCATTTCCTGAGTTCCTCGTTGAAACTCTTGTTTGAGATCCAATGTACATGCTGCCCTCATGGAGTACAGAATTCATTGGAGCAACTGAGAGTGCACCTAGAATGACATTCTTTTCAATAAGAGATCCAGGGAGAACTAGGCTTTGACTCCCAACAACTGAGTTATCCTGAATCTCTATTTTCCCAGAAGCATATCTGTTATTGGAATAATGGAAACCAGTGATTATGCGGCTAAAGTCACCAAGATGGACACCATCACCAATTGACATTAACTCTGGGTTTGGAACTGGGTTGATGGCTCTAATGGAGCAATGCTTGCCGATTTTTGCACCCAAAAGGCGTAAGTATATGCAGAAGGCTTCTGTTCCTGAGAGAAGCTTTGCAAATCTAAGGTGACAGGAGAGAGTCAAATGGTGTTGAAGCCAGGTTTTGAAGTGGGTTTGTTTATAATTGTGTTTGATAAAATGAGTCAATGCACAGGTGAGAGAGGTGAGTATAAGTCCATGAAGCAAGTATGCACATGTAAATGAAGTGGCAAAGGAAACGGGATTAAATGAGACATCAGAAAACATGGTTGCATAGGCAGTAATGGTAAATGGGATCCAGTGGAAGGCCCCACATATGCAAGCAAATGAAAAGCTTTG
>c18361.graph_c0
ATTGAGGAGTTTGCTTTTGCTTCTAGAGCAAGATAAAAAGAAATATAAAGGTGATTCAAAAAAATTAAACAGATTTGAAGCAAATCATTTGTCACGGGTCTTCCATTATAATCAATTTTCCAACCCCAAATTTTCAACGTGAAAAAAGGAGATAAAATTGAACAAAAAAACTATATGAACCTACAAAAAACTGTAAATATCAATTTACTATAGTAAACAAGGGTCTAATCTAGAAGTTAATTCAGCAACAGAGTATAGTTATCCAGTTGAAAACTAACCAGTCTTAGCTCCTACATTTTACAGAATACATAAACTGAACAGAAAATAAGTTATCTCAATAGAAAAGAGAACAGGCATAAACTCAGCAACAGCCATCAAATGACATTGACTAAAGCTTGGCAAACTACAATTCTGGCATCCCAAACTGACTGGAAAAACACAACACAAGGAACTGAAAGAACTTTATGAAGAGACAAGCTTCAATAGATGCAATTAATTAACAAAAGCTTCACCACTCTTGAGTATGAAACCAGACGAAATCTAAATCTCTATAGTAAATAGAAAACAGTTTTACCTTGCCGTATGAAACTAGATAAAATCTCAACCTCCCAAAGTAAATAGAAAAAATCAAAGATTACTGAGTCCCAAGCATGATGCCTTAACAAACAATGAAATTCAAACACCCAACCAAAATAAAATAAAAAATCTAACATATATTAGGAAAACCAAACAGCATAGTACAATCAATGAAGTTTTTTCATTAGTAGCCCTTTATAAAGAGTATTTATATTGCAAGGGTTAACAGAGTGTAACAAGATAGCAGCATATCGACCAATGCAGAATAGCTAAAATATATTTGTTGCATTGTCAATTAAACAATACAAAATATCAACACTAAACATGACCCTACTAATGTAACATTTTGCTAAATTACTTCTGTGGGATGGCATGAACATTACATCTTTTGAAAGATCACCTCCAAATCACAACTAGCATTGAAAATTGTCATATTATCCAGCTATTTAAGTCAGCCTAAAGAACAAATATTCAAAGAAATTGCAGTTAAAAACATATCAAACCATCACCAAAAACAGATCCCCA
>c18494.graph_c0
AGCACACTCCTTCAAAGTATCATATATTCCCTCTATACTATCATCTTTCATGCACACTAGAAAGCAACTACTCATCTGAGGCCTACGGGTCCCTGCATTGAAAAGAGTTGGAGACGCATGGGTGAACCATCGTTGAGACATCATGTGGTAAGTTTTAATAGCAGATTCTATGTCCTCTTTGTGAATTCCCACAGAAACCCTCATCAACATGTGTTGTGGCCTCTCTATAACCTTTCCTTTAACCTTTAAGAGGTACGATTTCTCAAGGGTTTTGAAACCAAAATAATCATAGTCAAAATCCCTATCATAGATGATCTCGCTGTCCAAACGAGCAGCATTCTTGATGATAATTTCATAGACATCATCAGCAATAAGAGGAGCCTCCACTCCAGATCTCTCGTCAATATAATTGTACATGATCTTGATCGTCTCTGAAAATGAATCGATTGTGTTCTTATGCAGATTAGAAACAGATATCTTGCCAGCCAATGAAGCGTAGTCAGGGTGGTTGGTAGTCATGGCGGCAGCGGTTTCAGCGGCCAACTCATCGAGTTGAGTAGTGGTGATGCCTTTGTAGATGCCGGCACACACTTTCTGAGAAACTAGAACTGGATCACAGTGCTCTGTGTTCAAACCGCAACTTAGTTTTTTTAGACGAGCGGTTATCTCATCAAAACGAACAGCTTCTTGGTGTCCATTTCTGTTTACAACATACATTTTTCTTCTTCTTCTTTTGTTTTGATCAAATTGAAGCTTTTTGGCGCGTGTGAGTGTATGAGAAAGGACAATGGGCGTGAGTATTTATAGCACAGTTGAGGGTGGGGTGTGAATAGCAGTTTGAAATTTTGAAATTAGGGTTGTAGACTTGTGCCGGATTCCCGCCAAATTGTTGAGGTGTGAGAAGTGCGCTCCATCTTTCTTGACTTGGCGCGGCTTGTGATGACCGTTGGATTAGTTAACCCAAAATTTTGGACGGCTGTCAAAGAACACTTCTTCAGCACTCCTCTTTTCCGCTGGTAACTTCTTTGGCACACTTCAACAATTT
>c18513.graph_c0
GGCAAGGAAGGCACTGAGAGCATTGAAAGGGCTGGTGAAGCTGCAGGCCCTGGTGAGGGGTCATATTGAGAGGAAAAGGACAGCAGAGTGGCTCAAAAGAATGCAAGCGCTTGTACGGACACAGGCACGAGTCGCTGCAACGCGAAACCTGCAAACCCCACATTCAAATGCAAAATCATCTGCATGCCACCTCCATAGTCCAGCAACACCAGAAATATCTGAAAACCCTATCAAATCAAGGAGCATAAAACATGAGCATTCACATTTACTCAAGAGAAATGGTTCCAAATCATGTGTCCTGATCAGTGGCAACAATCAAGACAAAAGTGGGAATATACCAGAGACTCAGTTAGATGAACAATCATGGCATACAGTAAAATCACTGATAAGAACTTATAATGGAAAAAGTGATAGGATTGTTGAAATTGATTCTGCAAAACAGCACCTCAAATCAAAACGTAGAAACCTCTTTCACTCCACAAGTGATACCCTATCTTCTGATCATTATTATAGTAAGAGCTTCACCTCCACAAAGGAGTCATCATCTCTTCAATCTGGTCAAACTCAAAGTGTATCTTGTGAAGTCAATTCCTACATCAATAGCAAACTAAAAGTCAACGAAGTTGAGGAGAGTCCATTCTGCACTGCACACAATAGTCCTCAATTTCTATCTGCAACCTCAAAAGATGAAGGCTCAAAGAGAAGTCCTTTCACTAGGAGTGATGGCTCAAAAAGCTACTACCTTGGAGATTACTGTGGCTACCCAAGTTACATGGCGAACACCGAGTCGTCGAAGGCAAAGGCGAGATCTCTGAGTGCACCAAAACAAAGGCCACAATATGAGAGGTCTGGTTCATCTAATAGGTACTCGCTTAATGGATATGAGATGTCAAGAATGGCAGCAGCGGCGGCCGCAACACAGAAGACATCTGCATTGCAAACAAGCTTTGCCAGCAAAGGCTATCCAGGTTCTGGTCGTTTGGACAAGCTTGGAATGCCTGTGGGGTATAGATACTAACGTTAATGTTTATGTTAAAATGATTTTGTAATTGTATCTTTATATTTCACTG
>c18518.graph_c0
GTTTGGGGTAAAGGGGGTTTATACGTCAAGCGTGATTAAAGGTGCAGCTCAGTTTCTACGGCATTACGTTAGTTTTCTAGCTCCAAGGAAGGGCTTTGTATTTTTATGCAATTTAGCATCCACGGCCAAACATCAATCTTTTGGGCGGGTTGGGCTTATGGGCCTTGCTGAATGCATAGCTGCTGCTTCTACTGGAATTGGAATACTTATCCATGCCAGGACAGAGTCATCCACACGCACTTTTCCAGTGGTAGAATTTGTTACTGGGATGGAAAATCAAACTGATAAAAAAGAATTGCTGGATATCTTTAGATATGTAATTGAGAGCAGCAAACGACATTTCAATCCCAGTTACCGACTTCAAGTTTGTGGCAGAATTCTGGAGGCCGCTGCTTCTGTTGTGTGCACATTTGATATTCCTCTTGAAATTCTTTTACTTTTCATTTCAGCTTTGCCACGGGAATTTACAGATTATGGTGGCCAATTAAGGTTGACTGTGCAAAGATGGCTTTCTGGATGTGGTTACAAGGATTGCAGTGCCAATTGCTGTATTAATGAGATGAAGCTCTGGAAGAGTCTTTATGACTTCCCACAGACCTTTGTCAATAATGATCTTTGCACTGATATTTCTCTTAATTATGACGATGACGACTTGAATGCATGGGAGTTTGAGGCAAATAGATGGGCAAGATTGTTTTTCCTTACAATTAAGGAGAAACATCCTCTGGAACCAATGTTAATGTTCATTCAAAATACTGGCTCTAATATCTTCAAACAAAACCATGATATATCATTGAAATTCTTGATTCTTGCCTCAAGCTTGGTTCTGGAGCTTCGCAGAACAATGGAAAGAGTTATAGAATATGGTAATAAAGGCAGAACAAATTTAGGGTGTGCCTTTCCTGGTGTAGCTGATGATCAGAGTTTCATAGATGGCATTTCTGAGAAGCTTGTTGATAAATTTCTGTACTTGTTGGATGATCTGGTTAAGTTTGCAAACCAGTCTTGTTGTGTTTTCTGGTCTGGTGTTGTTGCAGAGGACACTGCATTACCGGGTCCAGTGAAAGGAAAACTTGGAGGTCCCAGTCAAAGAAGGTTGCCAATTTCTGCCACCACTGCTGTATTGCAGGCGATGATGTCGGTGAAGGGAACATCAGTAATATTATTGTGGTGTAAACAACTTAAAAGAGATGCTGTGCTTAACTCTGCTTTTACTTTTATGTGGCTATTCTTCTGGCGGACAACTAGATCTCCGCTTTCTTTCTCAGAGGCACAAGCAGAAGTTTGTCTTGCAGCATATGAAGCGTTGGTCCCTGTTCTCAGAGTTCTAGCTTCTACATACTGTAGTCAATCTTTTAATCTCATTAAGGAAAATGAGCAATTGTTTCCAGAGATAGAAGAAGGAAGTCCCCAGTTAGACTATCTATGTGTATCTTTCATGCAAAATATCAATGATCTTCTAGGAGCTGGAACTTTGGCAAGAAGCCGAAGGGCTGTTTTGTTGGATATAAAGTGGGTGTGCTTAGAATCTTTGCTGTCGATTCCTTCGTATGCTCTCAAAAACGGGTTTCATTTGGAGGGAAACCATGCTTTCTTCTCAGGTGGCACTCTGAGATGCATTTTTGGTGATCTTGTTGAGAGCCTTGAAAATGCTGGAGAAAGTTCTGTTTTACCCATGCTGAGTTCACTCAGAATGTTATTTCAGCTAGTTGCCAAAGTGACGTCAAGTGATGTTGTTTCATGTAGTCATGTGATAGATGCACAGATGACATGGAATTTGGTCCATTCATCATGGATATTGCATGTAAATTGCAATAAGCGAAGAGTTGCTTCAATTGCTGCTCTTTTGTCATCTGTTTTGCATCCTTTGTTATTTAATGATGAGAACATGCATCAAACAGACAATGCACCGGGACCACTGAGATGGTTTATTGAAAATCTTCTCAAGGAAGGCACAAAGAGTCCTCGTACAATTCGACTTGCAGCATTGCACTTAACAGGGTTATGGCTCTTAAATCCTAGGATTATAAAGTTTTATCTGAAGGAGCTTAAACTGTTATCTCTCTATGGTTCAGTTGCATTTGATGAGGATTTTGAATCTGAGCTAGCTGAAAATAATGATGCAAGACTGGAGGTCTCTTTGTTGGCCAGGAACCCCGATCCCGAGTTGACTGAAGAATTTATTAATACAGAGTTGTATGCACGTGTATCCGTAGCTGTTCTGTTTCACAAGTTGGCAGACTTGGCTTGTATGGTGGGGTCACCAAATGAAGATGCAGATTGCATTGCAGCATTAGAATCTGGCCGATCGTTTCTGCTAGAGCTTCTTGACTCTGTGGTCAATGACAAAGATCTTTCTAAGGAATTGTACAAAAAATATAGCTCTATTCATAGGCGCAAAATACGTGCCTGGCAATTAATATGTGTCTTGTCACCATTTGTTGAGGACGATATAGTTGGGAAAGTTTTAGACTACTTGTACATATCACTTAATAGAAATAACTTGCCAGCTGTTCGACAATACTTAGAGACGTTTGCAATCAACATATACCTGAAGTTTCCATCACTTGTTAAAGAACGATTGGTCCCTATATTGCAGGATTATGACATGAAACAGCAGGCTCTATCTTCATATGTGTTCATAGCGGCAAATGTCATTCTTAATTCATCTAAAGATGTTCAATCAAGGCATTTGGATGAATTGTTTCCTCCCCTAATTCCATTGTTAACATCACATCATCACAGCTTACGTGGTTTTACCCAGTTACTAGTGTATCAGATTCTGCATAAACTGTTTCCATTGTTGAATGATGGGTCTTCTGAGATGCTTCCTTTAGAGAAGAGGTGCTTTGTAGATTTGAAAACATACCTTGCAAGGAATTCGGATTGTGCACGGTTACGTGCATCAATGGAAGGATATCTAGATGCTTATAACCCAAATAGCTCTGTCACTCCTGCTGGAATATTCATCAATCGAGTTGAGGAGAATGATTTTGAATGCGTTCCAACATCTCTCATGGAG
>c18603.graph_c0
CAAGGCCAATCCGGTTCCGGTAAAACTTCGACGATTGCTGTAGCTGTTTGCCAACTCGTTGATACCTCTAAGAGACAGGTGCAGGCTTTAGTTGTGTCACCAACTAGGGATTTGGCCTTGCAGACTGAAAAAGTGATAATGGCCCTAGGACGGTTCATGAAAATACAAACACACTCATGTATTGGAGGTAGAAGTGTTGCAGAAGATATAAAGAAAATTGAGAAAGGAGTTCATGTGGTTTCTGCTACTCCTGGCAGAATTCTCAGCCTGATGAAAAGCACAATATGGCCCAAAAGATCTATAAAGATTGTAGTTTTTGATGAATCTGATGAATTGTTGAGCTTCAAGGATCAAATTTATGAGGTTTATGAAAATCTCCCACGAAACATGCAGGTTGTCCTAGTTTCTACTGGCCGATGTGAAATACGAGAGATGACAAATAAGTTCATGACGGATCCTGTGAGTATCGTTGTAAAACCTGAAGATTTGAATTTGGAGGGCCTAAAACAATTTTATGTTCCTGTGATGACCGAGAGAAGCAAGTTTCCGGCTCTCTGTAAAGTTTATGAGAAGCTGACCATTTGCGATGCGGTTATATTTTGTAACAATAACAGAAAGGTGGATTGGTTAACCGAAACAATGAGGAAAGACAATTTTTCTGTTTCATCCATGCATGGTGACATGACTCAAACAGAAAAAGAGGCTATCATGGGAGAATTCCGTGCTGGAAAAACCCGGGCTTTGATAACAACAGATATCTTGGCTTTTTGCCTGAATGTTTCTCTAGTTGTCAATTATGACTTTCCAGATAGACGAGAGTTGTACCTCCATCGGGTTGGTTGTTCTGGGTCATTTTGGCGAAAGAGAGAGAGGTTTGCCGTCAGCCTTGTCAAAGAGTGTGAGGGCCGGATCTTGCAAGATATTCAGAAATATACTGAGATTGATCGAATGCCTGCTCATCTTATATAGTGTCACCTTGTATACAAACCCTGAGTTCATGGGTTTTCACCCGTTTTGCTTTCATTTGTAGATATGCTTTCCCTTTCCCAAATTTCCACCTTAATTTGTAGATATGCTTTCCCTTTCCCAAATTTCCACCTTA
>c18614.graph_c0
GTTATAAAATAGCATACTTTTATCATAACTAACGCAATGCTCATTCGTATAGATTGAGTTCTTTTGCATATACAATTATACTCAATATAAAAAGTCAAATGCAAAGTTGTTTGGCAACTATCTAAATCTTCTTTAAAATCTTATTTTAGTATTCTATTGTTTCTATGTTTTTTCTTTCTTTCTTGAGCTTTCACTTCGTAATGCGGAACTTGTCCTTAACTTCTCCGGTATCAGATGTAACAAACTCTAAGTTTAAGTCATTCCTTGTAGCATGTGCTCTTAAATAACCAAACTCAGAAATCCTTTTAAGACTCCAGCTTTCCACATTGTTTGAGAAGTTGTCTAAGGTGAAGCCAGCCATGCCAATGACAGCATGTACAGGAGCAGTGTAATTTCGGTTATCATATGTGTCTACTCCATCTTGATCTTTTGTAGGCATAGCTCTACATTCATCATCATATACCGAGCAAGTTCTCTCATAATTATGCACATGACCAAAAAGAACCAAGTCAACCTTATTCTCTAACAATAATGGCTCCACTGCTTCAACAAATTTGTTATCAGTGGAGAACAATCCATGGTTGGAAGTGTACATTGGTCTATGTCCCATAAAGATTAACCAGGGAGTGTTCTGTCGATTAATGGAAGCCATATCCTTTTTCATCCACGCATACTGCTCAGAATTTACTGACCAATCATGCTCAGTTGATATTATGGTGAAATGAACACTTCCTTGTTCAATAGAGTACCAAGGCTTATCCTTTGCTATAGTTGGCATTGGAAAGTATGTTTCATAAGGTACTCCACATTCTCCACCAGAGTCAGGAGTAAGATAAACTGAACCAGAGTTTATATAATCCCTCTCATGGTTCCCAATGGCTGTCATGTAGGAAATTCTAGAAGCTACTGGATTGATAAGATGAAGGAAGAAATCCCATTCTGCTAGAAAACCTGTTGCATAGCTTATGTCTCCGATGTGAAAAACAGAGTTTACAACATTGTTGTTCACATCATTAGTTATAGCTTTAATAACCGAGAGAGCTCCTGGCTGAATGTAATGTTCTTGTGAAGCATCAAGAGGAGTCTTTCCCATGTCACCAAATGCAATGAATCTGACCTCATCTGAGCCTCCAGCAGGTGGAGTTGAAAACTGGATTTTTTCACTCCAACCAACTGAGTTACTTCCATATCTGTATGAGAAGGTAGTTGAAGGTTTAAGTCCTGTCATTACAGCTGAATGAATGTATCCTGGGTCATGCCAACCAAAATCCTTGGCAGGACTTGGCAATACAGAACTGCACATATCTTCTTGAGAAAAAGTAGTGACGGCTGAAGTTACTGTATTCCCATCTCCATATTGAACTTGCTGAGGTACATTGTCTCCACTAACCCATGTCAATCTCATCGAGTTTCCAGTTGAATCTATGCTTGAGAGATGCCCATAGAGTGGCTTTTTAGGGTTAGCAAAAGCTAAAGGTTTAGACCTTGCCACAATGCAAGGGTTTAGGAATCCACCAGAGAAGAGCACAAACTCAATGTCACTTCTAATGTTGATAACATGGAATTTTATGGAACCACTTGTCAAGTATTGTGCCTTGACAGGGTAATGGCAAAGCAGAGGAAGTTTAGC
>c18703.graph_c0
GCTTTGCTTTGCTTTGCTTTACTTACAATAATATGTGGAGACTTAATAATTGTGAGTAGGTGCATAATGGGACCATATGGTATATATTAACATTATTGTTCGCTGTTGAAATGCCTTTTTCTCCCTTTTGGTAGCTAGATAGTCAATTGGAGAGGTAGCCATGAAAACCACTTCATGTTTAATCTCTTCAAACCTTCATATCTAGTAGTTGGAACATGGATATGTTGATATATCAATGTTAATTGATCATTCTAAATTCACTCACTACTTTTATCTTCTTTTTTTAATTATCTGTTCATCACTCTAAATTCACTCACTATTCTCGCCTTTAAACTAGCTTCAAAGACTTCTGCGTATTTAGGTATCAAAGTGTCTTTGCATATACACATATATCATCATCGGTGATCATTGAAGTCACACACGGAAAATACCTCTGTTTTAGCATATAACACTAGCTAGCTAGCTTAATTTTGATGATGAGAATGGTGTTTGTTTGGGATTTGGGAAGCAGAAAGAAATGAAAAGCGATGTTGGTGAGGTTCAATCTGAAGACGAATTTACATGTTGAAGCAGTAAAATACGATCTCAGATTGAGCCGCGCCAATATCACTTTGTTATATATTATTCATGATCGATCCCAAGCTGCTAGTTAGCTAGCTTGTTTCGCTTTCCAGCGTGTCCCAACTAATTAATCAGATTCTCTTGTCAGAATATTCCTAATTCCCAATATATATTATCTTAATTATCATGTTAGACTGATATTGAAACTATATATATGCTGTATATATATACGTACGTACCAGCAAAGTCGTGGAAGCTCAAACGCGCAATATATAGGAATTGCAAATATGTCGATCTGTCACTTTGTTTCTCATATGGCATGGCACGCAGAGAAAAATTATTCCCTTTACGTGTGTGGATTCTGATTCGTAAATTCTTCTCAGTTAAGTTTACACTAATTTCAAGGAGATCGATAGACAGAAAGTAAATATGGGACAGAAGTTGAATTGCAGAAGATGATCAGCAAGTAGAGTAGTAGTATAGCTATAGCTATAGCTATAGCTAGCCATGCATATGTATACCATATATATCCGGAATTAATATTCCTCATCTGATCAGCTTTTCTTTCCTTCTTTGTGATATATTGTTTTATTAATTATTTGATATATAATTAAAAGCAGATATAGCTTGGAGT
>c18718.graph_c0
TATCCCCTCTTTCCTGTTCCTCCCTTGAAGTTCCCAAGTCATCCCATAGCCTAAGGATTTCACCAGAGCAAGAGAAGAGTCTAGGATATGGCTTCATCATGGAAATTGTTTCCTTTGAGAGACCATCTCCAATGAGGAAAATTGCATGCACCAAGGCCATGCATGATCCAGCAGAAATCACTCCATTATCCAAATATGCACCAAAACTTGGCACATATCCGCTATTGAACCATTTGGCTTCTTCCAAAAATGCTTCAAATATGTCAATCCACGTTCTTTTCAAGGAAGCAACAACAGTTAGCCCATGTTCTTTCTGAACTCTATAAGCAATTTCATTGGTGGTGTTATATAATGCCATATAGCATATCTTCATATACTCAGGAAGTTGCTCCATTGCATCAAGATCCCACTTTTTGATTGCCTTGGTGAAAAGAACAAGTTCATCTAATGTGCCATAAGTGTCATAGATGTCATCCATTACCAGCAAAATGCAGATGGTTTTTGAAAGTTCAATTCTGCAATTTGAATAACATGGTTCTGGAAATATTCCCACTGTCCATAGGAAACACTCTGCTGGTCTATCTCTAGCAAAACCAAGCCTCTCAACAAGTCCCAACTCTTTCCACCACCTTGAGATTTCTGCTAATTCTCTTTGTTGTAGAGACTGAAGCATGTGAGAATCTAACTTTGCCAATTCCAAAAGAGCTGGAATTTGGCTGCTTGATTGCCTATACTCTTCCATGTAATTTCTGGCTTCTAACCTTGCCATTCTAAGGTGCTTTGGAAGCATTAATGTTCTAGCAATGTGCCTTCCTACTTCAGGGTCAAGATGTGGGATTAACTTATTAAGATGTGCACTTGAAAAATCCATGGCCTTGTTTAATACTTCTTCGCCTTCTGTCCCTAAATATGATGCCTCATGTAGGCTCAACATACCCCAAATGTCTCTACTCAGTGATTCCTTGAAATTTCCATTCTTGTCCAAAAATTTCTTGAAAACATCAGAGGAAGTAGGCCATCCATTATGCCTAAGTAAGCGAAATTGAAGGGCTGTGGCAGAGAGGTTTTGAGCAGTAATGTCCCAATCACATATCTTCCCTAGTTGTACATTGATTTCATCTTCCATATGGTGTGCAATTCCCAGCCCTTGGATTGAGTCAATCATCTTCATTGTTACCACAGGATCACTAGAGTTTAGCAGTGCCTCTCTGCTAGTTCTTTTCACTTGCTCTATACTAGTACTCCTATGCTCAGTTTGAAAAGGTACAACCTTGTGATGATTAATAGCAACGGACTGGATCAAAAATTTATTAGTGATTCCTGGTTTTGATGTTTGTATCCATAAGATCGGTGTGGATGAGGAGCATGAGCGTGAATTAATTTGACGAGAAAGTAAGGCTTTGGAAGATGAAACTCTAAGTTCTGCTGTAAGAGCCATGGATTAATTCAAGCACGACAACTCTCACGGTTGCTAGCTAGCTAGCTGCTTAATTCCTTCTTGTAAAAAACGCT
>c18733.graph_c0
ACTTGGGCATCCCATAATACCCAAATCCCTATCACAATCAGCCAACAATTGCATACCAAACCGAAGAAGAAAAGGAGCTTCTCCCAAACAGGTGAAGAGCCAACTCCTCACAAGAACCACGCAGGAGACAGAAAGCTGCCATGGGGTCAGAGATAATGCCTTTTGTAGCATGTTTGTACAAGTAGGTACTCAATCCAAGATTAATTGCCAAGAGAAGACAGTGATCTTGGAAGGAGCAAGTAAGCAAAAGATATAGAAAACTACTAAGTAGCGAATTGAAGTGAGCCAAAAGCCGATTCTAAACTACTAGTTTTTGTGTCCATCTTAAAACTAAAATGCATAACTAATGCAAAGCTACATTTTCACAATACATGAGCAGAGCCTCAAACATAATCCATATATTGCTATATATGTTAGGTTATGTTCACACCCAATGTGTGTCAGAGACTAAGATAAACAATTGATAACAAAGGGACACAACTGAATTTAACTTAACGTCACTCAAATTTAGTTTCACATTTGAAAACTAACACCATAAAAATTACAGCTACATTATATTAATATTTAATGCCAAGCATTTTACCGCAAGCTACACATGTGCTAAAAGCTAAGTTTACCATGTGAAAACTCCATCATGAACTTCATTACATGCTCAAAAGGTCATGACATTCTAAATGAAGAATCTTATTTGCTGCTCAATTTTAACAATACATAGCACACATGATCAAGGTCAGGGAAAGCATACCTTTGATATATTTGACTTGTTGAATATCAACACCATCTGATGACGCAGCAAACCAATTTTGAAAGGGGAATGGGTCCAAAACATAGGACGAATTATACAGAAGCCTTTTTGGTCTTGAAGAAAAGAAAGCACAGAGTGAAGCCCTTTTAGTGATGTACTGTCTAGAAGAAAATATGGCTCCATTTCCAAATACAGGAAGCCTTTTAGTATTGAAGAAGAAGAGACCTCCTGCATATGACACTTGATGAGGTCAAAAGGAGTGACGACGACCATGTAAATTCAGCCACATGCAGTTGAGGTTTCCGTTGGTGAAGAAGATCGGCAAGTGAATCTCGATCTTGTTGGATCACTTACGGTTACGGAGGTGAGGAGAGAGCTGAGGGAATTATGTAGAGGACGAAAA
>c18741.graph_c0
GCCAGCTTCCTAAACTTCCATTCCCCGAAGATTTTCCCGAATACCCTTCAAAGAAACAGTTCATTGAGTATCTTGAGTCCTATGCAACCAAATTTGAGATAAACCCAAAATTCAATGAGTGTGTTCAGTCTGCTAGGTATGATGAGACTAGTGGATTGTGGAGGGTTAAGACCAATGAGGTCGAGTACATTTGTAGGTGGCTTGTTGTTGCCACTGGTGAAAATGCTGAGTGTGTTGTTCCTGATATTCAAGGACTTTCTGATGAATACAAGGGTGATGTTATTCATGCCTGTGAGTATAAGTCAGGTGAATGCTTTACGGGAAAGAAAGTTCTTGTCGTTGGCTGTGGTAATTCTGGAATGGAACTCTCACTTGACCTCTCTAACCATCATGCTTTGCCTTCAATGGTTTGCCGTAGCTCGGTTCATGTGTTACCAAGAGAAATGTTAGGGAGATCAACATTTGAGTTAGCTGTTTTGATGCTAAAATGGTTACCCCTTTGGATGGTTGACAAACTTTTGTTAATCTTGGCATGGTTTGTTTTTGGTAACATGGAGAGTTATGGACTAAAAAGGCCTTCCATGGGTCCCTTGGAGCTAAAGAACACAAAGGGAAAAACCCCTGTTTTGGACATGGGTGCCTTACAGAAAATTAGATCCGGTGACATAAAAGTTGTACCTGGAATCAAGAGGTTTAACAAACATCAAGTTGAGCTTGTTAATGGAGAAACCCTTGATATTGATGCAGTTGTTCTAGCAACCGGATACCGAAGCAATGTCCCTTCTTGGCTTCAGGAAGGTGAATTTTTTTCCAAGAATGGATACCCAAAGATGCCATTCCCACATGGTTGGAAAGGGAATTCAGGGCTTTATGCTGTGGGTTTCACAAAGAGAGGGCTAGCTGGTGCTTCATCTGATGCTGTGAAAATTGCACAAGATATTGGTCAAGTTTGGAAACAAGAGACAAAGCAAAAGAAGCAGCGCACTACTGCTTGTCATAGACGTTGCATTTCACAGTTCTGATTTAATTAACCAAACCAAACACTACTAAGCTGCTTTCTTTTTAGTCTCAGGAATATTTGTTCTTGTATAAAACCAAAAAATAACAATATCTTGTAAAAAAAAAAATATACACACAGGAAGAAACAAAACAAAATACAGATAGGCACAGTGACAGAGCCCTCTCCTAAAGACCCAAGTTTTTT
>c18765.graph_c0
GGAAATTGAAAATGAGTTTTTGAGGGGAACTGGGAAAAACAGATATATGTTGAAGGGAAAACTGTTTGATCCTTTGATAATCTATATTTATGATACAAAAGATTAATCACATTCATGTACAATTATGTGACACTCATAAGTGGAAAATTGAGTGCACAAAAATGGTATAGACACTATATATGATTAGTGGTTGAAGATGTTAAGAAGGGAAACTCTATTTCTAATTAACTTTCTTGAGAGTTGCTCAACTCCTATTTCTAGATCCTGAATGCACATCTCCAAATTTTCCATATGACTCTGCAAATCTTCTGCAGATGAAGACTTTTTGCTGCTGAGAGATTGCAAAGCTGCGTCCACCATCTCAAATTCATTTGTGGCTGATTCTTGAGAGTCGCAAACTTTTCTTTTAGGATGCATCAACATAGATATTGCGGACCATGTGTTGTTCTTTGAGTGTCCTTTTGGATCAGAAATAAATAGCAACAAATGTTCAAGTGAAGACATGGTAATTGCTTCTGCTTCTTTCAAGAATCCGAGCATTGGTGAAGTGTTATTTTCATTTTTCATTGCTTTCAAATTTTTCAAGGCCTTTCTAATTTGCTTCTTCATCTGTTTCCTCAAAGCCAGGTATTTTACACCCTCAACAGTGAATCTGGTTTTATTTCCTCTCCTGATAACTGACTGTAGTTCATGAATGCTTTCCTTTGACATCGAAATGCAATCTTTAGCTGTACTACAGATATCCAAAAGACTAAGAGACCCTTCTAGAAGATCATCAATCGATTTTTCATTGGATTCCTGTGACAAGGCTTGCTGTTCAACTGGTAATTGTAGCAAGTTATCGATGCAGTCTTGTAAATCTTGCATGCCATTAAGTTTGTTGCATACCGAAGAGGATGACACTGAAGAGGTGGCTTCGGAACTGTTCAATCTTTGCAATTGCTCCTCAAGTTGTGATACAATGGGGTGAGGTGAAGATGGCAAGCTGTTACTGCGAAGATGCAGAGAGCTCTTTGTGTTTGTTTCAATGACTGCCATTTTTCTTGTTAGAGAAAAGAAGGTGATAATATACAATGAGTTTGTTTCAAAACTTGAGTTTAGTGGTTTGCTTTTGTGCTTTATATATAGCCAACGAATTGAGTTGAGTGGTTGAGACAAGAAGAATATTTTTGTTTCTCAAATGTCACCTAATAACTATGCAATAATATCATTTTGATCTGTATTTGAGATACCTC
>c18797.graph_c0
ATATTTACTACTCTTAGAACCATAATGGATGCCAGATTTTTGGACCCCACAGAAACAAAGATAGAACAAAGAACAATCAGATGCCTCCACAACCCACATGCAAAAGTTTGTTACCTCTCATCCAACAGCCACAGACCATAGACTACAAAAACCAACCTAGAAAACAGAAAAAGAAAATTTACCCCAAAAACACACAATTAGAGTTTGGTCTCATCAAAGAACATATTCATTAGCAACTCAAAACAAACAAATCAACATCTCTCCTTTACTTCTCACATGGCCAAAGATTTCTAGTCCTTTTCACACTCAACTCTACATGTGCATATTTAGGAATATCCGAATATGTATCACTTGTACCAATAAAAATCAAGATGAATATGCAAATTTAAATAGTGATGAACAACTAGTCTTAAAGGGGATATAATATTTATATTCATAGCTTCAAATTAAGATCAACACTTTCTGCTACTTCATGACAATTCTGAATTCTGGATGTTGTTTGTACAATCTGTGCCTCCTTTGCTGCTGGATTGAAGAAGCTGTACAAAGGTTGCTTTTGTTGATTGAATAGCCTGTACCCTGGTGGTGGAATAGGGAATTGATCTTCTCTATTTTCCTGACTAGATGAAGAATCAAATTCAGGGCATTCTTGACTCTGAAGGGATGTTGAAGACTTATACTTTGAAGGTGGATATGAAATAGGAGTTGGAGGAGCCAATGTGAGAAAATGTCCATCAAAATCCTTAATCCCTTTATTTCTTTTCTTTGAATTTGGCTCAGATTTAGATGATGAACAGGATAGGACTTCTCTGCAGGAAATACATACATGGTGTGAGCAGACAAGAGTTACAATGCAACAACAACAAAAGGACCAAAAGATTAAAACTGAAACAACCTGGAAGCTGAATTGCCACCATCAAAATGAACTCCAATTTCACTCTTGCATGAAGTTTTTGCACTTGTACTTATTTCAGAAGAGATAGGCAATTTATAATTGAAAGAGGGTGCTTGAGGAATATCCAGGGAGAAGGGGTATGGCCTTTTCATGCCATTTACCTTCTCCGCCGGCCTTATAGGCACACCATTGGTACTGTAATTTTGGTTTGAAGGGGGCTCTGTAGACATATGAGGCATCATTGTTCCTGATGAGATATTCACCATTGGCAAAGAGAGTTGATGATGATGTTGTGGTGTTCTCTGGACCCAATTGGTGAGAGGCCAATTTGGATTTGATTCAAAACTCAAATTTGGAAGAAAGGGCAATCCTTGTTCATTCCCAAAGGCATTCCTATCAAAACCCAACTCATTTGAACTCCACAACTTTGGCACATTTCCAGGAACAGTAGGCCAAACAGCCTCAAAGGTACAATTGTTGGGCAAAGGAACAGTACTAGGTACTTTACCATTAGGAGACCTAAACTCAACTTGTGATCCTAAAGGGGTTGGATTTTGGTTGTTGGAGTGATTGAAATTGTTAATATGAAGAGGCAAATAAGAGGGTATGGTTGCTGCTACTACTGATG
>c18873.graph_c0
GGCCCAATCCTCCCCACGTGCTTGGTAAATGCTTTGCTTTTAATAAGCACAAGCAGATGAGACCTCAAAACCAATCCACACAACTCAGGAGCTTCTGAGTAAGGAGGTTCATCAATTACGGGAAAGCCATTATGTCGCGTGACATTCAATGCATGCATAATATTCCCCACTTTTTCAATCCCAGAAAAGGTGAACAAGGGACCAGAAACAACATCACTTGCAACCAACTGCCTCATGTATGGTTCAGCATGTGCTTCCAAATAAGGTAGCCCCTTCATTTCAACAATCTGGTCATAAACACCTTTGTTCAAACAATCAGCCACGGACTTGGAGATGAGGAGAACCAACATGACCAATGGCAGCATCAAGAGGTTATTAGTGAGCTCAAGAAGTATGACGCAAAGGGAAACCGTCATTCTCATGGTGCCACCAAGGAAGGATGCAGCTCCAAGGAGGGCAAAGAGACCGACATCAAGATCAGTGAAGGGACTTAAGAGACTTCCTGTAACACGGCCATAAGAAGCACCGGCGAGTATGACAGGGATAAAGAGACCGGAGGGTATGGCAATGCCATAAGTGATGATTCCAAGGAAGTAGATGGCGACAAAGAAAATTACAAGACTGGAGAGAAGAAATCTTTTGTCAGAGCCAGCTATAAACAGGTTGCGAATAGCATCGTCGTTGGTAGTGAAAAATAGTGAGGCGAGGTCATTGTAGTGTTTAGGTGGACACTGAAAATTCTTGTAGTGTCCCGACCGCCCTATAGTTGGGCACTGATCCCCCACGCGAGGAGGACAAGGGATGCACTTTGATAGCCATGGAAGCCCAAACGAACAGCAAGAGGTCAAAAAGGAGATAATCATCACAAGTAGAACTTTATATATGGGGCCTTTCTCATTTATGACGCTGTAAGTCCGAAGGACCTTATCCACAAGAAAATTGTAAAGACTTCCCAAAAGACCACCAATAACTCCAATAAATATAACTACAAGGAGGTCAGGTATGCTGTATGAAGGCTCAACAGAATTAACATCAAACATTATCAAACCTCCTTCCCCAAAAAGACCACATTTTCCTTTCCGGCAGTACTCTA
>c18884.graph_c0
GATTTTTAGGGACCAATAGTGCAAACAATCTACCGAAAGACAAAAAGTGAAATTAAAAATTGTGGAGATCGATTTCATTTCATGAAAAATGAAAAGTATGTGTACAAGATATTTTTTTTTTTTTGAACGCAAGTGTACAAGATATTGAAAAACTGAAATAGGGAAACCAAAATAGTGGATTTAGGCCCAAGTTATAATAACACCCAAGATGCTATTCACAGACCCTGTTAATTCCAAATACACCCCCTATTTGATGCACTTGGTCTGCGATTCAAATTGCATATACTCTGAAAACAGTAATCGTACACCTTTGGCGCCCATTTATCTTCTGAAAAGACCATTCTCTAACCGTCTCTCTCAGTAACATAACGAATTTTTCAACTGAGTTTTACTGTCATTTCCTCAATCTCTCTCTGTTTCAAGAATCGGTCTCTGTTTCAAGAATCTGATTCATCAATGGCTACCCCTCCTATTGTCGTTGATCCAAAAATATGGCGAGAAATCGCCGGACCTTTCGTCCAATTCCCCACCTTGAATGCAGAAGTATACTACATTCCACAAGGCCACATTGAAGAAGCCACTATACCTCCTACCATTACCAACCTTTCTCCTCTAATACTCCAGAAGTCCTGCATCCCTTGTATCATAAAATCCCTTCAATACCTGGCCGATCCAATTACCGAAGACATTTTTGCCCAGCTCACCCTCCAACCTGTCCCCTCTCACCCCACTAATCTGTCCTCATTTTTTCTTTACCCTCCCGGACTAGATAATCCTATATCCTTTCCCAAAAGGATCGATATATCTGACAAACCCTATTTCGGAGAGTTTGCAATCCCCAAGCAACTTGCAGATGCAATGTTCCCCCCCCTTAAAAAAACATACTATTACCTCAACCCCCCTGTCCCTTATCGGGCATATGGGCAAAATCTTGAAATCACTGATTTATGTGGGATGACGTGGAAATTTGATCATATTTACCGACTTGAAGATGACAGTCATTGGGTGATCTTTAGTCGCCAGTTAGATCTAGGATCACTTTTCTCTGTTTCAAAGAATCTCGTACAAGGTGACACGATCATATTTGTGATGATTCCAACAACAAGAAAGTTGTTGGTTGGAATTCGGCGACGTGAAAAAAAGAAGGTAACACTGGAGTCTGTTTCAAAGGCATTAGAATTAGCTGTAAATGACAAGCCATTTGAGCTTGTTTATTACCCAAATCCGCCGTCAGTAGGGTGGGCAGATTTTGTCGTGAGGGCTGAGGTTCTCCAACAAAGAATGAGCATGAACTGGGAAATGGGAATGGTGGTGTGGTTTCCATTGGAGATCGGTTCCAATGCTTCCCATGGAGTTGTAATCAACAAAGGAGTCGTCACCTCCGTCCTTGCTAATACTAAAGCATGGGAAAATTCACCTTGGCGCATGCTTCAGGTATCTTCTTTTTTTCTTCGACAAATCTTTTTTTTTTTCTGTACTTCAAGCACCAAAATAAACATCATATCGGCAGTAAGTTAGGAATCAACATAGATTGACATAAGATTCATTTGGTAGGCTATTTATTAGTTAATGTATTTCAGTCCACACATATATAAAAGTTATTATAGTGATCTACTGTTTGTTTTGCCTAGTGGTGTGGATCTAAAAATAGCAAATTTCAAAATTGGTAGAAAATCTGCTATATGCGATCATTTCTAATTTCTTATGTCTAAACCATACTATATTTACTGATATTATCTTTCTTTCTTTTTTTAAGGTTGATTGGGACATCCCAATGGCACCAACTTTTGATTGGGTTTGCCCATGGCAGGTCAACCCATTCATACCTCTTGATGGTCGTGTCAAATATCTAAGCTCTCCTCCACCTAAAATAACATGGAATGAAATACCTATTGATGGTTCTGTCATTGATCTAAGCTCTCCTCCACCTAAAATAACATGGAATGAAATACCTATTGATGGTTCTGTCATTG
>c18923.graph_c0
ACAACTCCATTGGTACCAAATATGTAAAGCTTTCCAGGATTCGCAGCCACTTTCTCTGGGACCAACCACTATTGGTGCTAGAGTATTGGATCTGCATTTTTTTTAATAATCCATCTGGACAAGTGTGTTAGAGTGATGAGATTCAGGATCCCACTACAGTAACTGATGTTAAGGGCCCAATAGTGCTGCAGCCAAGTCATGGCCCCAAGATATGGAATTGGAAGGTATATTCCAAAAAAAGAGTAAAAGGGACACATGAAGGAGACTTAGAGGGGGCAGCAGTTTTGTTACGCGGAAATTGAGTGGGGCATAGGAGTAATGGATGGAGGGAAGTGATTATGAAGAGGGCAGGGCTGTGACTTTGGAGGAAGGAAGCAGAAATTGGTCTTTACATTACACGAGGCAGTATTTTTTTTGTTTGCTAATGTACTCATACTTTTTTGTTTGTCAATATGGTACCCTTTTATATATTTTTTTGGCGTTTCTATTATTCTGGCATGTATCACTTGGTCTAAGTTGTCAGAGATCATATGGTAGGAAACAAAACATGGAGACTCGAATGCAGGCCAGAATCAAAGGAGCATAACAAAGGTTGACACAGGTCGGAACAAAAATATCTGAACTTGTATGAGTGATTTCACAAATGGATTGATTGGTGAGTAAAATGAGTCAGAGACAACAAAAATTAGAACAGGAGCTGAAGAAACCAGCCCAATTTTTGAAAATGCATGAAGAATTTGGTGTGTTGTCTCAAGAAGCTAATGGGGTCAAACAGAAGACTCGATGATTACCACGGCAAGTTATCATTGTGGAGCACACGTTAACAATGGGTTGAGTCGCGAAGATAAGAAAAATGTTCCTTGTCAATTTGGGACCTTCAATGATGTATCCATGACATCCAAGAGGGTTAATTTGCCAACATTTGAAGGAAATGATCTTTGTGGATGTCTTACTGGAATGGAGATATACTTTTGAGTTAATCAAAGTCCCAAGGAGTTGAAAGTCAACTTTAGCTCAGGTGAGTATGGAAGGGTTGACCATTCATTAGTTTTAGCCCCTCTTAGAGATATACCTGGATTTAGAATGGGATAAATTCAAGGAGGAGCTTAGGGAGATATTTAGTGAACTTGAATTTCAGAACCCATCTGAAGAGTTGGTGACATTTCAACATCGAGGTATGGCTTACGTGTATGTGGAAGAATATGAATATTTGGCTTCTTTGCTCCCTTAGCAACCTGAACAACAATATGTGGGATATTTTTTGAATGACTTGAAGGAAGATATACATTTCTAGGTTTGGATTCAAAATTTGGATACTCATCTATGCATTAAATATACCGAGCCTCTGGACAATAGACAGTGTAGGCGTGTAGGGCGAGATTTTGGGTTGGTTTTTTTGTTATTGTTAGCATAATCCACTGTTATATACATGAGGTAAGGTGAGTAAGGATACACTATTATTTGCAACAAGATCGAGAGATGGGAGGAGTACTAATCGAAGCTTTTCTGTGGCACAAAAAAACTCTCATTGCAGAACAAGAGGGGTGCGGCATTTAACTACACAAGTGGGAAAAAATGAGGAGGAAAAGGTCTTAGTTTTTGTTGTAGATTTCCCTTTAGTTTGCTACACAAAAGTGCTAATTCCAAATCAAGAGTGGTGGTGTTGGAGGAGGAAGATATTATGTATGAGTAGGGAGAGATCATTGTGGCAGAGAATGAAGTTTCTGAAGAATTTATTTAAGGTTCATAAAAGACAAGAGGGGAGTTGTCATCCATGAAATTTGAGAGAAGAGTTTGTGGGATCCTTATTTAATTTTCATAGACAGTGGTGCCACTCATATTTTCATTTCTCCAATGCTTTTGGGACTTCGAGTTCATGAAACAAGAAAAAAGGGCATTAAATTTA
>c18955.graph_c0
TAAGCTTGCTGATTTTGGGATGGCCAAGCATCTATCAGGGCATTCTGCTGATCTGTCTATGAAAGGAAGTCCATACTGGATGGCTCCAGAGCTTATGAGTGTGGTCACGCTAGAAGATAACAGCTCTGATCTAGCTTTTGCTGTTGACATTTGGAGTTTGGGTTGTACAATAATTGAAATGTTCACGAGTAAGCCTCCTTGGAGTGAATACGAAGGAGCGGCAGCTATGTTTAAGGTTATGAAGGATACCCCTCCGATACCTGAAGCATTGTCACCAGAGGGTAAAGATTTCCTGAGGCTTTGCTTTAAAAGAAACCCAGCAGAACGGCCAACTGCTTCAATGTTACTAGAGCATCGATTTTTGAGAAACTTACAACAGCCAGATGTTTCATCTTCCTCCCATCAATATAATAAACTTCATGGTAATAATTTAAGTGTTTTGGGGTCTATTTTATGTTTGCCAAACCATGCATTTGGTATTAATTTTTCTTATGCTTGTAGGATAAATCCCATAGTCCCAGAGGGTTATCTGAAAACAAACCTGATCAGGTTTCTATTTCCAGTGCACAGATTACAAAAGGGGAATCAGCCTCTGAGAGGTGAGGATTTGTAATTACTCAGATCATTAGTTTCATGGATACCTTCCAGCAAACTTGAAACAATGAATCCATGTACTTGTCCTTTTAATCTTTGTATAATCTTTATGGATTCTATATGTAACAAAATAAATTATGCATAACAATGGAATGGCAATGTCTTACTCGCTCTACTCTTGAAGTACCTCCCAGCTCACCCTCTATACTCGGCAAGCAACACGCGATCAGATTTGTGATCATCTGTCACTGTATCTGTCAAACATTGCAATGTGGACTAAAAATGGTATTGTGAGATGAATGTGCTTAGGGAAGTTCTAATTCATTAGGTGACTTGCAGCTGTTGCTGTTATTGATTCTTCCTGATTTTCATTGATGCCTCCGAAAGTAATGAGCATCTTCAATATGGAGGTTACTGCACATGAATCTAGAAGCAAATTTTGTATAATACTAGAGTGCTCCAGCAGTGACACAGTTCTGTAAAACAGCAATAACATAACATAATTTTTATTTTATTTTTTTTGTTTATATTTTTTCATTAGATGGGATCACAGCTTTGTATTGTGTATTGGAC
>c18959.graph_c0
GGTTCCTCTCTAACCAATACCATAAAATGTATAAATTGTTAAGAATTGGCTCAATAGGTAGTTGTTCTGTAAAACTCTTAAATCAGTATCACCTCTCATTATACATCTTTTGTGTAGACTAAAATACACACTTATTTCTTGCAGTTGCAACTATCCTGTTGCACTCTGCCCTTGAACTTTCTTAACACCACCTCCTCGCATCAGCCCTCTAACTTTCTCAACTTCATCCCATTTCCCTTGTTCTGCATAAAGGTTCGACAACAAAACGTAGTTTCCGGAATTCCAAGGTTCAAGACGAACAAGCTCTTTAGCTGCAATTTCAGCAATTTCCCGATCACCATAAGTACGACAAGCGCTAAGCAAGGCACCCCACAAGGCAGCAGTTGGCTCGACGGGCATACTTGTAATGAACTCATGAGCTTCCCTCACTTGTCCACAACGACCAAGTAGATCAACAACACAACCGTAATGCTCCAGTTTTGGCATAAGCTGAAACTCAACATTCATAGAATGAAATATTTCTTTCCCTCTATCAACCAAGCCAGCATGAGCACAACAAGCCAAAACCCCAACAAAAGTGGAATCAGATGGATTCACTCCTTCCCTCACCATCTTCTCAAACAACTCAACCCCAAGTTCACCCTTTCCATTATACGCCAAACCCGATATCATCGCGTTCCAAGACACAACATTTTTACTTGCCAACTCATTGAAAACACTCCATGCAGCTTCCAAGTTACCACATTTACAATAGAAATCCACAAGCGAGTTCCCCACGGCAATGACTTCTCTCAAGAACCCCTTGGAATTTGCGTACGAATGGATCCACTCCCCCACATCCACAGCTCCAAGACGAGCACAAACAGGAAGCACCGTGACCAACGTTGCATCATCGGGCTCAAAACCCTCCTTCAACATTTCACGAAAAAGCTCAAGAGCTTTCTCTTCCTTTTTACTCAGTGCCAGACAAGAAATCATGAGATTCCAAGACACGACATTACGTTCCTTCATATGTGCAAAAAGCTTCAAACCTTTTTCCAAATTACCAGACTTACAAAACCCATTAATCATTAGATTCCAAACAATGATATCTCTGTGACACATTTCATCAAACACCTTGTTAGCATCTTCCATTTTCCCACAACAAGCATAAACCTCCACTAACCCAATTAGAATTGGAGCATGGCGTACAAACCCAAGTGAAGTAACGTGCGCATGAAGGCACTGGCCTAACTCATAGTAACGGAGATTGGAAGCAGCTTTGAGCAACGAGGGGAAGGTGAAGTTGTCAGGGACAATGCCATGGGTGTTCTTCATGAGGGAGAAGAGGTGGAAAGTTTCAAGAAAAGGTGGGGAAAGGGAATGGGCTTCCCACAACAAGCATAAACCTC
>c18974.graph_c0
GGTAATTAAGACAATTAAAATGCCACAGTTAGCTAGTACTTCAATTCAAGTGACACTAATTGGGCCAAGAAGAAATTGGGTATTAGGAGGGGAAGGTTCATTTTGTTCCATTAATACTACTGCTGTCTTATTATTAGGGGCTGCAAGTGTGAGTTCCAGATCAGGTGCATTTGAAATTGAAGAGCTGGCCATCATGGGAGGAGGATATTCAACCCATACTGTTGCAGCTGCTGCTTCTTCACCTTGAAAATTATAACCATATTTAATTTCTTCATTACTACTAATATTATTTGATTTCGCTGTTTCTTTTTTAAAGTACTCCATATTCCCTAGCAATGACAAAGTAGTGGGATCTTCACATTTAGAATAAGACTTATCATCTTTTTCTTTATCAGCACCTGAAACTGAAACTGAATCTTCTGCCTTGCAATTACAAATGCTAATAGCATTCTCATCTTCTCCTTTGCCATTAGTACTGCTCTCAACCAAGTCAAAGAGACTTGAACGTCGTTTCTTGTTATTTAACGTTGCTAGTCTGAGAAAATACTTCTGAGCATGACTTGCTACTTGGGTTGGGGTTCTTGTAGTGACAAAGTTTCTAGAGATACCCCTCCAATCACCTTTTCCCAACTTCTCAAGTCCAATCAAGAATATTCGGTGCTCCTCTTCTGTCCATGGAATTCCTTTTTTCCTGTCTTGGGGTGGAGCTATAAGAGAATCAGATAGATAACCAATAGAGGTTTTGTCATGATGATGATGATGATCAATGGTTAATAATGGTAAGGGTAATAATAAGGAGTCCATGCTAAAGCTTTTCTTGATAGTAGTAGTAGTTGTAGTAACATGACAAGATGAAGAATTAGATAGTTTAACACCAAAGAGACGAAGACCAACAGCAGTACTCAAGATTAATGTGCAAGTTCTTGAATTATGACCTATCTTTCCACAATGCGAACACTTCCTACCCATTGTTAATAATATTAATATTAATCTTAGCCGACACACACACACGCGAATATATGTATGTGTAAGAGTGAGAAAGAGAGA
>c19025.graph_c0
GGCCTCAAAATATATAAAATAACTCAACACTAGAAATTTGAACCCTTACAATATCTTATCCAGTTTCATAACCATAAGTTGCCTAATGATACTCTTACAGAAAAATAAAACATAAACATAGAACTTCCACTGTTCATTTAGCACAAGCACAATGACGTTAGCAAATTAAAGCTAGATTTCACCAACTAACTAAATTAGTACTACCTACCCTGGTCCATAAGATAAGCAATAAACATATCGTTGTTGTTGCTTATCTTATGGACCAGAGAAAACTACATACTATATACTCCCTCGGTGTTTTTTCTTATATCGCGAACCGAACGGAATATATGACTAACATTTATTGATACAAGTTGACTTGTGAGGCACGTGCGGAAGCTAGAAGTCACGTGACTTACGGTTAAGGTGGTGGAACCTAGGTGTCGACGAACCGGACCTAACAGAAAAAACACCATTCCAGATCTCAGTGAAAGCTCTAACAATAACTCCATGGTGTTCCTGTGAATTAAGCTGAAGAAAACAATTCAAAAGCTCTCTAAGACCATCTTTTGAATATATCTCATTCTCCAATATCATCTGAAGCATGGAATGCCTGAAGTCAAGATAAGGGTCATCGGAATCTTTCTCAACAGCAACACCTTCTCTTCCCACAACACTTTCATAGCAGGGAGAGAATGAGGTGGTAGTATTGGTGGTGGCTGTTGTTGTGGTTGTGGAAGTTTCAATATCTTTTTCTTCTTGTAGAGAAGAAAAAGAAGAATGAAAGTGAAGTTTGTGTTTTTGGTTTTTGGGTTTTGGGTTGAAAATGAGACTAAGTTTTGGTCTTCTGCAGGTTCCACAGCCGAGGTTTACAGAAACAGAGTTGAAAGTTAGTTTTCTTTTGGGGGTAGACATTTTTTTTGTTTGCTTGGTTTTCAGTGTTGTGTTGTGTGGATTTGGTTGGGATATGAGGAAGTGAAATGAGGATGGATATATATTATTCACAATTTATTTATTATTATGTTGAAGT
>c19032.graph_c0
ATCGCACTAAAATGCAGACGCAAGTGTTACACTTTTCGTTGAACTTTTTAAATTTAGAGACTTTAGTTACTTTAGTCAGGAAGCTCAGAACGCTCCCTCTTTGCTGTTTCTACCATTGTACATAAGAACTTAATAGGGTTGCGATCAAGAGAATTTGCAAGTGCAGCATGTGCCAAAAATGGAAGCTTTCTCAAAGACCTTCCACTCATTCCCTCACATGCCTTTGCAGTTTCAAGTAGTTGCATGCCCAGTTGCATGGATGTAGTAGCCTCATGAAAATCGGGTGCGTTCAATCTCTCCTTTGCACTAGCATAATGTGGAACAACGGAATCCTTACAATCCTGAAAACTAGTTAAAATGCCTGTGCGCATGAGTTCCTGCAAGCAAGACCTTAGTATTTCGTACCGAGCTTGAAGAGTTGGAGGACCAACATATGCTTTGATATCTGCTCGATCAACAAAAGCAACATCGATAGCAGCAGTTATATTTGATGTTGTTAGAATTATCACATTCGGAGATGATCTTAACTTATCCATCTGAGTTAGTAATGCATTGACAACCCGAATGGAATCAGAAGGTTCAGAGCCGGACAAAGCAGCCTTTCTAGCAGCAGCAAGGCTTTCAACTTCATCAATCAAAACAAATACCAGATTGCCTTCTTCCTCTACCATTTCTTGAATCTTTTGGAAAAGTTTTGCTACCAGCTTGCCACTTTCAGAGAACCATTTACTGAACAGAGAATGTGCATTCACTTCTACAAGTTGGCACTGTGGGTATCTTAAATTGAATCGAATTGCTAGTTTCTGAGCTAATGCTTTGCATAAAGACGTCTTTCCAGTCCCAGGGGGTCCATGCAAAAGAATTATACGGTTCCATGAAACAAGGAATGGATCAACGCCCTTTTCAGTAAAGAGCAAAGCACTTGCTGCATACCGTAATAACCGTTGCTTTAGACCGGATTCATATATTAAGCTTTCCCACATGCCATCAAATTCTTTTGCTGGAAGAATCCATTCATTGAAGCTGGAAGACTGGCCATCTGAGCTTATATCCTCACATGGTCCTTCCTCACTAAGCTGAAAAACATGTACAACAGGCTTGACTTGCCAGAACAAAAGAACATTGTCATTCTGCATTCCTTCATCTGTATCACAAACACAAATTCTGTGAACATTATCTGCAAGAAAGGGTTCATCAGGGGGCACAGGAATGGGTCCACCAATATAGCTCAAATTCCTCTTTTCAAGCATCCCCTCAACGGCCAAACGGACATCGTGGATGGAAGCTGTGCTGGAAGGTTTTAGGGATACCTCAACAGGGACAAGAACTTTGTCGTCAGGGAAGGGAGAGGGAGAGTGAGATGGAGATGGAGACGGAAGAGGAGGAGGTGTGTGCTGGGAAGCGGCGCCGTTTAGATCGTTTTGGGGGTTTTCCTCCGTTTGCTCCGTCTCCATGGGAGCACTCATTTTGTTGCACTGGGGAGCAGTGGTGAAACGAAATGAATGAAAAACTAAAA
>c19055.graph_c0
GGTGCACCTTGATTTGGAACCTTGCCTTATGTATGTCAGCCAGGGCCCACCCAGGGTTTAAGATTGCAACTGCAAGGGTTCTGGACTGGAGGTTTAGCCGCAACTGCAATGCATTATAATGGACGACCCCATTCCCCATGGAAATCATAAGGTCCGCCCCATATACCTGGCAGTGGCAGTAGTAAGTAACCAAATACAAGCTCTCTTTTGACGGCACTAGCGGTTACCTCACTCGACTCGTCACCGAGGCTTACGGTTTCCACAAAATCCAATGGAAGATTTCGCGGATGATGATTTTGGAGAACTTTACGGCGACCTCGAAGTTCTTGCAACTCCATCCCCTGAACAAGAACAACCACAACATGATGAGGAAGGTGTCATTCATGTAAAGAACAATAACGTCTTTGGAACTGACAGTGATGATTTGAGTATAGTTTTGAAAAACAAGGATCGTCGTGGTTTTCCCGCTGGGCGTGATGAGAATGTCAGCGGTGATGGTTTGGGCAAGAATGTGGACTGTGCTGATCATCAGTTGAAGGATGGTTCCAAACTTGTGAGTTTTAATGCTCATGGTGATCGGAGTAGAATTAGTGCCAAAGGGGGATATGGTTCACAATTTTCTGGCTCAAAGTTTACGAGGACACAAGGGTCTAAATATGGGAACAATATAAAGGCCAGTAAGTCATGGGGACCGGCTTATGATTCTTCATCCTTCCCTAAAGGAAGGGGGAGCCGGATATCAAGCTCCAGTTACTTTAATGCTCCGTCATGTTATGCAACAAGTTCGATGGCTTTTCTTCCCTGGCATTGGAATATGTATGGTGCACACAATGAAAAATTAGAGAAGCCGTGGATGATTCCTGGAGCTAATATAGTAAATTACCCCAATTTTGGTTTTAATGAGCACACTTGGAATCAATATTGTGCTTCTTTGGGGCAATTGTGGCAAACATCAACGCAAATTGGTATTCCTGTTAATGGATCTGCTATATGGAATCAGGCATCCTCGAGGGAGCGAATTGATAAAGCTGTATCACAGAGTTTACTTTCTCCTTCCTCAATATGTGAAGTGCCAAAGGGTAAAGCAATACGAGTTGAGAACAGTGGAATTGAGCGTCAACCATCCATACATATGAGACATCCACGCAGTATAGATTTAGACTCTGACGTTGTTATACAGGTCAAGGTGCAGGAATCCTCTTACAATAATTCTAGTTATGCCAATAGCATAATGCATGATTTACCGGAAGAAGGGGAATTTATTTTAGGCAACAACATAAACAAAAACAATTCTTCCAGTGAACATGATGTTCTATCCGAGGAGCAGTTGGAGGATGTTAAAAAATCAGAAGAGTTGTCTGGTCAGGAAAGAAATGGTTTGGTTCTTGATGTGGTTAAAGCTCCACGTCTAGATGAAGAGGGCCAACATTCAGAAGATGCTGAAGTGCTGGATAAAAATATAAAAACTAGGGTGAGAGATGGCATAGGCACATGTTGTGCAGATCCACACTGGAGCAAACTAGAATTATCACCTGGTGATCAAGATCTTAGCCTCACTTCCTACACTGACAATGATTCGGAGGAAACTGAAGATAGTGTACATGGTGATAATGAGAATCATCATAGCCATTTGGTGAATTCTGGCACTAACACAAAGGAGTCTTTGTCACTTTATCATAAAACCTCAAAGAACATCAGTTTTGACAGAACACCGACAAATGCATCTTATTATTCAAGAGATAGAGGTCCAGTAGAACAGGAATGGAGGCATCAAAGTGGTAGACACATGTCTGGTTCTAAGCTGAAAAGGCACATTGAAAATGATAATACTGTCTCTCTCATCCCCGAGTTTAGTGGGAAGGATACCGCTCGCCTGGGTCATCAATTGGTCAACTACAAATCAAAAGAACGACCACGGTATTTTGATAGCCAAAAAAGAAAACATGTTTCACATGATAAGGAAACAAAAAGATCCCGCTATCATGGTGATGAAAAGATTGTTGATAACCGGGTTCAGGTAGTAAACAACGAATATTCAGATAGGGAAGAAGGGGGAAACTCGTTTGAGAATGCAAATCAATATATCAGGAAAAATAGGAATAAGAGGGAGTATCTTTTTGAGAAAGGGACTCTGATGAAATATCATGAAGACAGTGAATGGCATCCTGCTCGTCGAAATCACTTTGTTGATCGCGAT
>c19056.graph_c0
ATTTAATTAGGATCCTTGTAATTATTTGGCATATAGATATTGTATATAGGAGTATAATCTCTTATATTTATTTGTATTTATTGCAATCCTATTATAAATACAGCCTAGTGTAATTTTATTTAGTCACAAAATTACAAGCTTAACAAAACCCTATGCTAAATATAAGAACCTAACATTGTGGTGGTAAGAGTTGTTTGTTACATTACATATGTTACAAGACGTTTATGAACCATAGGAATGCTACAATAGAAATGATTACAAACAGGAGTGCTACAATCCCATCCCAATATTCCCAATTGTTATTATGTATAAAAGATCTGTAAGCCACTTTTGCATTCCCCAAAAGCTAGGATTTTATGAGGTTCTTAAGCCCATCGCCTTCCCAACCAAGCTTGAGCATTTGATCAACCACTTTCAAGCTTAAAGCTGGATCAGTGAAGATAATCAATTGTTTATCCAAAGTTGAAACCACAAGATTTGTGTTATCCTCATTTAAAGCCAAAGCTGTAATATCCTGTCCTTCTGTCAGCCTCAGTACATGAAATACCTCCAGAGTGTGCAAATCCAGAAAGCAAACTGATGGTGTTGGAGCATCTATTCTGTTGCTTTCTTGAGTTTCTTCTGATTCAGAATGAAGATCAACAACACCTGACTTACTTGACTGAAAATTCAAACCATTACTAAGGGCTCTACCATTTTGTAGAGAATTGATTCCGATCAAAGCATTCCTCCCATCAAGAGAAACTTCCATGCAACTAATGCTGGTAGTGAAAGATAACTCCGTTTTAGCAATCAGAACACCATTTAGAGTAAAGGTACTGAGAGTACGCCGCAATTCATTCCAAGTCATGACAACACCTTCAGAGGAAAGACAGACCGTATGGGCCACCACACCATCCAGCCTTCGGACCAAACGTCCCCGTCTTACAGAGTGCAAGAGCACATCCGATGCGTAGGAGCAGGAAACTACTATTCCAAGATCTGAGCTGATGCAACAACTGAGTATTTCACTGTGGTGCCCTCGGAGTACCTGTATAGGACCCTCAATACGGCGTCTACGATTCTTTTCTGAAGATGGCCGGGTGCTTGTCCCAGTAGAAGATTCTGATGTGACACTTGAGTTAGGGGCCCATTCCCTATGTATTCTCCAGAGTAATA
>c19104.graph_c0
AATTGGTTTGAAGTTACTTAATTACCCTCATATATAAACATTTCAGTAAAAACCTAAAATTCATTTTTCTCAAATTTTCACCCCCTCTTCAAACTCACTCTCTGGTCTTGAAAAAGTGCCGCCACCCCACATCTCCTCCGTCGCCGCAAGCACCTCGTCAGCCACCGCAGTCCGCCCCAAGCACCTCGTGAACCACCACTGTTATGGCCCGTACTAGACGTACTGCTAGGGTGGTTAGAGCTGATGATGTTGATGGTCAGGAGAGTGTTGAGGAGGATGAGGTGCAAGTAAGACCACCCCCCACCGCTTCTTATCGCCGGGCTCGCGGAGGTGAGAAGGATATTAGACCGATGGTTGCTGATCGTCAGAGTGCTGGTCTCCTCGCCGATGATGACGCATATCAGGCTAATCCTACAGGTTTTGGGGACATGGGTGCTGGTAGCTCTGGTGCTGGTACTCCTGGTTTGGATATTCCTCATGCAGAGGTACCTTATGTTGAGATTCCTGCTATCGATATTGGCAATCCCAGAGGTCCTGTTGGCTATCCTGGAGGTCCTGTTGACACCTCAGTTCTCTGGGCCTATGATACTCATGTTGCCCGCATGTTGTGGGATGGTTCTGATGATCGAGATGAGGTGAAGATGATAAACCATGGTTCCTTAGTATTAGGTTTTCAGCCTCATCCATGTGTCCATCCATACCTGGTGGCTGCTGGACTATCTCAGCTTTCCTTTACTGCGCAGGCAAAAGTAGATAGGGGTCTTCAGAATGCTTTTATAGAGAGGTGGCACCCTGAGACCAGCAGTTTTCACCTTCCTATTGGGGAGATATCGATCACCTTGGATGATGTGGACCAGCTATTACACATCCCGGTCACTGGAGCATTTTTCAGCAATCCAGATATAAAGAAGAGGTCTACTGCCATTATTGCTTTGTGTGTAGAGTTATTGGGGGTGACTGCCGATGAGATAGAAAATGAAATTCCCCAACTTTCAAGCTTATCAACGTACATAGTCTCCCACGCCTTTGCACTCACACTTTTGTACATGCTCCATTGGACATCAGGTTTAGGAAAAGGAGCAGATGGTGTCAAATATACCTGTATATGTCAAAATAACAATAAGCATATGTATGCACATATAAATATATATTCAAACATCTACAAATATGTACACCTGCACAAAGTGTTTAAGAGTA
>c19162.graph_c0
CAGATAATTTCTATACCACATTGAAAGAAAGAAACATCAAACTATGAGCTCACATAAAATGAAAAGCTACAATTTGAAATGCACTGTGAGTATTTTTGTTCATGACCCTCTACAACAAAATGTCTCTATATTCCTAAACGCTTCTGTTTCAAGTAACTCTTGCAGTCTAAACCAATTGATATGACAAAGTAAAAATGAAGTAAAATTTGCAATCTGTGGCTGCTATACATCATTGTAGACAGACAGAAGTTGCATCCCAAAATCAGAAGCATGTAACTAAAAACTTTTAATTACTAAGCTGTTCATTTTTATTCCTGCTTCCACCATCAAAGACACCAACTCTCCTGAATTAGCCAAAGAAAAAACCAATCTTTCAAATTCCAATATTTTTACCCCTCAAAACTAAACAAGGAGAGGAAGTCGTTGATACCGAATTGTCAGTGAAGAAGCACAAAATTGTCGAAAAATTAAACTCTCAAAGAAGCTGCTATTTTGACATTCCCTTTGTCTGTGCCTTTTTCGGGGTCAATAAGATGGAGCCACGCGAATTCTGTGTCTGATGTCCAAAAACATTCCTCAGTCCATATTCTGGTTGTTCATCATCGCTATCAATGTCATCAGGTGTATGCCTATTCTGGTGTGCCCTGCGTTGCAAAAGAGAGACATTGTGGTAGTAGCTCACTAAATCTTCCCTGCTCGTCGAAGGAAATGCTCTAAAGATATGATCCCAGAAATAACACTCAGATGGAGGGTTTGAATCTATCACATCCTTGAATTTTTTCTCGTCTTCCTCTCTCCAGAAACGCCTAACATCTTCGCCCGCCTTATCGAAATTCCATTTGTTAAAAGCCACACCTAACTCCAGCTTAAGTTTAGCCCTTTTCTCACCAATATGAAATCTAACACACTCAACAGAACCTTTCACTGCGCAGCCACATGAATCTTGTCTTCCCTTTCCTATGGGGTCCCTTTCAATTAGAACTCCGGAACTTCCCTTTTCCAATGGCCATATTTGGACCCCAAGCCATTTAGAATCACCAATTGTCGCATCACCTTCAAAAGAAGTCTTGCAAGTCCACTCTGGCACTATAGCTTGATGATTTCGTCCCACGGGAGTGCGTAGTGCTGGATATCTATCAAGAGGATGTCTTGGTGTTTTGTCCAAATCTCCACCAGTATTAGGACTTGGTGTTTTGTCCAAATTTCCTTCGGCTCCTACAGATGAACTAGAAGGGCGTCGCAAAGATGATGTACGTTTTGCGATTGATGGCTTCTCGGTGGATTTCAGCCTCTCCCTAAGATTGTAGATTGTCCCAGGTTCATTTTCATACAGAAAAGGATGCATCTTCTGACTCTGCCAATTTTGCTCTTCACTGCTCGACTCAAATCTTTTTTTGTTAAATGCTGCCTTTCGGAACAGCAGAACCTGCTTCCAGACCTCCTGATTATTAGAAGACTTCCACTTTGACTTTTCAG
>c19231.graph_c0
GCATTTCTTAATTTTTTGTTTTGCAATGAACATCTCAACTGGGAAGTATATTGCTAATGGCCAAAATCCCATGGCACCAAGAAGAGCAAGCATTTCATTGAAAAATGGCATTGCCATGGCCAAAACAGTCACTAACATCACAAATATGGTCCTCCAAATTAGCCTAAATAAATTCAAATTAAACTTCATTTTGGCAATGCCCACTGGGTACTCTTTGTTTATAAAACTAGATCTTGACCACTTTTTTCCAGCCATCATTTCAACCACAGCAAAGATAGGTTGGGTTAATACCTGGTATGCTCCAACCAAATGGACAATAATGAAGACATTAGCTAAATCAACAAGCCAAAAAGGCTCTTTAAAACCAGATCCCATAAGGATGCTTCCAGGAGTTTTTGAGCCAAATGCAGCATAGCCAGAGCAAGCACATAAAAGGAAAATAATTGTCATTGTGGATATTCCTATTTTGTTTGCCAACTTCATTACTTTATTTTCTGGTGGTGATGACTTTAAGGAGTCCTGAATATCTATGGCAATTTGTGAATAGCTGCTAGCAAGTGCAACATTTCCAAGGGCAACGAGCATATTCCATACTTTGTCTTGTGTACTTTGCTCCTCGCTACCACCAATTAAAGAAGTACTCTTTCCTTTCCCTTGGATGATGGTGGCAAGAGAAAGTCCAATCCCAATAAATGCATAACCAAAAGAAGTGGCTGCTGCTATGTATGAGAGCCAAGATAGCTCGTGAAAATTTGGGATTTGTGACAAAACTATTTCAGCAATTCCGAAACCAATCATGTATGGATTATTAGAAAATCGACATGGAGCTTCGGTTCCACTTTTGTGGAAGCAATTTATCTTTCGTATTGACACTACGCTTACTGATGTGGTTATTGTATATCCAATTCCAGCTCCAGTAAGGTTTGCGTACTGGACCAATCCACACACAACATGCATTTTACCACCTAAATTTGTTTTTACTGCATCCATGTAATTAAGACACCTCATGCCAGTGACAGGATCTGGTGATCTATAACAATCAGCTAGAAGATTGGAAGTGTAAAGGGTTACACCACCAATGATTAAGATAAAAGAAACTCCAATGATCCATCCCAATTGAGCCATCACCCATGGCAAAGAGAGTACACCAGCACCAATCACAGCAGTAATTATATGTGCACTTGCAGTCCACACAGTCCCTGTTCGTTTTGATTTGCCATCATCATCTAAATTATCGTCGACATTTGCAACTACTTCTACTCTAGTTTGAGTTTCAGCTTCCTTGTCTTCAGTCTCCATTTCCATTTCTATTTTTCTCAAGTTAA
>c19263.graph_c0
CAAGATTCTGCGCCCGTCTAAGTTCTCGATTCTCTCCGTATATAAACGGTTTTCATTTTCCTTCCTTCAACAATGTTCTGCCATTCAAGTTTCTGTTCTAACAATACATCACTCAGTAGTGAAATTCAGTAACTAGAGGAAAGATTTCAAATGAAAATGGAGTTTTGATAAGAGAGGAAAGTGGGTGTCAAGAAGAAAAAGAGTAGTGGAATTGAAGAAGGGTAAAATGGAAAGACCCAAAATCAAAAAAATTAATTTGTGGGTATTTTGGAGAAAAATGGAACAAAGGAAGGTGTGAGAACTAAAGACGTGAGGTGTGAAAATTTCTATTCAACATTTACTCACTCTATGGCATATTTGGGGTGAAAGAAATCGTGTTACCTTTGAAGGTGAAGGTGGTGTTCCTTGTCCCATGGGAGTCATGATCAGATGCAAATCACTCATAGCTGAACTGGATTCTCGTCACTGCACGGACTCCTCGCGGTTAGTCTCTTCTGAGCTCCTGAATCCACCTTCCGACGCGATAGTTGCATGGCGCCATCCACCTCTTGGTGTGGTCAAAGTTAACACAGATGCGGTCTTCAACAAAGCCACTGGGAAAGGATCGGGAGGTATTCTTCTTCGTGACCACCTAGGCAGGCTGTTCCTACAACAAGAGGCTCCATTGTTGGAATTGTCGCGGATATCTGGTCATTCACTCTCGTTATGTGGCTTCTTATGGACAGGAAGATCAGGAAATAAAGCTGCTCATGTGATAGCTGAATTGCAATCAACCAACTCCTTGCGGGCTAATTGGACTTCTCACCTGCCAGCTGCTTTGAGTAACATCCTTTGATCGGATTCTTTTGGCCCGTCCCACCAACATCGGTAATCTCTCCCCCTGCTTACTGCTCTGGTTTAGTGAGTAGGGTGATCGATCCAGATCTGGATCTGTTTTGGTGAACTGTGCGGCTTTTTGTTGTTTTGGTATTGCAAGTGTGTTGGTGTAGCTCTTTAATGCACCTGTATTGTTTAAAGCCTTATCTGTAATGTGCTAGCATTTACTGTCTGTTTAGATTCCTTCACGTGCCTCTGTCCCTGGTCAACTGCATGAGTTTTGCATGTCTGGCGTATGGGCTTTGACTTGGCATTTCAATCCGGTTGCATTGTGGATTGATCTGTAGTTCCTTTGTAAGGTTTGGTTTGGGCCTTTGCCCATGTTTCAATATTAACCTTCCTTATTTTACCATAAAAAAAAAAAAAAAACATTTATAACTGCTTTCACGAGGGGATTACAATCGACCGCTTTTAGCGACGCATTGATCGTGAG
>c19276.graph_c0
CATGGCTTAATTAATTGGGGGCCGGGAATGAATAAAAAGGCAGTACTACGTACTAGTTAATTGCATTTGATTGTTTGTTTGAATTTATAGTTGAAGACGTACGTAGAAATTGATTAAATGGGTTGGGAGGAGCTCTTAAAATCATCATCAGCTGGTTCTAATAATTATTCAAGTATTAATCCAAAAGAGGTTTTCTACCTCTTCACAAACACACTCCTGAGTCTCATCGTACCCCTCTCGTTTCTACTCTTAGCTAGGCTCTCTACTGCCCAATACTATCTTTTTCTTCAACATCAACGCCCTCTCATCATCACTTACTATTCGCATCCCCAATATCTTTTCCTTCATCGATATCAAATCAACCCATGCATTCTCTACCTTCTCGTCTTCCTTATCACCATAGCTTCCCTAATCCATGCCTTCACCGGAAAATGTCTCCAACCCCGTCTCTACATCGCATGGATTCTTCTCTGTGTTTTCCAACTCTGTGTTGGTTTGGGCATTGAGGGAAGCATTATGGGTGGATTTAATTATGATCAGTACTCTGAGCCTGAGGAGAAGAATAGTTTTGGCGTTGTGGATATGAGTGATGAGTTGAGCATAGTGGTTTTTGTGTTGGGGTTGCATGAGACAACGCGGGTTTGGGGTAGAATGGTGGTGAGGACAGTGGTGGATGACACGGTGTTTGGTAATAATAATAATAATGTTGTGAGAGTGAGAAGAAAAGAAAGGTGGGTTGAGAGGGTGGCTGTGTGTGGTAGCTTGGGAATTTTATGGTGGTGGAAGTTGAGAGATGATGTTGAGACTTTGGTGTTTATTGCTGCTGAGGCAAAGAAAGAGGAAACGACGATGATGATGAGGATGGATATTATTGATGATGGGTGGTGGTGGCAGTGGCGGTGGCTTTATTATTTGACTGTAACAATTGGGATGGTCAGGATTGTTATGTGGATCATAGGGATGACGATTTGTTCTTTTATAAGAATAAGAAGAAGGGCCACGGTGGAACCTAGTCATGAGATTAATGATGACAAGGTATGAATTAATTT
>c19290.graph_c0
AAGCACCCTTACTACACAGTGCCTCGATGATAATGGTGTAGGTGCCAAGGTTGGGGATCAAACCTAGACGACACTTGAGTTGGTTGGAAATGTCGAGGGCCATATCCACTTTACCATGTTGAACCAACCGACTGATGAGAAAGTTACAAGCAAAGATATTTGGCAAAATGCCACGGCTCCTAGTATGAAACAAGAAATCAATAGCCTCATCAAACATGTTACGACTAACACAAGCTTTAACAAAGCCATCAAATGCTTTAAGCAAATGATGATTTTGATTTCCCTTAATAGCAGCAACATCAACACCATCTAACAATGCCTCAAAAAACTCATGAATTTTTAACTCAAATGACGATGGGTCTTTTTTGTAAAGATGAATGAGTTCAAGGAACAGAAAATCCAACCTTCTATCCAAACCCCAGTAACATAGTATCCTGATTATTGCGGCATAGGTAGAGGTGTTGTGGGAGAAACCGATCTGCTTGAGTTGAGTGAAGTAGGAGAGTGCATGAGAAGGGTTGTGGTGCAAACTACGAAGTGTTTGGAGCACGTGGAAGGTGTGTGGGTTTGAGTCGGGATCACAAGATGAGAAATTCTGATCTGAGAATGAGAGAGCAAGTGCACTGGATGCAAATCTCAAGGTGTTTTGGTGAGTCGTTTTGGAGAGTAATCTGGTGAATGGAAGCTGTATGGGAAGGAAATTCAACATAGTAGACAAACATGTGCGGAAACTCAATCGCCGATGCCACCTTATCATTCATTTTTGTGTGGATCTTCTATTTCTTAGCGAGCAAGATCAATGGCAACAAGGTGGCAACTGGTACCACAAGGAAGGCATTAGGGATGTTAGCCCTAATTGTAATCTGGGCAAATCCTGGACAAATAGATAAACAGGGAGCAGGAGCCGCCGCAGGCAGACGAGGGTAAGCAGGTGAGGTGTGGTTGATGTGGTTACTTTCTGGAAGCGTCCATCGAAGAAGTAGTGCGCGCGAGTTATGAATTGTAGGGAAAGAGTGT
>c19300.graph_c0
ACGGCACCAGCCCTTAAAGGGAGGGGAATACTCAGAATTCGGCTAGCTTCATTAGCAGAAAAAAGCTCATAGATCAGCCCATGATTCCAGTTCCTACCATCAGCCTCCAAAAGCTCATTAACAGTGGCAAATTCCAAGACATGAGAGTTGGGGCACCATTCCTTCGGGCTAGACATTTTGGGAATCCAACTATCTTTCCAAACCTTAACAGTTAAACCATCACCAATTACCCATTTAGAACCTTTTCTTATAAGTTCTCTTGCTGAAAGGATGCTCCTCCACGCATAACTAGGCTGGAAGCCCATGCTAGCATTCAAGAAATCACCTCGGGGGAAATATCTGCTCTTTAAAACCCTCCCAAGAAGAGAAGAAGGTTCTTGAAATAGCCTCCAAACTTGTTTTCCTAAGAGAGCTGAGTTAAACTCTGTAAAGCCTCTAAAACCCATGCCTCCTTTGTCCTTTGCAATTGCTAATCTTTCCCAGCTCATCCAATGAAGTTTTTGACGCCCCTCTTTTGCCCCCCACCAAAATTTAGACAACATCATTTCAATCTCCCTACAACAACCCTCTGGGATTCTGAAACAGCTCATTACATAATTTGGAATAGATTGTGCCACTGCTTTTATCAAGATTTCTTTCCCTGCCTTAGACAAGCAATTTTCTTTCCAACCTTTCAATTTCTTCCACACCCGGTCTATGACATAAGAGAAAATGGACTTCTTGGACCTCCCGTACACAACTGGAAGACCAAGATATCTATTCTGAGCATCCACAGTCTTAGCTCCCATCATATTACAGATCAAATGGCTATCAGCTGCAGACACATTTCGACTAAAGGATACCTCAGATTTGTCCATGTTGACCATTTGTCCAGAAGACCTTTGGTAAGTGGCTAGAATATCCAGGATTGTTCTTGCCTCACTTTGGTTAGCTCTAGCAAAGAAAAGGCTATCATCGGCAAATTGAAGATGTGAAATTGGAGGAGCACTTCTAGAGACTTTAATACCGTGAATTTTCTTATCTCGGACTTCCTTATGAATTAAACCTGATAACACATTAGCACAAAGGATAAATAAATATGGGGACATAGGATCACCTTGGCGGAGTCCTCTTTCCGGGCAAAAGGACTTGCTAGGACAGCCATTCACCAAAATTTGGTAGGAGACAGAAGATATACAATTCATGATTGTTCCAACTAAGCGAGAGGGGAAACCCATTCTATCGAGGACAGCCTTGACGAACCCCCACTCAATGCGGTCATAAGCTTTTGACATATCAAGTTTAAGAGCCATCATCCCCTTCTTCCCTTTCTTCTTCTTTTTGAGCCAGTGGAAGCATTCCATGGCAATCAAGCCGTTATCAGTTATGAGTCTGCCTTGCACAAAGCCACTTTGCTCCACATCAATTATGTCCGGGAGGATCCCCTTGATTCTGTTCGCCAAGGTCTTTGTGACTATCTTCATCACAACATTGCACAAGCTGATCGGGCGGTAGTCTTTCGGAGTTTTGGGGTTCTTACCCTTTGGGATCAGCACAATAAAAGTGTTGTTGATGGCTGCCGGGGATGCATTATTGTTCAAAATGCTCAGGGCCAATCTCTTCACATCCGCCCCCACAATTCGCCAATATTTTTGGTAAAATAAAGCTGGAAGACCATCTGGCCCAGGCGCTTTGAGTGGGTGCATTTGGTGTAAAGCAACTTCAATTTCCTCTCCTGTAAAATCCTGGTTACACCAGCTCCTGTGCTCATCATTCAACCTATCTTGGACCACTTCACAAGTCTCATACATTTGCTCCGGATCTGATGTGGAG
>c19315.graph_c0
ATAAAAAGGCATAGAACCGTTGCATACACACCGCAACAGAATGGTCTGGCTGAAAGGATGAATAGGACCTTGTTGGAGCGGGTGAGGTGTATGTTGTTAGGAGCTGGATTACCCAAGAGTTTCTGGGGAGAAGCAGTTAACACTGCTGCATATTTGATCAACAGATGTCCATCAACAGGAATTGATCTAAAGACACCTATGGAGGTTTGGAGTGGCAGGCCATCTGACTACTCTAATTTGAGGGTCTTCGGATCCTTGGCATTTGCTCATGTCAAGCAAGATAAACTTGATGCTAGGGCGGTAAAATGTGTTTTCATTGGTTATCCTGAGGGTGTGAAGGGTTATAAGCTGTGGATGATGGGACCTGGAAGATCAAAGTTTATTATAAGCAGGGATGTTACTTTTGATGAGACCCGGATGGGGATGAAGTGCAAGGACCTGGAAGAAATACCAGAAACTGGGGTGGAGAAAATTCAGTTTGAGGTGGAGCCTTCCACTGATGAGAGGGAAGAGGAGGTTCAGACTCAAGTACCTGAAGAGAGTGGAAGTGATGAAATAATTGTTCCTGACTATCAGCTTGCAAGAGATAGGGAGAGGAGAGTTATTCATCCACCTAATAGATTTGGTTATGCTGACCTTATTTGTTATGCTTTGAATGCAGCTGAAGAATTGCAAGACTCAGAACCAAAGAACTTTAGAGAGGCATCTGAAAGCATAGATGGCAAGGATTGGTTGGAGGCAATGAATGAGGAAATGCTTTCATTGGAGAAGAACCATACTTGGGAGCTTGTACCATTGCCTAAAAAGAAAAGGGTAGTGGGTAGCAAGTGGGTATTCAAGAAAAAGGAAGGTATTCCGGGAGTTGAAGCACCAAGGTATAAGGCGAGACTTGTAGCAAAGGGTTTTACTCAGGTGGAGGGAATTGATTACAATGAGATCTTCTCACCGGTGGTGAAACATTGTTCTATAAGGGTACTTATGGCGATTGTGAATCAGTATGATCTTGAGTTGGAACAAATGGATGTGAAGACCGCATTTCTACATGGAGAGTTGGAAGAAACTATCTACATGCAACAACCTGAAGGTTTTGTCGAAGACAGTTCGAAAGTATGTTTGTTGAAGAAATCTTTGTA
>c19318.graph_c0
ACTTATCCAAACTCCCACTATACAAAATCCATCTCCTCTCATTGCACATAGCTTCTGGATCTTTCTCAGCAGCAAGACACTTGACAGGTCCACTGTGCCCCGACAACACATTCACACAACTATGTTCATTATTAATTGACCTCTTCCACACACATATTGCCATGTCAGCAGATCCACTAAACACCAAACTCCCTGCCGTAACCAAACACAAAACCGCCAACTTATGTCCCCTCAAAACTCCACTGTGTTCCAAATTTGTTTCTCGTACCCAAAAATTTACCAACCCATCAGAAGACCCTCCATATAAAAACGTCCCTTCTGTGTTCACCGCTAATGCCGTTATCGCACACTCTTGCTTCAACAACGTTTGCGAAAAGAAATGCTTTGTACCTTTCCCTTGCACCTCACGTCTCCATATTTTAATAGTACCATCAGCAGAGCCAGTAAAAACCAAACCATCGAGCCCTACTACAAGCGCATTCACAGCGTCGTCATGAGCCGGTACAGATTCTAAACACTTGAAATTTGAAGACCTCCACACTTTGAATGTTTTATCCCATGAAGCCGAGTAGATAAGAGAGTGGTCATCTGTTAAACTAAGACAGGAAATGGCATCGTAATGTTTTATCCATATCACATTACGGTGTCGTCTAACTTCCACATAGTTGCTAGGTCTCATTGAACATTTGATATAGTTTCTCAGTGTTGGCAATGTGGCAACGCGTTTATATTGTTGCTCGTTTTTTCCAGATACTTTCCAAACACGGATTCTACCGTCTTGGTGACCGGTGAGGATTTTTGCACCTGCAATAACAATGGCTTTTACCAAACCGCTGTTTGATTTGAAACCCGCGAATTCCTTTTGGTTCTTCCAAACACGGATATTCTTGCTATCGGAACCGGTGTATAGTAAGTCTTTGGTTGCTGCTAGGGAGTATATGTGGCCTTCTTCACGGACAAGAGACCCTACCAGGGCTTCTTCATGGGAGCCAGATGTTTCTTCGTTCATGTGAGAGGACCATGGAGATTTTGATAATGGAGAGAGGGAAGCGTCGTGTGGAGAATTTTCAGATGCCATTTGAAGATCTAGATGCGGTGCATCAACAGTGGTTACGGGGCTGTTTTTTCTTGGGTGGTTGTCGGAGTTGTACCCGTCGAAATCGTCTTTCTCGTTCTTTTTTTAACTTGCCATATCTTAAGCTTCCTTCGTCTAAGAATGAGTGTCCTTTTCTTGATGACATTAGATAATTTTTTTATTGATTGATTATTCTTTCTCGACTATCATGCAAAGTGCACAAGTTATTATTGTTCTTTCTTTACTTTCTTTTTTGTTTGTTTGTTTTGATTTTGTAGTATCAAATAATTTATTGGGTTATTGTCTGTATACCAATGAGAATGACAATAAACGTAAGCGTTTGTTATA
>c19319.graph_c0
TGCGGATACTATAGATTGATCGAAACACAACACAAGACACTCACATTAATTATATATATGAAAAACATAGGTAATTTACAGCACAATTAATATACATATTCCTTCCTGTAATAATTAAAGAACGGAAAAACCAGTAATGTGGGAAGAACAACAGAATAGATCGACATGCATGCATCGATCCGGCAAAACTACTTCTACTACTACTAGCGTCCTTTGGAAACACACAAGTGCTTTATTTATTTTATATATCATTCATTCACCTTAATTACTAGATGTTGACATTTTCATTGAGCCTAGCAGCTGCAGCCACAGAAGCGGCAACCCCACCAGGAGTGGGTGCGGCATCAGGGTTGTTCCTCATCTCTGCACTTGCCACCCCTGCCGCATCTTGCCGAGTCGCGGCTTTATCTGCCGGCAACTTCGCGGTGGCGTCCGACAAAACATCACCCAGCTTGATCTTGTCATCGTCGCGCTTGCACTCGGCATTGTAAGCAACCGCTGATTGAGCCATAGCAGCCAACCCACCTGGCGTTATAACACTGCTACCTGTTGCTCTCACTTCCGCCGCCTGAATTGCGGAGGCATCACTCTGATCCACCGGCTTGTCACCCACCGTGTGTGCAGTCGCCTCTAGTGCCTCTCCTATGGTTAAGGCTGCAGCCTCTTGAACCGCACCGGTTCGACCCTTCTGAACAGGGGTCGGTTCAACAAATTGTCCCACAACCTGTCCACCGATTGATTCGGTTACTATGCGTCTTCCTGGGACTTGAGTCTCTGTTACGGTGACGCCACGGTCACCGGTAACATCGGTGACGTCACCGTGACTGACTATGCCAGCCTGTTCATTCCTAGTGGCGGCAGATTGCATGACGGCGGCTATTCCGCCGGGTTGGGTCTGGCCCAGAACTCTGCTTTCTGCGCTCTGCATCATGGCTGCGTCTTCAGGTGCAATGGGCTTCTGTGCGAGGTCACCGGAGACGGGTAAAACGTCGCCGTATTTGATGGGGTCTTGGGGGCGCATTGGTTGCTCCTGGCTCATCTTCGTTCGAATATAGAGTAGTGATGTATTGGTAGTGTTAATTTCTACGCTACAGATTGTAAATTTGCTGAGAAAATTTCTGTCTTGTAG
>c19386.graph_c0
CTTTCTTCTTGTCTTATAATTTCACCTTGATTGCACCGCCCTTGCTTTCTGTTTCTATTGACACCTTTTTTCCCTTCTTAGTCTTCTCAGGAACCTTAGCTCCTTTTTTACCATCATTGCCTTCTTTTTATTTTAAGAGAATCACATCATTATAATCACTCTTCAATATTTCCAAGCACATACGTTTACGTCCGTTGATTATATAAACACGCTGCGCACGGGAATTCATTTCATTCCACTTTTTGAAGGTTGGCATTTCAATTCCTTCACCATTCCATTCTTCAATAAACCTTGCCACAAACCATCCACATGCATTGGTCCGACTTTGTTGTTGGGGCACTTGTGGTCTTTCCCAAATCTTGTCCCAATTTCGAAGTTTATTAACATTGTGAATTCGCTTTGTCATAAAACAAATTATTGCCCTTGCAACATAAGTCCCTGCATCACTCACGGCTGTTTGCAACTTGATTCCCTCCAAGCTGTTCAAGTATTGGCATTTTCCATCTTTGAAATTTAGGACAAAGACTGAGAAGTGTGAGGAATGGACGACTGGCAAGAAGACATATTCTAGTTTCTTGTTGAAATCATCCACATTCAAATAAGGTGTATGCTCAATGACTTCTTCAAACCAAGCAACACATTGATTGTCGTCTCGACAATCAACATATCCACTCTTTGTTGTATAACTGATCATTGATGTTGTTGTATCCATCATTAAGCTTATTCTTCTGCATTGTCCTGTTTTTAATTCCTTACAAGTCATTTCAAGAGCGCGGTTATCTATAATGGCAGAGTTCATAAAGTTTATACCCTCCAAACTCAAGAAAATTTCTCTATCCAAACTCCTGCTTTTGTCCATTTTATTTTGAAAAAGGATTTCATCAAGCTTCCCGTTTTCATCAAATGCATAATCAACCAGCTGCTTATCGAAGTCAGAATGTTCTCCTATCTCGCATTTAGTCGTTGATCGAAATGGAGTTCTTCTATACTTCGACTCTTGTACCCCTCGTGTTAAGATCCTCCTCTGACCTGGTTGCAAAATCTTGCATTTTCCCATGAGATTCTTCACATCTTCGATATCTTTATCTTCTGCATCTTCATATTCCCTATCTCCATCTTCTTTTTCATCCTCATCCCGAGCCTTCTTCTCTGCATTCCCAGATTTCTCTTGTCCAATGTCACTTGCAGAAAAGCTTCTTTTCCTTTTGTTCATTTCTGATCCAACACCATCTTTTTCAAGTTTGCTTTCATTTTGCTTCAACACTTTCCTTTTTCTCAATACTGATCGGCCATCATCTCTTTCCAGTTCCTTTTCTTGTTGTTCCAATTCTTTCATGTAGTTTGACCATGCTTGGATGTTGTAGGTGCAATAGTCTTTGTACTGATGGCACTGTTCTAAAGTTTTGCACGAAGTAGCTGCCGGCAATTTTAGCACATTTCCAAGACCAACTTCATAGTCTGATTGCATTCCCAAATTGGAACATTCTGCAGCCCCCAGTTTCTTCTTTTTCATTAGGCAAAATTACTCTGCAGGT
>c19413.graph_c0
AAGGAAAATAACTAAAAAGAGTAGCTAATAGAAACCAGTTAATAATTTAATCCAAAAAAACAAAAGCAGTTAATACAGCTAGCTATACCTAACTCCAGCTGTGAAGTTTAACTAACTGAAATCAGCTTTACTATCTTGTTTGAAGCTCAGTTTTTTTCTCATCAAATCAATGTTATCGAATTCGAATGTGGATAGAGGACCATAGCAAACAAAAATCCGCTATTTTAAATTGTTACCTCGTCACAGAGACATTTGAGAGTTTCGGTTTACAGCTATAAGTAGAAGCCTATGTGGCAAAAGTCTGAGATGGACACAAGGTCAAGTGCCAACCAATTGACTTTTTAAAATACAGGGAAAGACAACTCAACATGAATTTAGTCTATTTGAATTGGGATGGATGGGAAACTTTGTGTTCGGCTTAGATTGGCGGGCTAACTTGGATAAGGTAAGGGTAGCTTTGCAAATTTGATTTTGACCCTCTCAAAAACCAAGGCATCCCTCAAGATGTTGGTGAATGAGCTGAAGGGAAAAAAGAGGTAAGGAATTAAGGTGAAAATGAAACAGGAAGAGGACCGGACAAGTCATATCCACAAAAGTAAGACAGTGCTACCCCAGCTTAAGGAAGTTTTGCGAGGACAACGAGGCGTAGTTCAATTGGTAAGACACTTACCTACACCGGTGGTTGTGGATTCGAGTCATAAAGGGAGAAAAAAAAAGTCTTGCAAGACCCACATAGTAGAGACCCGCACGGTTTACAACCTAAAAATAGGCATGACCATGCCATTCACCTAAAAGAAGGTGCTATCATTCACTAATCAATGGGGTCATACAGTCTACAGGTATCCTCGTTGCCAGAAATCTGAAATTTCAATTTAATATGTGAAATGCTGAAAGCTGGAATTAAACTACCTAGTATTCATCCTTTCTCCTTATATGAGCCGTATACATTAAAGAAAGGATGTGGTGTTGGAGTTCTATACAGATTAAAGGGCTTTGACTAACAGAACTATCTCAGAAATGTATATGAATAAACAAAGAAACCATGGAAATATTGTTGAAATTTATAGAAAACATCCAAATCAGAGGAAAAAAGGCTGGTGCTCACTTAAACCAAAATAAAATTTCAGTATGAAATGAGAAGCGTACATTCAGGTAGACTGTCACATCAA
>c19438.graph_c0
GAAATATGAAGCATCTCAACTTCAACATGTGTTTTCTATCTTCAACTACTACTCCCGAATCAAAATCTCCACCTCCCCCTACTCCTCCTACCACACACCATCAAATTCATAATCATGATGATCCTAATTCTCCATATTCTACATCTTCTCCAAGTATGATCAAAAATTTCAACTCTCTATATGATCATCCCACTACCTTAACCTTTGACCACTCTTTTTTTTCTTCTTCACTCTCCAATACCACTACCACTATTTCTTCCATCCAAGTTGCCGAACCCGATCCCGAACCGGCAGACTTTGCGGCTGCCTTTGCGTCCCAACGCTTCTTCTTCTCCACTCCCGGAAGCTCCAACTCTCTCACTGAATATAACAAGTACTCTTCACCATTATTGACGGATAAGTCCAAGAAGGAGGAAGAGAAAGAGAAAGATAAAGAGGAGGAGAAGGTTTTATTCAATGGGAGTGTCGCGGTGCCGACATACTCGCCAGATCCTTATCTAGATTTCCGGCGGTCGATGCAGGAGATGGTGGAGGCGCGGCCGGAGTTAATGGACGTGAAGTCGAATTGGAATGTGTTACATGAGCTGCTTCTATGCTACCTTGCCCTCAACCCAAAGAGCACACACAAGTTCATTCTTGGCGCCTTTGCTGATCTTCTTGTTAACCTCATGTCATTCTAAAATACATAGGTTTTGTAATCATTTTAATTTTGCTTTTTAAAAACAGTTTTTTGTTTTAATAAAAAAGTTAAATGAAACAAAACAAAAAATTGTTTCGTATTAACTTAGCATAAAACAAAAAACAATTTTTAAAAGGCAAATCAATGGACTCTTTGAATTTTGGATTCTAAGATTGTTGAGGGATAATGTAAATGGAAATGATAAAATGTAACATGTGTGCCAGGTAATGATTGTCTCTATCACTTCATATATATAAATGTGCTATCCTACTAAGTACTTCATTCAATCATTCACATTAATTGTTTCTATATTTGGTTAATGTTAACTAGTGTAGTGGTAGTGAGTA
>c19459.graph_c0
CTTGTAGCAGACTCCTCAATTAAGGTATGTGTAGTTTTTTAAATTTCTTTTCTTATTCAAATCCTTCTATTGCTATGTAAGGAGTTTGTTGGTGTGTGAAATTTATCTATTTAGTATATATTTTGAACTCGTTGTAAGATGATATGCTCAAAGAGCTAGTTAAAACCTTTTTTTTCCTATAAGTTAGCTATTTGACCTTAGTTTAATTACGGGTTCAATGAAATTGGACCTTAGCTTAAATATGAGTGCTATTTGAGATTAATGGCTGGCTAGGCTGCTACCTACCTACTTCTTCTATTGATGATCAATTAACTTGTTTTTGTGTTGAGGACTGTGAAATTAATTAGTTTAGTTAAAGGAAAGCAGAGAACGGGTACGTGGTGAACTCAACTCAAGAAGGAATAATTAATTCATCTCAAAAACCATTTTTCTTATTTTCTCTTTTTTGTTGTCAATGCTGCTGCAGTGCCAAAAGAAAAATGAACTTTTCTTTGTATTTTACTTTCATATTAATTCTCTTTTTGATGGAGTAGTGCAATGCACACAAGTTACAGTAATTAGATAGGTATGTTCTGTTTAAGCATGTGCATGTTAGAGTTCGATATATATGATTTGAAATTTGCATAAGTTACTACTTGTCACATTTGAGATAGCATCCACAATTAATCCTTATTTTTGATGAAGTAGCACATGCATACTCATTGCTCGCTCACTTTATATATATCAGCAATGCACCAAGTTGCAACTTCTGCAAAACAATTTTTTTAAAAAAACTACTACTAGTAGTACTACTACATGGTTATTTATTTAATTGAAGTTTTATATATCTATTAGTGAGTGGATCAGATCATGTGTTGAGTTGAGTCCGTAATATTATTAATTTAAAATTCATGAAAGGGAGCAGAGGTACTTGCATTTAATGCTTTGAAATTAGAAATTTCATTAAAATTAATTAGTAGTAAGTGTAAATGTGCAATGCTGCAATCTCGGGGTTCACAAGCAAGCAAGCAGCTCATAATTTCAAATAGTATAAAAATTGGCTTAGTAATACACAATTTAATTTTAATTTTTTTAAGCGGGCAACCCGCCAACCCGCTGAGGGGCGGGGCGGGATTAAAAAGTCAATCCATATTTCAACGCGGGGTGGGTTAGCCCGCCCCGCATTATGGCGGGCTTAGGCGGGGCGGGCGAAAACGGGGCGGGTTGGCCCGTTTTGCCACCCCTACTCATAATCATATTACCATTTTCGAATCCTTTCAAAAAATTAAAAAAATTAAAAAGGAGTAAAAAACTCAATTCAGGTAAAAAGAAATATTAATAAATATCCG
>c19473.graph_c0
AGAAAACATAACCGCCAGAAGTAGTTTTCATATGTAATATATATTGTCTTTAAATGAACTGAATAGCAACTTTGAGTGTAAATATTTATATTATTATCATGGGGTATGAATTGCATTTTTATGCACGTCATTGCACATTTAGGTAATAAAAACTTAAAATTGAAGAGATAAACACACCACCTAAACTACATTCCAATTTCCATTTCCTTCTTTGCTCCACTTGTTTCATTTTCCATGTCAATATCATCCTCCCAAAGGGTGTGCTCCCTCACTTTGCTGTGTAACTTGTGAAGAATCCTCCATGTTACACAATCAGGGGTCACTCCATTCCTATCCATTTCTCTAACAATTTGGTAAGCTTCTCTTTTCAATCCAAGATTGCATGCACAATTGATCAGAATATTATAACTATATATATTTGGTGACACCCCAGAATCTACCAATTCATACAAGAAATGACAAGCCTCATTAAATTTGAGAGAGCCACATAGCCCTTTCAGAATAGCTGCATAAACAAAATTATCATGGATCCCTGAAGGCCATATAACACTGTGCCAAAAGCTCTTTGCCTCTTCTATTTGATCACATTCACATAGGCCTTGTACTATAACTGTATAAGTGGTACAATCTGGAGTAATGCCATCACTTGACATATTATTAAAAACCTTGAGAGCATCATTTGGCCTCTTAAGTTTGTATAGGCCTCGGAGAAGAGCATTGTAGGTTACAACACCAGGCCTCAAACCATTTTCCGGCATCACTCTATCAAACAAATCAAGAGCTTCGTTTACTTTTTCAGCATCCAGTAGACCAGAAATCAATGTAGTGAAGGTCACAACATCAGGTACACAAAATTTACCCATCAACATGTCATCCAACACCTTTAAAGCTTCATCAGCCTTCCCCATCTTGCAAAATCCATTGATAACTATGTTGAGGGTAATCACATCAGGATTACACTGGCTCTCAAGCATAAACACTAACACATTCAAAAGCTCTG
>c19482.graph_c0
GTCTTGACATAATTTGACCGTCGTTGTAAGTGAACTGGTCAAATATATAATGGATTAAGAGAGTGATCAGGATATATTAAGAAAAATAAGTCAGCCTTATTAAATATGATAGAGGACAAGGCTGTGTTTAAAGGGGTGGGTAGTGATAGAGACCCGAGTAAGGGCTCTTAAGGAAAAGGATCCCCAACAATGTCTTCATAAACTCTAGCCCTCCTACCCTATGCTTTCCTACTGATTTGCTCAGTTTTAAAATCATGACATTTAGCTTCTTGAACTGTTCGGCCAGCAACTACAATGCTCATTCTAAATAGAGTTCCCACTTGAGCCACCAAAACAACGTATTGAACCAAAATAATCCATCTAGAATGAATTATAAGCAAGTCCCTAGGTTCAGTAAAAAAGTTATGTATCTAGCCCTAAAATTTGGGCTAGAGATGTAGTTTTTTCAATATACTTAAAACAATGAATATCGAGCTTGATGGAGGGGATTCCATTCACCAACGCAGACTTCCAACAACGAAATGGAACTGAAATAGACTGGAATTGTATTGAGTACACTAGGAAATTACAGCAAAGAATGTAAAGAAAAAAACTGATAGAATAATATAATCTATTATTAGAATTAGGGTTGACGTTGTGCCTAACTCAACCCCAAAAGCAAGCTTATTGAGTAACGGTTGGCCCCCCCACTTATAAACCCTTTTATGACCTTATCTCTGGCCAGTGTGGGAATTGGGTTATTCCCAATACACCCCCTCACGTTCAGCACTATTGGGCTTAGTATGTGGATAATAATGGTGGGTGGATCATTAACAAGATCTAGGATAGGCTTTAATACCCTATAAAAATTTGGGTTGGCTTGATTATGCAAAGCCTCATCAAATTGATCCTACATCCGACAAAGAGAGACAAGAGTGAATTCCTAATTTACAGATAGCAATTTGATTTTTGCATGATTGAGGGGCTAAATTATTAACACGTGCATTACTGAGCGAAAAAATTATTGTAAGTAAGACTTTGGAGGAAAAAATTGATGATGCTTTGCATTGTTTGAGGAACTTAATATATGATAAGAATCTTTTAAGGACCAAACAATGCGACTTTCAATTTTGGAGAACAAAAACAGGGGATAACTTGAAAGGATTAAAATATCAAAATGCACCAGTACATCTACTGATAATATTGAACCAAAATAAAGGCTGCATAGGCAGAGCATAATACCACTACTGATCAACACAGGTTTGAAGTTCCATATTTACCTGTCAAGGGTGTATGGAGTGTG
>c19555.graph_c0
CAACCGATAGTTTCATATTCATCTAAAATGTAAGGAAAAGATAATTTAGGATTTTTAATAAATAATTAAACATAAAGTTAACTCAAGCGAAGCATGAGTAAGAAACGTTCTGATTTTTCATTAGTCAGTACTCAGTATGTTCCCCGATTGTTTTTTTCAAGTGCTTCTTCAAATGTCAACAAAAATTTCACTGTCAGGTTGACAAATGCCTAATTATTTCACTCGAGGCTAACTTATTGGTACTTAATTTACATATATCCTCAGTCACTAATATCAGAACATCTCTGCCATATAAAATTGAACAAACGAAACAAATCATTCACTTTTTACCTGATCAATTAATGGAGAATAAAGTTCAACTTTGAGTAGATTATTACAGTTTTTTAATTAGGATTTGCAGGGATTAAGGAAAACACTTATTTTGAGGCTTAAAAAAACCCTTCTGTCTAGAGCCAGATATATTTGCATTGATATAGATAAAACAGGTTTTCAGTTTCTTTTCTCTTTAGCACTTCATCTTCTCTATGAATTACATTCGAGTAAATCTTTCCTTCAGAATTAATACTTAACACATAATTACGAGCAGTAAGGAGTACTTAAGTCAATGCCTAGAAGGCATATGACTAACCTCCTAATAGAATTTATTAAACATTTTTCCTTGACTTAGAAGGTGATGCGGACACTACTTCTTAGGGACGTAAGGGGAATATTCAAGTTGTTACATGAGAGAGAAAGTGAGGGGAGAGGAGATATTTGGTAACTGACACGAGAGAAAACTAGAAGTATAAAGGGGAGTGATCTAATGAGAGTGAGGTAGGCAAGAATTGATTGGGAACCATTTGGAGAGCTTGTTCTCCATGGTATTGGGACTTGGTTCTCTAGGAGAGGCCAAGGGAGTTTATCCTGTCAGTTACTGCCTACTGTTGTTGTTTCATTGCCTATTCTGCCATTTTTCATTGTAAATCTCAACCTCTAGCAGAGAGATCCTTAGTCTAGAGCTTCATCAATCTGAATATTTTTCTGTTTCTCTAAATCTGTCCTAGTTACCTATCAGAAGGATTCAAAGCTTTCACACCTCAAGTCAGTTGAGAGTTAAAGGAAAACCGGTGCCTAGG
>c19561.graph_c0
ATGTTATAAAACAATGTCAAGGTCACCAACGATCAGAGAGCATTATAATTATAACCCAACAATTACATAGAATAATGAACATTAGTATCAAAAGCTTTCAGCCTCCGTTGCCTCAGTTTTCCCATCCAATTGATGCAATACAATTCTGTAAGCATTTACATCAGACACGGGACATTTCCTGCACATCTCTTCAAATACTGTCTTCACTTCTTTCGCTTTCCCCTTTGCACACAAGTCCTTCACAAAAGCACATAAAGCGTCTCTATTGATTACAAAGCTCTTTTCAATCATGTCATAAACCGTCATCAATGCCATTTCTTCCTCTCCATCTTCAAAATATCCCACAAGCAAGCTGTTGTACACAGTTGCATCCAAGTTATGTCCACTCTGCAGCATGTCATAGACAAGCTCTTCAACTTGTTGCATCCTACCCTTCACTTTACAAAGACCACATATCACTATACTATGTGATAGGAAGTTAGGTGAGCATCCCATTTGAGGCATCTGCTTCAAAAGAAGAACCACTTCATCAAGCTTCCCCTCAGCCACAAGAACTCTAAACACCGCATTGAAACTCGACACACTCGGCTTAACACCCTTGGTAACCATTTCCCTTAGTAACGAAAGCGCTTCATTTGGTTTTCTAATCTTGCAATACTCATTTACAATGACACTGTAAGCTTTCACATCCAGATTCATCCCGCGACTAACCATATCCTTTAGGTGCTCAATAGCCTCATGAGACTTCCCCACAATGCAAAACCCTTTCAATATACTGGTGTTAGTTGCAACATTGTCTTTCAAACCATTTAACCTCATTCTAGTCATCATCTTCTTGGCCTCATCCACATTCCCGTTCAAACACAGACCTTCAATCAATGCATTGTAAGTCGCAACATTCGGTTGACAACCCCGTTCCAACATCTCCTTCAATAAATTAAATGCCTCTTGGTATTCACCTTTCCTGGAATATCCATCAATTAAAGTAGTAAAAGTCACCACATCTGGTTTACAATTTTCAACTAATCGATTATAAACCATCTTGGCACCTTCCACATCACCCTTCTTACAAAACCCGTGTATCATTGTGTTATAAGTAATGATATTGGGTTCACAATGCATTTCATCGAACACCTTTCGTGCACTCTCAACCATGCCAATTTTACAAAACCCCCTAATCATCATAGTGTAAGTGGAAACATCTGGTTTCACTACAGCATCTAACACGACCCCAGTACTAATCGATTATAAACCATCTTGGCACCTTCCACATCACCCTTCTTACAAAACCCGTGTATCATTGTGTTATAAGTAATGATATTGGGTTCACAATGCATTTCATCGAACACCTTTCGTGCACTCTCAACCATGCCAATTTTACAAAACCCCCTAATCATCATAGTGTAAGTGGAAACATCTGGTTTCACTACAGCATCTAACACGACCCCAGT
>c19562.graph_c0
AAAACACTATATCAAACACCTCTATAAACCATTGAATTGGCCTTGACGGAAACACCCATATACTACAGTGCAGAGAGAACGGTCCTTGGTGACAACATAAATCCATGAATTGAAACTCATGTGTATAACATTCCTGAACACTTTGCTTAAAACCACAAGGTAAACTGTATTATGCAGTAAGAGCAGCTAATTAATAGTGCAATTCCCATCTAATTTAAAGATTTACTAATATATACAAAAATGCCATTTCTCAGCACTGGAGCCCCTTTACAGCGTGACATGTGCTCATCTTACTAAACGAAAGATATCAATAAGATCAATATCAAGGGCCTATGCCGATAATAAATAAAACATCGGCCAACCCCAGTTAAGTTTCAAAAACTGAAAACTATTATGTGTACAAGAAAAGCCATTGCAATGCTTACAAGTAGCAAATGAGAGAGAATGTCAAAGTGGGAGGAGCTGACACTCATTTGTCCTGCATTGATGTATGCATCCTTGCTCTTGCTCGTAGCCACAGAGACATTTACAGCCAACGAACAATCATAGTCGGTCCACCCAATTCGTTGATTAGCTAAGTCATATACAATAATCTTATCTTTTAGGACAATATCTCCTAAAATTGAGAATCCCTCCCGCGCTTTCTGGAAACCAATGCACCACATTGCAGCACCGTCCAGGAAACCATAATGCATAAGATATTGTTCTGGTTTTAAAACCATGGATGCTCCACCCATAAAATTTAAACTGACTGGAGGAAATATGTCACCTAGGCTGGTTGGGACAAGATAGCACTGGTTTCCTTTTGACATAATGGGTTTTGAAAACCTTGACACAGCAGTAGTTATAGCACTGACAAAAGGATCATAAGCTTCTGGAACAAGGTATGCCAGTGTGGTACCAGAATCAACTATAGTTCCTCGATTGTTCGATGTTGCAAATACATCTGAATCAATTGAGAGAAGTTGTCCATTGACAGCAATGCTCTGAAGGTTTAGGTTGTAATGAGGCTGTAAAGGGACAAGAGGACTATAAACAATATTTGGCTCCAAAATTTCACCAAGTACTAGCACCCCTCCTCCATTGCCTGCTCCCTTTAAGCAATGAGAGAACGCTTTGGGTGTCATGCCTTGTGAGGACAATTGCGATATCACAGATAAAGCACCGGGACCAAACCCGAAAATTCCATCAACTGCCTTATCTGTCCTAGCCAAATCCCCAAACTGATAGGTACTACACCCAAAAATGACGGTAGATGATGAGTTTGAAGTCATAGACTGTCCTAGGATCTGGTCAAAATACATGGTATCAGAGACATAATAACCGGATGTTCCACTTCCGTCTCCATAGTGAAAGGTGTAGCTGCACTGATTA
>c19568.graph_c0
AAATCACTGAAGAGCCAAGAGCTGCTACACCTCCTGTTACTGCATCTCACACAGAGGAAGGTCACGAGGATGGTGGGGTTACCAGAACTACATCTCCAACGGCCCAAATCTCTGAAGAGCCAAGACCTGCTTCACCCGTTACTGCACCTCAGGTAGAAATTCTACGGCATCATAGCATTGCTGATACTGCCCATCCTACTATCCCAGTTCAAGGTGCGGGCATCGAGGTAGATATCGAAGGTGATTGCGGAGGCCCTAATAGAGGAGATGATCACACAAGTCCTACTTCTGCTGAGACAGTGCGAACTCCATATTTACCAACACCATCTGATGCTCATGGACGGGAAGTGGAAACCCCCAGCACATATCGGAATGATACCTTTTTGAACTCTGGCATTTCAGATACACATCAATTCAATTTTGCTGAAAAAGAAGAGCTTGATTTTCTGTTAGTGGAGAACAACACACCAGCCAGTTCACAAGGTTCACCAGGTACAAGTAAAAGTACCAGCACATTTGGCACATTGTCAGAGAGGACCAGGGGTGTTGTTCAATATTTGAAAGAACATTCTCCAATTACCCCAATTATGGAAGATCCTGCTGGAGATTTTAGCTTAAACAATATCTTGGAAGGAAAAACTAGAAAGATCGCCGCTCGAATGTTCTTTGAAATATTGGTTTTAAAGAATCATGATCTTATTGATGTACAACAAGCAATGCCTTTAGCTGATGTCAGCTTGAAGTTGACCCCTACACTTTCAAATACTCAAATTTGAAATTTTGATAAGTTATTTATAATCCTTGGGAGCCCCGATGTACATAGTTGGGTTTCATACCAAGTAAAGGAAGTGCAGTTTGGTGCGTATAGCTGACTATGAAAAATGTCTCACATGAGGAGAGATGGTTATGACATGCTGCTTAATTTATGTAGAACTATAATGGCCTATGTATTTATATGTAATTAGTTTTAGAATTAATTTATATTTTCTCCCCGTAGTGGCCTGATTTTAATCACAACTAAGAAGCATATGCAACATAAAATTGCTACTGTATATTTTGGAGAAAGCAATTGTTACTGCTTTTGACCCATTTTGTCAAGGGTATTCCAATGTCTAAGATTTATTGCTTGTGGTGTTACTATATAAACCTTCTTTTCCA
>c19622.graph_c0
CTAATCTAAAATGCCATAAGGCTTGATCAGGTATTTGGTTTTCTCTATCAGCAACAGCAATCTGTGAGACAATACTAGCAGACTTAGCATTAGTGATTAAGTGATACAATCCATCAAATCCTTCACCCAAACCAATCATCTTCTTGGTCTTCAAATCCTGATTGGTGCCTGTCATTGGGTAAATGACCCTTTTGAGCAGAATTGACTCTGGAGGTAGAGGCCACAGTACTTGATTGTTGAGTCATGTCTTGATTATGGATTATGTTCATAATGGCATCATATTGATCCTTGGTCAAGTTCATTGCCCCTTTTGCATCACCATTGTCAGACATGGTATCCTTGGAATCATTTTCTGATGCTATGTTGTTTGCTGAGTGACTAGAATTTCCCCTTTGCAAATGAGGTGGCAGACCGTGCTTCTTGTAACAAGTTTCTACAGTGTGACCTGTTCTTCCACAATAGGTGCATACACGATTTCCAGGTTTTGGTGAATAACCCCTGCCCCTTCCTTGTGACTTTTTATAATCAATGGCATTTATCAAGGCTTTACTGTCATCATTACCAATATAACCCAATTGTCTTTCATGTTGTAAAACCATAGAAAATATTCTGTTCATACTAGGCAGGGGATCCATCAAGAGAATTTGTGATTTAACAACACCAAAATTATCATTTAACCCAGTTAAGAATCTGATAGCATAATTTAGTGTATGATTGGACCTAGCCATTTTCATGGATTCACAACCACATTTAACATGGCAGCTACAAGTGGGAATTGGCATATACGTTTCAAGCTCTTCCCATAAAATTTTCAACTCAGAATAAAACTCGGTTACATTGGAATTACCTTGCTTAAGACTGTAGATCTCTTGTTGTAATTCTGAGATTCTGATCAAATCTCCTTGTGAAAATCGTTCTCTTAAGTCATTCCAGACATCAACAACATTCTCTAGAAACACAATGCTTTGCCCAATTGCTTCCGAAACAGAATTCATCAGCCAAGAATGAATCAGCATGTTGCATCGGGTCCAAGCCTTAAAGGTTGGATCAAAATTATCAACAGGAACCGATATGGTGCCATCAACGAAATCATATTTGTTCTTTGCTCCAAGCGCTCTTCTCATTGATCTAGCCCAACCATGATAATTGGAACCAGTAAGTACAGGCGTAACTGTAACAGATGAAGGTCCATCACTAGGATGAACGAAGTAAGGGCTAGTAGGATTAAGGGCTGGATCAGTTGGTGGAGGAGTAGCAGAGGTTGTAGCTTGATTTTGGTAGCCACCTCTAGCCATCAGAGTTGCAGCGGATCAGAGCTTTAAAGCTCTGATACCATCTTAAAGTAAATAAGCAAAAGACAAAATAAACTCCATTGGAGGAAATATGGAAGAAGGAATGCAATACTCAGCAAACAATGTATTTCTCGGTCG
>c19700.graph_c0
CACAAGCACAGCACAAAACCTCTCTCTTCCCCTTCCCCTCCCCCTCTCAATCTCTCCCTCCATGGCTCCTCACTTCGTCTTCCCTCGCACTCTCCAAGACCTCGAAGAAGAATCACCGGAAGACAACCGTCTCACCGTCCAAAACCCCGTCAAAATCGCTTCCCTCCGCTCCTCCCAACTCGAAGAATTCGTCAAAGGTGTCTCCTTCGATCTCTCTGACAGAGAAATCCTGTGTGTGGAGGATCAGGATGTGTTTGACCGCGTCTACTCGCTGATTCACGGTTACGCAGCTCTTCCTCACAATTGTAAACTCAATCTTGTTGAGAGTCTCCGTTCCAATCTCGCTGTGCTTCTCCCCAACGTCGATTCGCTTTCCAGGGTTTCCAATGATGACGACGCTGTTCCTGTTGTGGACCGCGTTGCCTCTCATCGCAATGCTTTTAAGATTTATACATTCTTCCTTATTAACATTGTTCTCGCTGAAGAATCCAACACCGCTCCCAAGGTGGTGGCAGCAAGTGCAAGGAAGAAACAACCTGTAAAAACATGGAATTGGGAGCCTCAAAGGGCTCGGATACTCAATCTCATTGCCAACTCACTGGAGATAAACCTTGAATTACTTTTTGGTTCATCTGACCCAGACGAAGGTTACTTATCTTTCATCACCAAAAATGTATTCTCCATGTTCGAGAACGCATCCCTCTTAAAAGATTCAGACGTAAAAGATGCCCTCTGTCGCATAATTGGAGCCTGCTCCACCAAGTACCATTACATGGCACAGTCTAGTGCATCTATCATGCACCTCATTCACAAGTATGATTTTGTTGTCACCCACATGGCTGATGCTGTTGCCGGTGCCGCAAAAAAGTTTTCAGATGGAAGCCTTGCAACTTCCATTGTTAGGGAAATTGGAAGAACCAATCCAAAAGATTATGTGAAAGACACCGCTGGTGCTGAAAATGTTGGGCGTTTTCTTGTGGAGCTAGCTGACCGTATTCCCAAATTGATATCCACTAACATTGGCATTCTTGTTCCTCACTTTGGTGGAGAGTCTTATAAGATTAGAAACGCTCTTGTTGGGGTACTGGGGAAGCTAATAGCAAAGGCATTTAAGGATGTTGATGGTGAAGTGAGCTCTAAGAACATTCGGTTGCGTACTAAACAAGCTATGTTGGAAATTTTGCTTGAGAGATGTAGGGATGTTTCGGCCTATACAAGGAGTCGAGTGCTTCAAGTGTGGGGTGAGTTATGTGAGGATCACTCAGTTTCAATTGGTTTGTGGAATGAGGTTGCAGAAGTTGCTGCTGGGAGATTGGAGGACAAGAGTGCAATTGTCCGTAAATCTTCTTTGAATCTGTTAATCATGATGCTGCAACATAACCCTTTTGGCCCGCAGCTCCGAATAGCTTCATTTGAGGCAACATTGGATCAGTACAAGAAGAAGTTAAGAGAGCTTGAGCCTACAGAAGTTTCTGACAATGAAAATTTAAACGGGGATGGTGAGGTGGAGGATTTGAATTTTGAAGCTGTTGAGAAGGAGCAACAAGAGAGTATGACTGATACTTGTATGTCACAGGCAGAAGATGCGATCCCTATGCAGAATGGTACTGACAGTAGTGTGCCTGATGTTGGGAACTTGGAGCAGACTAGGGCCTTGGTTGCATCGCTTGAGGCTGGATTGAGGTTCTCTAAATGTATAGGGGCCACAATGCCGACTCTTGTCCAATTGATGGCATCATCTTCCGCTACTGATGTTGAAAATACAATTACTTTGTTGATGAGGTGCAAACAGTTTCAAATTGATGGCTCAGAGGAATGTCTTCGAAAGATGTTACCACTGGCGTTTTCTCAGGATAAGTCCATCTACGAAGCAGTGGAGGACGCATTCAATACAATATACATCAGGAAAAACCCAATGGAAACTGCCATGAATCTCTTGAGTCTTGCCACTGATTCCAATATAGGAGATCTAGCAGCTCTTGAGTTTATAGTTAGCTCCCTGGTCTCCAAGGGCAATATATCTTCCAGCACAATATCAGCGTTATGGGATTTCTTTTGCTTCAATGTTGGTGGAACCACGGCAGAGCAAAGCCGTGGTGCTTTATCTGTCCTTTGCATGGTCGCAAAGACATCAACCGGTGTGCTTGGCTCACATATACAGGATATCGTTGATATTGGATTTGGTCGCTGGTCTAAAGTTGATCCTTTGCTAGCAAGGACAGCATGTCTAGCTATCCAGAGGCTCTCTGAAGATGACCAGAAAAAATTGTTGGCAAATAATAGTGTTCGAATATTTGGTATTCTAGAAAGCTTAGTTACAGGCTTTTGGCTTCCGGCAAATATTTGGTATGCTGCTGCTGACAAAGCAATAACTGCCATATATACCATTCACCCCACCCCAGAAACCATAGCAGCAAACATGATAAAAAAATCTCTCAGTTCTGTCTGTAAGGATGGTGGTGATAATGAAACTGACAGTGGCAGCATGCCTATCACAGTTGAAGTAGCAAAACTCAGCAGATGTTTATTTGTCATAAGTCATATTGCCATGAATCAACTGGTATATATAGAATCATGTGCACGTAAAATTCAGAAGCAGAAACTTGCAAAAGAGAAACAGAGCATTGAGAATCAGAGTTCCGACAGTAATGGCACACAGAAGGATAATGATATAAATGCGGAGTTAGGTTTTGCTGCCTCTGAGGATGCTGCACTTGATGCGATGTTTGAAAAAGCTGAAAAAGAAATTGTTTCTGGTGGTTCAAATGAAAAGAACCTGGTTGGTATCTGTGCAACATTTTTGACAAAGCTGTGTAGAAATTTTGGATTACTGCAGAAGTATCCAGAATTACAAGCATCTGCAATGCTGGCTTTGTGTCGATTGATGATTATTGATGCAGATTTTTGTGATGCAAATCTCCAGCTTCTCTTCACAGTTGTGGAAAGTGCACATTCAGAAGTTGTCCGTTCTAATTGCACTATTGCTCTGGGAGATTTAGCAGTACGGTTTCCCAATCTTTTAGAACCATGGACAGAAAACATGTATGCCCGCCTAAAAGATAATTGTGCATCTGTTAGGAAGAATGCGGTTCTGGTGCTTTCACATCTCATACTAAATGACATGATGAAGGTGAAAGGGTACATTAATGAAATGGCGGTAAGATTAGAAGATGAAGATGATAGAATTTCAAATCTGGCCAAGCTGTTTTTCCTTGAACTTTCCAAAAAAGGAAACAATCCAATCTACAATTTGCTTCCGGACATACTTAGCAAATTATCCCAACAGAACCTGAGCAATGATTCTTTCTGCAACATCATGCAATTCCTTATCACTTCCATTAAGAAGGACAGACAAATGGAAGCTCTGGTGGAAAAGCTATGTAATCGGTTCAGTGGCGTTACAGATGTCAGACAACGGGG
>c19717.graph_c0
TGACATTTAACTTCTCCATGCAGGTTATCTCGACTGCATCATTTCTTTTTTAAATTGAGTGTGCAAAAGTGTTAGATTTGGTACTTTTTAATTTGTTCATGATTTTACTACTTTTGGTACTGCAATATTGTGTTTAGTTGTGTTAGATTCTGAAACGGTGATTTGGGCAGGAGCTATAAGAGACATGCTTTTGTGCAAAACATAAATCAAAACTCGTTCTTTTTGGATAATTATGTCTTGAAAAGTGGTTTGCCATTGTAGATGATTAAACTACATCTTATGTATTCTGTCTTCTGTGCATTAAATATAGCAGGGTTATTGAGTTTGTAGCAAATGATGTGATTAATTCCAGACGGGCATATGCTGATTTCTCTTTGAGTTTGCATTGAAGAACATGCTGTTAATCACGGGGTGGTCCACCCCTATATATGTTAGATCATGATGACCACTATTTTGAAGTTTGTGTGTATAAGATAAATAATTCATATAAGATGCATATAGAAGTTCAAAAATAGAAAAATGTCAAATTGAAGATATTGATCTTTAATACTCAGAAGTGATGATGATATGTCTAAATACATAATCATCATAAGCCCCAGACATAATTATTAAGTCAGTAACTACAAAAGTCACGGATGATACAGAGAAAACAGACAGCATCAAATCCTAGATAAGCTTAAGCCTTTAAGATGTCCAAATAAGAGGGGTAATGCTGTGAAGTGCAAACTACACAATGCAGTAGGAGGGAAAAGGGAGAAAACAAAGGAAGCTTGGCACACTACAGTACCATGAAACCTTGAGAACCGAGGCAAAACATATAGGGATTTGCTGCAAAGAGAAGAATGACAGTGAGTTGCAGAAGAACGACAATAAATTTTGAATGTAGTGAAAGCTCAAACCAGGAAAAAGATAGGTGGCTTGATGGAAAACATCACTTGCCAGGAAATGCAGTTGGTTTGACCAAAAAATGATGGAGTTCAAATTTGATGGTGAGACTTGGAAAAAATAACAACAGAAATAAGATGGGGACACAATGGAATTTATGAAATCACTAGTAACCTATGAAGCTCCGATACTCCAAAACAGGTAACGCTTATCAGATACCAGTACTCCTCGGAAACTTCCCGATACGTATCCCAATATATATTTTTTTAAATTTAAATGTCAACGGTATTTTTCGATTCGCGTGTCTCATGTCCTCACAAGTTCTCGATACCCGTTGGATACTTCACGTGTCTTGTATCCTCACAAGTTCTCAATACCAACTGTTTTTGTGTCTCTCTATA
>c19735.graph_c0
AGCTGGTTATGGTTACAATAGAGTGATTTAACAAGTTGCTGAAAAAGTCAGGTCCAATTGATAAATGGTAATCCCCATAAGGCAACCACCCCGAAGGGTTAACTGGGGCTAACAAACTATATTCCTTAATTGCATCACCATGATTAAATAAAATACATGGTGCATGCACTTATGAGGTTCTGTCTCTTAATTTGTCTTCTTTTGTGTGTTTGTTTGTTGTTGTTAACCTCTTCAACCCATGTTTCTGGTTAGCTTTGGAGCCACAAGTGGAATCAGCTTATATATATGTTCGTCAAATAAATCAATGTCTTATATAATGTCAACTTCTGTAGTTCCATGTGTGACACTTTATCTGAATCACAAGACCATAGAGTCCTAATTGCTTTCGTCCTTGATAGAGTTAGAGGCTAAAATAGTCTCCATATGTCGATCCCTCTCGTTCAAAAGCTTTGTTGAGTTGTACTCTTCTGCATCATATAGTTCTTCTGAGTATGTCCTCTGAAGTTTTGACCTCTGCCTTTCTTTCAAGCTTTTCACGCTCCCTTCTTCACCTCTTAGTATCTGTAAGACCTGGCTCATGTGTGGTCGTTGCATTGAGGACTGGTCTATACACAGAGAAGCTGTTAAGACTACATATTTCATTTGCTCTGCATCATAAGCATCAGCCAAAATTGGATCAACAAGCTCTTTAATTTTATCACCAGATAGCAAGGGTTTTGCCCACATAACCAGACTTTTCTGTGAGCTATCCAAAGCTTGTCTACCAGTAATGAGCTCCAATAATAGCACACCATAAGCATAGACATCAGTCTTTTCATCTACTATACCATGCATGAAGAATTCAGGAGGAAGATAGCCAAATGTGCCTTCCACTTTGGAGACAGTGTGATGAGTCCATTGATCAGGTAACCACTTTGCAAGCCCAAAATCACAAATCTGTGGATCAAAATTCTCCGTGAGCAGAATATTTTCGGACTTAATATCTCTATGAATGATTCGCCTCTGACAATTCTCATGCAGATAGAAAAGACCATCAGCTATT
>c19755.graph_c0
ATATATATATATATATATATGCACCAATATCATATATCATATAAATTAATTAATATTAATCAATCCATGCATGAAAAAAAAACAGTATTACCACTATTAATTAGTACTAACATAACACAGTAATGTCAGGTTAGTTTTCGTCTTTACTAGGGTTTAAACTCTAGTCTTTAACTTTTTTCATCATTAGCTCAAATTTAATTGAGCTACCCATCTTACCCTAATAAAAATTTTAGTGCTAATTTCTTAACCGAATATTAGTCTCAAAGTCAATCCAAAATACCAAAACCATAGATATTTTGAAAAACCCTCTCAGCATTATTGACTAATTTACTAGGGTGTGTCCCAATAACAAGAAATTAACATCGACGTTTTGTGAAAAAGAACTTGACATGGACATATATAAATACAAGAACACGAGAATTATATATATGCATGGTGAGTCAAAATCCAGATCTACACGAATAGTTATGGCACATATACTAGGGTGTGTTTGAATCTTTAAGAGATGGAGGAGAATTTAAGTATTTAACAAATATAAAAAATGTGTAGTTCAACTTTTGTTTACCCGAGTTTAAATTATTAAAGATAGTAGCAGCATTCGCTTATATATTAAAAAAAAAACAACTAAATTTATGATTTGATTATTATAAAGAAAAAGTTATAATTTATGAAGGATGGACAAAAGTCTGTTTGAGTAATTAAAAAATTTACGGGTACACGTAGTAGCGGGCCGTTGAAGCTGGAACGGAGTCACCTGCACGTTGCCTAATGCTACTGGCCCAAGGCAAGTACTTACTTTATGTAGTAAGTAGTGGTTGTGTACGCATTTCAACCAAAAAGAGGTATAATCATTAATTAACAATACTACTAGAAAACAAGAAAAGAAAACGCGTTTGCGGAAAGGAGCAAAACTAATTAAAGTAGTGCTGGCTAGAAACTAGTACTACTCATTATTTGTTGATTGCAAAACTCCAAAACAAAATAAATTAATAAAAAGTGTCATGATAATTCGGAGTCTTTATTTCATCAGTGATAATTCTGAGTATAAAACAAA
>c19762.graph_c0
CGGCTAATATCTAGAGTCTTTCATTACTTTTTTTTTGGGGGGGGTCCTTTTTCTTACAAGCTTTGAAACATCATACATAAATTTGGCTTTCTTTAACGGTTCCTAGTTCCTATACCTTAACTCCACAAATTTTGGTTCTTTCCATTCAAGATAAGCTGAAAAGTAACGATTAATCGGCACTCATACAAGGTTGCTCTCATGTCATGACTCTACCACATCATCAACATTACCAACTGCTTCAAGTATTGAAGAATAGGTGATAAGATCATACTCAAATCCCTTTGAACTCATTTCTTTCATAAGCTTTGCAGCCTCTTCAAATAAACCGGCACGGCTAAGGCAGCCAAGAATGGTGTTGTATGAAACCGCATCTGGCTTAGTAGTAGAATTTTTCATTTTCGTGAACATTTCCATAGCACGCTTTGGGCCACCTGTCCGGGCCACGCCACTTAGGATAATATTATGGGAATTTATATCTGGGGTGCAACCATTTTCTTCCATACTTCTAAACAATGAAAAAGTTTCATCCATCATGTCTGCCCTTACCATTCCTGTCATGAGAGCATTATAAGAATATACATCAGGGATGCATCCAAGTCTTTTCATCTCATTAAAAAGATTGATAGCTTCATTGAGGCGACCACATTTTCCAAAATGTTTAATCATGACGGCATACACGCGAGCACTAGAACGTCCACAGTTTTCTTTCAGCTCTTGGAATAGCTCATTTGCAGCCTCGTAGCGTTTTGCTTTACCAAGGCTATTGATCAGGCTGCAGTAGGCTGCAGGACAAGGTGGAAACCCTTTTTCATCCATCTCCTCAAGAAGCAACAGAGCCTTCTCAACTCTATTTGTTTTGCAGAAACCATCAATGAGAATTGAATAAGTAAATGAGCTGGGAACTACTCCATCTTTTTTCATCCTCTCCAACCATGAAGAAGCCTCAGAAGGTGGAGCCTTTGCCTCAAATAAAGACTTAATAATTGTATTGTATGTCACAACATTAGGTGTGCAATTCAGCAATTTCATTTCATCAAAAAGCTGAATAGCATCTTTTAAGCGATCTGACCTACCCAAAATGTTAATCAAATTATTCATGAGGACAACATCAGGTTTGCAGCCATCTTTCAGCATATTCTTGTATGTAACATAGGCATCTTCAACCCTCCCAGATTTTCCAAGTCCCCTTATCACTTCTGTATAAGTATAGACAGTTGGGGAACACCGCCGCATTCTCATCTCCCGGACCAGGCCCAAGGCTTCCTCAACCCTACCTGACTTAAAGTATATTCCCATTAATGTCGTATAGATTTTTTCTGTGGGCTGTAATCCATTCTCCTTCATCTCGTCAAATAATCTAATGGCAGAATCGTCACGATTTAGCTTAGCAAATGCAGATATAAGTGCACTATATGTGACCGTGTCAGGAAAACAGTGACCCTCACTGCACATTTCATTATACAGCTCATGGACCTTTTCATGATGTCCCTCTTGCATTAGCATCAAGATGACAGAGTTGTAAGTGCTTGCTGTGGGTATGCACTTGCGACCCTTAACCAGGTAAAAGATAGACAATGCCTTGTTGACCATCTTAACCCTGCCCAACATCCTCACAATTTCAGATAATTCAGAAGGACCAATTGGACATGAACTCTTAACCATCTCTTGGATTGTCTTCCACAGTTCACCAACCAACCTATTTTCATCTAAGCAGCGGATCAAAGCCATATAAGTCATCAAATCGTGTTCGAAATTCCTTCTCTTCCCAGCCCACTTAAAAAACTGAATCTTTACATTGACCTCAACATCTATCTTCAGAACCTCGCGAACCAAGCGAGTATCAACCTTAAGCTTCAGCACTTCCAACGCCTTTTCTGCATCAGGTCCCCATTTAAATATTTTCAAAATTCTAATGAATCTCTCATCCAATGTTCGAGCTGGGTTCTTTCTCAATACATTCCCTCCTCTAAGGGGAATGCCATGGTCTTCTTCTTGGAAATCGGGCAAGCTAAACATGTGAACAATCTCATTTTCTGTTTGTTTTATTCTCTGAGAGAAAAAAGGCCAAGTTGATATCTTCCTTCTCGTGACAATGGATCCGGTAAGCATTGTTGCTACCCCAGAAGGCTTAGATACGCTTTCAAGCTATCAACTTGCTTCACTGAAACTGAAAGCAACGATTTATATATTTTTATCTCTCATTTCATGCACCCACCAACCAGTGAGAGAAATCAAGGGAAGATGGCATGAGGGTCGCGACCTGCGCGCAGGCGGGGCAGTGGCGGCAAGGGTCACGCACGGGCTGGCGGTGGCGGCCGACGCAGTGGGGGCGGTGGTGATTCAGAGGAGAGAGAAATCACTGAGTAATGAG
>c19790.graph_c1
GTGGGGCCAAGGCTAGTTTGTTGTCAGCAAACTGGTGGTGGTGGTGCTCCAGGTGGTCCTGGGGTTGAGATATTTGCCCAGTCAATGTACAAAGGCGCCATGTCCAATTATACATCTATTTTCAAGGGTGCAATCAAGAAAGAGTTGGGTTATTGCATAGTTGATGTGGATGCTGATTGGGATGGTGCTTTCAATTTCACCAAAGATCTCACCTTTTTGACCCTGTGTGCCCAGCAAGTGAAAGGAGATATTTCACAGCGCATGTGCACATCAGGAGAAATAGAAGCCTATGCTCAAAGTTTTGCCACAAAGTCAGCAAGCACAATTGGAGGGAAAGCGTTCTTGAAGCCCAACATAAACTGTAATTTGAGCTCATGGGTTAATGGATGTGAGCCAGGATGGGCCTGTAAAGCTAATGACAAAATTGATACCAATAATGGTAACAAAAAGGAGATACCTGTTAGGTCTGCTGATTGCTTACCTTGTTGTGAAGGCTTCTTTTGCCCTCGTGGGATCACCTGCATGATACCTTGCCCTTTGGGCGCATATTGTCCACGTGCGGAACTCAATACAACTAGTGGAGTATGTGAACCATATCGATATCAGTTACCTCCTGGAAAGCTTACCCATACTTGTGGAGGAGCTGATGCTTGGGCAGATATTGCCAGTAGTGGCGAGGTTTTCTGTTCAGCAGGCTCATTCTGTCCATCTACTGTCGTAAAAAATCCTTGCGGTAGAGGGTATTACTGCAGAAGAGGTTCTACTTCTCAAGAGCGGTGTTTCACGCTAGCAAGCTGTGAGCCTAAATCAGAAAATCAAAATATTACTGCATATGGAGTCCTGGTTTTTGCTGGCTTGTGTTTCATGCTGATCATCATATACAATTGTTCTGACCAAGTTCTTGCAACTAGAGAAAGAAGACAAGCAAAATCAAGAGAAAGGGCAGCTCAAAGTGTAAGAGAAACACAAGCACGTGAAAAATGGAAATCTGCAAAAGATATTGCTAAGAAGCATGCTGTAGGATTGCAATCATCATTATCGCGTACATTTTCTCGTCAAAAAACAAATAGTAAGACTCCCTTACCACCTGCGGCACCAGGAGCTGCTGCTACAGCAAAAGGAAAGAAAAAGGATAAAAGCAACCTCACAAAAATATTAAATGACATTGAGCAAGACCCTGATAGTCAAGAAGGGTTCAATGTGCAGATAGGAGACAAAAATGTCAAAAAGCAAGCGCCAAGGGGTAAGGCATTGCATACTCAGAGCCAAATATTCAAGTATGCATATGGTCAGATTGAAAAAGAAAAGGCTTTACAGGAACAGAATAAAAACTTGACCTTCTCTGGAGTGATTTCAATGGCTAGTGATATTGATATAAGGAAGAGGCCTACCATTGAGGTTGCTTTCAAAGACTTAACCCTCAC
>c19794.graph_c0
ATGAAAAAGAAGAAATCCCCAAGAATTCAATTACTTACAAAATCTTATAATGTAAGAGTAAGACAGAACCACAGAAGTATAATAAATCCTATTAAAGACAGTAAATTGAAAACATAAATATGAACAATAAAAAAATTCTTAATCCTAGCTAGCCGCAATAGGGACACACAACCAAGCCATTCTCATTACACACTGAGCACTGATTGATCTCACCATTTTGTTCCATAACCTTGTGGCTTCCATGACACTTAAAACACAAAATAAACCTTACCCCACCACATGCATCACATGGACCATCAAACAAATCCACTGGAACCCCTTCAAGTATTTGCCTCAACTTCCCTTGCTCATGCAAACTCACAACTTCTTCAGCTCCACCTATGTATCTTCCCTTAACAAAAAGCCTTGGAGGCAATATTTTCCCATCCAAAATACTCCACAACTCATCCCTATAACCCTTGTCCATTGATATGTCCCTCTCAAGATACAAAACCTTGAAACTCTGAAGAAGAAATCGAACTTTTTCGCAGTCTTCAAAAGTCTTTCTTATTCCCCTAAGTGATGTTGTGTAGAAAACCACAGCTCCATCACCCCCTGGTGGACACTTCTCTTCAAAGAGCAACAAAGGGTTTTCAATTTCAATTTCATTTTCCTCCTCCTCTATCAGTAGTAGTGGTTCTTCTTCAATTGTGTTAATTCTATATTCTTCAGTCATTCTAGCATGTTCCTTCACAGCTTGCTCGAATGCTTCCAATAGATTCGGATCAAATAGGGTGCTAGAATCCAAGTCAGGCTTTCGAAACGAAGAAATGTTGGTTTCCGAAAAAGGGCTTTTTCTTTTCCTATCACCATCAGATCTTTTTTCTTTCAAAACACCACTCTCAGATTTAGGTTTTGAATTTGAATTTGGGAAAAATGGTCCAATATTCTCTTTGTTGTTGTAACCATCATTCAAATCCATTTCTTGATCTTCTTCTTCAAGGTCTCTCATGAGCTCTGACACCTCGATGATTTCTGGTTGGTTTTCCTCTTGCTGGTTCTCCTCGCAGCTTTGGAGAATTTTGTTGGACTCATTTTCTCGGGAAACAAAGGGGTTGGAAATATTGAAAGTTGAAATCTTTGGAAGAAAATTAACATACCCATCTAGTGATTTCATCTGAAGAATTCGATCTTGCTTCAGATTCGCTATCGGTTTGATTGATTTGAGCTTCTTCAGCAATTTTCCTTTCATCCCCTTCATTATTTCTTTGTGCTTTTCTAAA
>c19859.graph_c0
ATATGTAACTAAAGAAAATAGACTTCAGTTGTGTACCAGAGGATTTGCATTTATGTATGGTTGTTTACGGAAAAGACAAGAAGAAAGAAGTTATACACCCTTTTAAACTTAGGAATATGCACGCAATTTTCATACATTCTAGACGTAAGTACCTCTGCAGAAAGTCATTTATTCTCAAATCTTTATATCTCTTCGTTGTTACGGATGATGTGTGTGGGACCCATTGACTGAAAAAGTTTTGTACTTGACTAGCAAATGAAAGTTGGTTGACATACCCCGAGTCTCAGCTTAAGTACCGAAGGAAAGTTTACCATAATTGAGATTCTACCAAGGATCAGGAAGTGATGAAAAGATGTTAGCTGTAAAACTTTGATATCATTTTTTTTTTAAACAAGTACGACAACATAGGAAGCTAATAGGCATCCCAAAACTGTAAAACCCTTTTTTTAGGAAAAACTGTAAAATCTTACCAATAAGGGGGAATTTAAGTATTCAGTTTGCAGAAGTCATTATGAAAATAAATGGAACAGCAAGAACATTTGGTTATATTTCAGAGAAAGGGAGCTGTTATGTTTCAAATTCAATAAAGGTTCTGAACAAAGCCAAACCAATGGTTGCCAAACTGGAAACACTAGCCTGGGACCGAAGAGGGATTGTGGTGGTGAACAGAGATCAATCCAGCAGATTTCTGATCTTAGGTAGGAATGAGGCAGATGGAGGAAAAACGCATAGGACTGATAGTTTGAATTTGAGTATGCACACGATCTTCACAACATTTTTTTCTTTTTTTGATGAAACAATTTTGACAATATTGAACTAAGGGCCAACATACAAATAGATGAAGACATAGGAGATGTTAACCATAGAAACCGAGGCTAATGAACTGAAGGAATGATTTTAGTCTGATTTGTGATACAAAAGCCCAACTTTGAGCTTAAACAGAAATTAAATTGCACAGCTATAAGACTTGCAATGTTGTAAGGCAGTATGGCTTTGAATGTTGGGCGGCAAAAGCCAATAAATAAGCAATGTTGGTATTACATGGTTGACAATGTTGTGATAGATAAGTGACTAAACACAACAGGATAGAATTAGGAATGAAATCATTGTAGAGAAAGTTAGGATAACTCTAATTGTAAAAATATGGTATACTATAGTCTTGTTTCAAGTGCCTTGAACATGTGCGGTGAAGACCCACAAAACCACCAATTGGGAGGGTAAGGTCGAGAGAGGGTAGCAAAGGGG
>c19870.graph_c0
AGCTCAGTACATAATAGTATTGAAAGCGAGTACAAGAATTGTTTTACACTTGCCTCGTCCATCATTTCAGGCCAAAACTCTTCAACATGGGCGAACTTGTTCCGTACATCACAGGCATGCAACAGGGCCAAGGTTACAATACTTATCTACAACAACTCTGTGTCAAGAATGCAGTCACTGTTCAGTCCTCTAACAAGCCGGGCAACCCATTTCGTCGCGAGTACCGATCTGAGCTTGTGGAAGAATACGAAAAGCTTGCAAAGAGCTTGAAAATCAGTGCGGGTGCCGCCATTACTGGGTGGGGCCAGAGCGGCAGTATTGACGTCAGCATCCTCGATCGAAGCGAGTTTGAGAGCAGCACATTGACGTATCAAGTCGAAGTTGTGGTTCAGCACCAAGGGAACGTAAGCGACAAGCCTGTTTTCAATAACATCGAGACTGATACACCAACCACAAAATATGGTGATCGCTACATTGCTGATTTTATACGGGGCGGTCACTTCTTTGCACGCGTCTCGATCACAGCACGAAACTCTTCTCAGACCAATGAACTGAAGCAATCCGCCGAGGTGGCCTTCTCCATGTATGGCGTCGGAGGCACAGTCACGGAAGAAGTCGAAAAAGCCGTGACCTCGATCAAGAATACCTCTTCGATCAAGATCACCATCGTCGAATCCACGGGCACGGACAAAGCAGGAAACTTCGCCACCAAGGTCGTGGAGAGCTCTGATCTTCTAGCTGTCAAGGCTAAGGCAGACAAATTTTTCGAGGATGCGAGCTCGGGAAAGCACAACTATGTGCTCTTTGCAGTGCTGGGCAAGTATACGAACATTGACAACTTTGAGAATCGATTTGTTCCACTTGATTACTCAGTGGCGAGCAGTAGATCCTGGAAGCTCTTCGATGACTTCACACTATATCAGGCCATTGAAAAGATGATCAAGACTGTACCAAGGGATAAGTTCAAGGGCGGCTCGGAACAACAAGATAAGCTGCTGGAGAAGGCAATTGACAATTTTAGCAATATTCGGAACAGGATTTTTTCCATCGCCGAACATCCTAGCCTTGCCACCGAAAAGCCCGACCATCAACCCCCTGACAGTTTCCGACTCGAAGTCCTTAATGCAGTCAAGACGGTCACTTACTATGTCCAATCCAAACCCATTCCCAACTCCAACGATCTCTGGACCGACATTTGTCTCCCCTCAGTGGGCTCGAACTCAACTCTCGTCCAAACCTTCTCAGCCTTTGACTTCTCCTCTTTGATCGGCACCGAGGTAGTGTCGTTTGGGAAATCAACGACCAGAGAAGACTATATTTGCTTAATTGGTGAACGCGCGGGGAGCATAGATGGCTGGAAGGAAGAGAGCCACTTCTGGGTATTCCCAAACAGCATCGAGGGTTTTCCTATGCAGATGTATAGCGTGAGAAAAGTGGCGACGCGGAATTTGATCAGAGTGTATGCGGCAGACCAGAGTGATATCGACAATCCAATGAAGGACCAGTTGTTCTGGTTTTTCGTGCAAAATGCGTGAAGTGGGGATATAGCAGTCCGTGAAGGAACTCATCAATTCCACATCATATGATTTATTAGTACTAGCGCTGATTCTACACATCGATCTTCTCTATACTGCACAGGTGGCTAATGATTCCCCCCTTTTCCTATTTTGTTACAGAGATCGATAATAGATTTTGGACTACAATTACTGGGTTTCTGAATCACTGATTTTGTA
>c19899.graph_c0
ACTAGGCTTTGAGAGTTGACCTCCTGAGAACTAATTTTTAAGACTCCGGTCAGTATTAAGCAACTCATAATATACAACAGTTTTTGCATGCACCTCTGGTTTCAAAAATAGACAAAAAAGAAGTGTTATTATTAATATCATAAACTCCAACATCCTGCCTCATCTATACCACACATGCATCACCCCCATAAAGAAAAGCGAGTAAATTCACTAGCCTTTTGCACTGGAGTTGGTAGTGGAAGTAATGGTGCTTGAGATGCTGGAGAAGCCATTAGTACAGGGGAAGCAGAGGAGGTAAGAGTCCCTAAACCCATATCCTTCCAATTAGGATTCAAATTCTGTGTTAATAACTGTTTTCTAGGATGTGCAAATTGATCTGGAGTTAGCAAAGATTGAGGTGTTGGAAAAGGACCTAAAGTAGAATCTACATGTGAAGAAGCAGGCATATGGACAGAATGTAGAGGATAAATTGGAGTTGGATCAGGACAATATTTTCCAGATATTTGACCTTCCACAGAATTTATGACTTGGCGAGGGGAAGAAAACACAGGCATGTTAGATCCATCAAATGTCATTGGCAATGGCATAGAAGCCTTAGCAGACAAAAGGGATGGTGTATCAAGAGAATCGGATATTTGTGAAGTGGTTGGAGAAGATGAATGAGTCAAGTTTAAAGGAGAAGAAACTGAAGCAGAAGATGCAGGTAGACCACCCTCTGATGAAGTTGTCCGTCCCACTTGTTTACGCTCTGCAGTTTGAATGCGATTCTGCATACCTGATGGTGATTCTATTGATGAGGGTTGAAGAGAACTAGCCTGAAGCAAAGAATGAGAGCCATTGTTTGATGACCCACTGTGTCCTTGCCAATATTCTGACGTAGAAAAAGAAGATGGATGGCTAGCAGCTTGAGTAGCAACAGGTTGATTTGAAAGGCCCAGTTCAGTTACAGACTGATGAGAAGGTACCCCAACATGAAAGGTTTTACTTGACAATGCAGGGCTATTTTTCCTTTGAACTGATTCAGTGAAACTTCTCCCACAAACTGAAGCCGCCGGAGAATTTAGCACATCAGAGTATTGTGACTGAATGATTGCTGGATCACTATATATCTGCTCTTCTGCCTTAACAGATGTGGAGGGGGATTTGATCTGCAAATTCTTAATGTCACTTCCTCGGAAAAGAATGTACTCATAAACCTTATCACTTGGAGGTACTTGTGGACCATCTTTTTTCCTCCCCTCTGTTCCATAGGATCTAACAAAAAAAAATTGATTTCTTCTTCGTCGAAAGAAAACCTTGCTATAAAAAGCAAATCATTACCTAACTCTAATCAAATATTTGACATCGTATCAAAGCCAAAATCAGAA
>c19944.graph_c0
TGGTTCCATACAATTTTTTTTCTATGTGGCATTAATCTTTGACTGCCATTCAGTTCTAGCTCGAACAACGTCTCTTTTATTGTCTTCTAGACGAAGCAGGTGTGTGTACTGCAAGTCAGGGTTCCTATTGCTAGAATTATTATCAGACTCGCCAATCACTCTTTCTGTTGGACATGTCAAGGATTCCAACATATTTGATTGTGTACATTCTCGACGGTACTCTAAGGTCATGCTTGTCATATTGTAATCTTCTAGTACTTTTATTGGCACACTCTCTAAAATCCATCCAATGTATTTCACATTGTTCACATGCTGGTTAACATCCATGTCATTCCACCTTGGAGCCAATCCAGATCGGGTTCTTTCAGCAGTGTCATCAGTGAGCTTTTCTATCTTTTCGCAATCTCTTTCTTCGGTAGCAACAGCAATCCTATTGAGGTAAAAAGGAACAAGTTCTCTTTTAACTTCTTCGGGTATCTTTGATAGTTTTCTTGTTTCTCTATTCATGATCACCCATGTGCTTGTTGCTCTTGTTATGATCTCTCTGGTATAACGATCCCTGATTATCCAATCTCTTCGCATTCCATTCTTTCCTGCTGCATCAACCCATGTATCAACTTCAATTTCATCTCCCCATTTGCTATATCTCTGCACTTGAAGTTGAATACGAGTAACAACCCAAATGAGTTTTCGAATACTCATCTCGCGGGTAGCTCCAAAGCCATCATCTCCTCCTATCCCAGAGCTAGTAACATGATTTAGAGCAGTTTCCTGAAGAAAATTCATGAGTGTCTCCATTGTGGCAGTTTTATCAGGTCCAATTTCATAAGACCTGATAACAAAAACCTGTCTATAAACAAACCTTCCCTCCACAAACCTTCCATTTGTGACAAGAGCAATATCTGATGATTCTGATGATGTGCTTTCATTTATCAAATATCCTGTTGCTGTGAGAGGAGACTCTACGACATGTCTACTACCATTCACCTTGTTGATTCCATTAATTGTCTCCAATTTATGATTAGGAGTACTACTGCCATGACAATTTGTAGTTACCAATGAAAATCTTCTTTTGCGTGGAGAATAAAAACTCACCCTCAAAAAACCTGATTTGGTGATCACATTTCTCGGAAGTTGTAAACCATTAACGTTGCTGATTGTCTCCATTGATCTAAATGTAATTTTGATAATAAGAACTCAAATGGAAATGAATTGAACAAAAAAGGAAAGTGAAAAGTTTTGTTAAATATATAAACCTAGCTCATGTTTCTTTCTTGTTCGGAGGAGTGTGTAATATAATTTGTAGGTGTAACCACTATTGAATTATTAGAAAGGGGTGGCTTAATTGAGACAAGAA
>c20048.graph_c0
AAGCGTTTGATTCATTTTTCTACGTGTGAGGTGTTTGGGAAGACCATAGGTAGCTTTCTCCCAGAAGAGTATCGAAAGGACCCCAAATATTACATGCTCAAAGAAGATGTCAGTCCTTGTATTTTTGGTCCGGTTGAGAAACAAAGATGGTCTTACGCATGTGCAAAGCAAATGACAGACAGGCTAATATATGCTGAACATGCGGAGAATGGCCTCAAGTTCACTATTGTGAGACCCTATAATTGGATTGGCCCTAGAATGGACTTCATTCCTGGTGTGGATGGCCCAAGTGATGGTGTCCCTCGAGTCTTGGCTTGCTTCAGTAATAATCTCCTGCGTGACGAACCGCTCAAACTTGTTGATGGTGGGCTATCCCAAAGAACCTTTCTCTATATCAAAGATGCAATTGAGGCTGTTTTGTTGATGATTGATAACCCTGACAGAGCAAATGGGCACATCTTTAATGTGGGAAACCCAGACAATGAAGTATCTGTGAAGGAACTAGCTGAACTTATGATAAAGGTTTACGCGAAGGTAGCTGGTGTACCTGCCTCTAGTCTATCTACCCTGGATGTGAGTTCAGAGGATTTCTATGGTAAAGGCTATGATGATAGCGATAAGCGCATCCCTGACATGACAATTATCACCAAACAGCTTGGTTGGAAGCCAAGGACACCTCTTGACGAACTGTTGGATGTTACCCTCCAATATCAACACCAGACATATTCTCATGCTATCAAGAAAGAACTCTCAAAACCGTCGACTTGACTGCGTGCGAGTTTTCTTGAAGATCTAGTTTGTTTTTATTGTTTTATTTTTATGTAAACACATCAATCACAGCAATGAAAGGCAATATAACAAATGTACATGCTACACTAATTGTGAAGTCTAGATCACGAGTCTAGTGTATATCTATAGATTATAGTCATATCTTCTGTTGATTCTTCCTGTAACTAGCTTTTTGAGTTTTGAATACATATCATTCCCTTTTTCTTTTGCGCA
>c20050.graph_c0
AAAGAATTTAAATAAAAGCTTTTTTGGGTTATGAGTAGTGTACTGATAACTTGTTCTACTTTCTGCAGTTGTATTAGACATGTCAAGACAAAAGTTCTCATCATACCATATGTACACATGATCTGAAACTAATCCTGTAGCAAAAGAGCACATACTTGTGCTTCTGATCTTTTCACCACCTTCTTCCAAGTAGCATTCACATCTGATTTTCCAGTTGCAACTGATTTCATTTGATGATGATGGAGGAAGAATGAGGCAGAAAATGAAACCAAATATGTTGGATTGTGGAGATTGTGGCAAAAGTTCAATGGTTATGGATGGCTTAGTTGACCGATAGTGAAACCAGTCTGGAACTCTACTTCCTGGGAAAATAACAGTTGGTGGATGATGAAGATAAGAAGGCATCACTTCTGATTTGAAAAGGTAAGAGGGGTCACTCCTTTCTAATTTTGCTGATACATGAACATATGCAACCTCCTTTATTCTGACATGGGCATCTGTTATGATGACATTGCGGGAATGTTCACTCAGTTTCACACAGTTCTTGAAGGAAATGTATACCTTGTGCTCTTGGAGTAATTCATCGATAACAGAAGAGGTGAACACAGTCTCCAAGGATGTGCAGTTGGTGACATCCAACACTTCAATGGATGGTGGGAGTTCTGGTAGAGACTGAATCCTCATGCATTTGCACAAGTCAAGAGATTCTAGCTGTGAAAGATGCTTGATGCTTTCAGGAATGTTCTCCACATTGCTTCCACTCAGTGATAAATAATGCAATGATGATAACAGATTAATGTTTTCAGGGAGTTCAGTTAGGTTACAACAGTTGTCCAAGCACAGGTATCCCAATGAACGTAGGCCATCAAAAAGAAGATGCAGATTAGATGTGGCAAGTTGTCTGCAATCAGAAAGTACAAGCCTTCCAAGAGAATTCAGGCATGAGAATTCATTTGGAAGACTCCTAAGGAACCCACAACAACTTAGCTCCAAGTTCATAAGATTACTAAGGTGCTTAATTGATGATGGCAATTCATTAATAGCTGTACTTCTTAAATCCAAGTATGTCATTTCTTTAGATGTCACTGAAAATTCCTCTAGACTTGAGCAGCCATATAGCTCCAGAATTCTGAGAGATCTTAGAGGTTGGTCATTGCTCACAAGACTCTTCAGCTTTTTGCACCAAATCAAGTTCAAACTGACAAGCCTTTTGAGAGATAAAATAGATGGGTGAACATGGTGCAACCTTGCACATCTAGAGAGGTTAATGCTTTGAAGATTTGATGCCATGGAAAAATCTGGAAGCTCGATCAAGTGTTCAGAACAACTGAGATCCATTTTCTGTAAGTTACCAAGATCCTGAACTCCGTCCCATAGTCTTTGAACACGACTGTTTGGCATGGAAATCTCAACGAGTTTCTCAGGACAAAAACCCAATGGCAAAGACTTCGAAGGATATCCATTCCAATGGAGGAACCTTAATTTATTGGACAGTGAATCAAGCCCAGCAGCAGGAAGGGAAACATTACATCCATCACCATATCGAGAGTAGAACCACAGAAATCTTAGGTTAATCATCTTGGAAAATATGTCAGAGCTCAAGTTCATACCTCGAATTTGTGACACGTCTATGCATATGCCTTCAATTGCACTAGTGCCCATGTTATTTTTCAGTACATCATATACTTCCTCGTGATCATACAATCGACTGCGTCTCCCAGGGTCTTTAGCAGATTCTTGACGAACAATTTCGCGACCCATTTCTTGTATCAGGGCATGCATTCGTATTTCATTGTTATTTGAAACAGTAATGAGAGCCTTTTCCAAAAGTGTTTCTAAACCAGCACTAGCATAAAAGCCACAGGCGTCTAGTAGTCTTGTCACATGTTGTCTATCCCCTCCATTTAAAAAGCAGGCAATGTCCAGAAATATTTCTTTCTCAGTATCATCTAAGCCATCATAACTCAGTCTTAAGACAATCTGAACCTGTTTATTGGGAATTTTCTTGAGTTTAGTCATTGTACTTTGCCATATTTCTCTACTTTTACTTTTAGAACCACCAAATAATGAGCCCAAAACTTTCAAAGCCAATGGAATGCCATCTGCATAAATAACCGCACTTTCTGATAATAGCTGTTGTTCATAACCAATATCTGGGTAGACTTTGTTGAAAGCACTTAAACTGAAAAGCTGAAGAGATTCATCAAAGTTCAACGGATTCACCTCATATATTTCATGAGCTCTAGTTCTAAGCACATGCTTATCTCTGGTTG
>c20158.graph_c0
TACTTTGCATCACAAACCAAACAAGCCTCCTTTTCTGTTAACCTGTTTCCCTTCAAACACCGGTAGCATGATCCTTTCTTCCCTTTCCTCACAGCTTCTCTCTTTACCGGTTCCTCGTTATCGACATCTAAGTTGAATGCCACTGACGGTTCTCGTTTAGCATAGCATGGGTAATCTGAACTAAACGCTGAATTTGAACCCCAATCTCGTTGGCTCGAATCATTGAAATCGAAACTCTCTTTTTCACCGTTTGAATTTCGCAATATTTCACGTAAGCTTCTCGTTACAGTGTCCGAAGATTTACGCGAATGTTCGCTACTTAACTCGCTCGACGACTCGCAAACACCGTTGCTCTTCACGGCTCCGTCGTCGAAGTTGATCACGGAAGTAGGAGACACCGTTGTTCTGCCGGAGACACCGTTGCCGCTGCTGATCCGTTCAAATGTGATCACCGGAGAGGAAGAAACCGCGCACTCAGAGTCGTCTGTTTTGAACTCCGAGAGCGGTTGCTCGACTGGTAAAGATAGAGTGTCGACGGTGATCGACACCGCCGGCGCGACCACCGGCATTCCGTCGACGGTTATTGGTACCGCCTGGGGAATATCGTAGTCCGGCGGAGGTCCTTTGTACTCGACGGCAATCCGGTACTCTACACCGTTAATGGCGGCCACCGTCGTTGTCATCGGTGGCGACAGTGGTAGCCTTGACTTCTAGTTTTTTTAAAAATTGATTAACTAAAAGCTCAGCTCAAGTTTCGTACCAAAACAAGAAAATTGAATTTTCAAAATAAAGGAGAAGTGTGGTACTGGTATGCGTTTTTGTATTTCTGTTTTCTCTATAAAAGGAATGAAGATGTTTGATATGGGCTTATAGGGACAGTGAAGAAAGAAAAAAGGAAAGTTGATTTTAACTATAACTATGAAGAAAGGTGTGTGTAGGCCTGACTGACTCTAGGACGTGTTCAAATTTTAAACAAGCGAAAATGGGGAACCATGGAAATGAGAGAGAAAATGAGGGAGAATCCATAATCGGTAA
>c20192.graph_c0
GGGAGAGGTGCCAATGGAAGATTAGGACATGGAGACACAGATGACCAGAAAACTCCAACTTTGGTGGAATTCTTTAAAGAAAGACACGTGAAGAATGTCTCATGTGGCTCATGCTTTACAACTTGTATATGCATACATAAATGGGTTTCTGGAGCTGACCAATCTGTTTGCTCTGGATGTAGACAACCATTTGGTTTTACTAGAAAAAGGCACAATTGTTATCATTGTGGATTGGTTTATTGCCATCCTTGTAGTTCAAAAAAAGCTCCGAAAGCAGCATTGGCTCCTACACCTAGCAAACCACATAGGGTGTGTGATGGTTGTTATGCTAAGCTTAGAGGTTCTGATAGTATTAATGCTTCCAATTTTAATAGAGAAGTCACTCGTCCCGTTAGTTCCTTATATGGCAGGGGAGAGGTAAGGCCTTCAAGAAATGTCTTGTCTCCGGCCACAGGTCCAGTGAGAAACCTTGACCTAAGGAGTGGTAGAAAAGGAAGTACACCTGACTTTTCTTCCATGGCAAAAGATGCTCAAAATCCGTTCCGTTTACAATTGAAAGATGTCATATTTCCAGGCTCATCAAGTGCCATGCCTAATGCTTCCAGGCCTGCTATACCAACAAGTCAACCTTCAACTTCACCCTCACCCTCACCAGCTGGTTCAAGATCAACCTCACCATATGCAAAAAGACCACCAAGTCCACCGCGTTCTGTCTCCCCGGGATTTTCAAGAAGCCTCATTGATAGTTTGAAGAAGAAAAATGAGCTTTTGAATCAAGAAGTCTCAAAACTGCAAAACCAAATTCGGATTTTGAAGCAAAAGAGTGACATGAAAGATACGAAGATTCAGGAGCTTCTGAAAAATATTGAGAAATCCAACCTATTAGCTGGAGAGGAATCTGCTAAGAATAAAGAAGCAAAGGAATTCATCAAGTTTATGACAGATCAGTTGAGGGAAGTGACCGAGAAGTTGCCACCAGAGTTTCCTGAGCATGAAACCTTGAGAGAAATGCATGTTCAAGCTCAAAGTTTTATTAAAGAAAGCATAGAATTTGAATCTTCTTCCTTCCCATCGAGCCTCGAGTCGGAGCAACAAAGGAGA
>c20203.graph_c0
GCTCCAACAATAATGGTAAGAATAGATTAATCTTTTATATTCAAGTAATTATAGAACTAGTAAATAATTAATAAGAATATTTTCATTTTTCTTGTCTTTGAGCAGCAGACAGTAGCAGGGTTCAAAATGTGGATTTCCTTCCTGGTTTTCCTGAGCTAAAGGCTTCTGACTTACCTGAAGGGGTATTGGATGATATAGAAGTACCATTTGCCATGATGTTACACAAAATGGGACAAGAATTACCAAGAGCAGATGTAGTTTGCATAAACTCTTTTTCAACAGTACACCCTCTTATCGAGAAAGATCTGCAAACCAAGTTCAAAAGATTACTAAATGTTGGTCCTTTCGTTTTGACAACACCACAACCTACTATTCCAGATGAACATGGGTGCTTAGACTGGTTAGACATGTATGACAAAGCTTCAGTGATTTATATTAGCTTTGGAAGTCTGGTAACACCCCCACCTCATGAACTAGTTGCACTAGCAGAGGCCTTAGAGGAATGTGGTTTTCCATTTATTTGGGCAATGAGAGGTGACCAACATGGAAAATTACCAAACGGATTCTTGGAAAGGACAAAAACAAAAGGAAAGGTTGTTTCATGGGCACCACAAATGGAAATCCTTAAACATCCATCAGTTGGTGTCTGTCTAACTCATTCTGGATGGAACTCGGTGTTGGATTGCATTGTTGGAGGTGTACCAATGATTAGTAGGCCATTTTTTGGAGACCAGAGGTTGAATTCAAGGATGCTTGAAAGTGTGTGGCAAATTGGTGTGGGAGTGGACAATGGAGTTTTGACCAAAGAAACGTCTCTAAAGGCTTTCAACTTAATAGTGTCAAGTGAGAAAGGGAATATAATGCGCCACAAAATTGTGGGACTCCAGAGGTCTGCAATGGAAGCAGTTGACAAAGATGGTAGCTCTACAGTAAATTTCAATAGTTTGATACAGTTCATCACTAGTTGAAATATAATACTAACTAATTTGGAACCTAACTGTTACTAGCTAATATGTTCACTTTATTCATTGGTTTTTTGTTTCTTTGAATGTGGATATTTTGGTCTGAAGCAAAATTTGAGAGGGTTTTGATTGTACT
>c20221.graph_c0
CAGGAGTGTCTCCTCCACTCTACTTCCAGCCGCCACCATGTCTGTCTCCTCCACTCCACTCCACCGTGCATCCATCCTCCATCAGCCAACATTGTGCTTCCGTCTTTCACCACGTTGGAAGCTCCCTTGTGGGGATGTATGCTAAATGCAATGCATTTGGGTATGCTATACAGATGTTCGATGAAATGCCTCAAAAGGATGTGGCGTGCTGGAACACGGTGATTTCTTGTTATTACCAAAGTGGAAAATTTGAAGAGGCGTTGAGATACTTTGGCGCGATGAGAAAATTTGGATTTGAGCCTGATTCGGTGACGATCACGACTGCTGTTTCGTCGTGTGCTAGGCTTTTGGATTTGGACAAGGGAAGGGAAATTCATAAGGAGTTAGTTAATAGTGGGTTTCTGTTGGATAGTTTTATTAGCTCTGCTCTTGTTGACATGTATGGAAAATGTGGTCACCTAGAAATGGCCATAGAGATTTTTGAGCAAATGCCTAAAAAAACTGTTGTTGCTTGGAATTCCTTGATTACAGGATATGGTTTGAAAGGTGACAGCTTTTCATGCATTCAACTTTTTAAGAGGATGTACTATGAAGGAGTCAAACCAACTTTGACTACCTTAAGCAGTATATTAATTGCTTGTTCACGATCGGCCCAACTACTAGAGGGGAAGTTTGTTCATGGATATATGATACGGAACAGAATACAGCGTGATATTTTTATCAACACCTCACTCATGGATCTATACTTCAAATGTGGAAAGTTTGAATCAGCTGAAAACATTTTTAAATTGATACCAAAGACAATGACAGTTTATTGGAATGTTATGATTTCTGGATATGTGACTGAAGGGAAATTTTTTGAAGCTCTTGGCTTCTTCAGTGAAATGAGACAATCATGTGTTGAACCAGATGCTATTACTTTCACCAGTGTTTTAGCAGCTTGTTCACAACTAGCAGCACTAGAGAAGGGTAAAGAAATTCACAATCTGATTATTGACAGAAATTTGGGAAACAATGAAGTGGTTATGGGTGCTCTCCTTGATATGTATGCAAAGTGTGGTGTTGTAGATGAAGCATTTGGTGTTTTTAAATGTTTACCAGAAAGAGATCTGGTGTCCTGGACGTCTATGATTACCGCATATGGGTCTCATGGTCGGGTCTATGAAGCTTTGGAGCTTTTTTCTGAAA
>c20242.graph_c0
AATGGTACAAGTGCAACTTTCAGTGGACCGAAGCGGTTTCATGCATGTACATCCGTTAAGTGAATTGAACTCCCTAGATAACTTAGTTCAAGTTCTGATGTCCTGTATCTAAGTTACAAAGTAGCCTACATAAGCACATTGCTATGTTTTTTTTTCTCATTCTTTATACAACATGAGTCAATTGTGGTCTTTTTCCAAGTGGGTCAACCCTCATCTTTGTCGAGAGCATCAAACTCCCATTCACTTATCTCTTCTGATGAGTCATCCTCACTAAATTTATCAAGTTCTGCTATTGATATCGTTTTCCCAGAGAGAGATTTCGCCACTTTATCTTTCTTGTTTTTATTAGTCTTCGGAGATGGAGTTCTTGAGGGTATTTGATTTAATGTTTCTGGCTTTTCAATTGGCATCTCAATTTGCAATTTTGGCCTCTCAATTGATTCAAATTCAACATTTATTTTCTCAATGGCAACTAATAAATCTATGACCTTCTCCCTGTCTTTCCTGAAAATGCCTTCTTTTTGAATGTGAAACTGCTTGTTCATGGTGTCTACTATGTTCAGAGTGGTAAAAAACTTTGATTCAATATCCAAATATTCTTCTTCAAGCTTTTTCCTGGGATTCACTACTTCCAAACCATCATTATCAACTGCTACTGGTATTTCTAACCCTTGACTTGGACTTAAGTTCTCCACAAGTCTTCTAATTTGAGTAACAGATGAACCCAATTTCTCCTTGTAAGAAGACAGAAGATGGACAACCAAATTCACAAAATGATCTCCATATCTCTCAAGTTCAGCATTGACCTGCTCCTCCTTTCTCTTTGTATGTGAGACTTCAAACACCCATGTGCGGTCTAGAAAATTGATCCACGTATCAACAACATTGGCTTCTGTTGTATAAGAAGCAATGGCTCGTAGCATTTCATCTTCCTAATATCAGAAAACTTTGTTTTTAAATGTGCAAGAATTTCATTGCTTGCTTCAACAAACTGATCTTTTTCTTCTTTTGCATTGTGTAGGCGTGTACGAGCCGATGTTAACAAAGTGTTGACCTTTTTCAGCTTGTCTTCAAGATCATCTTTTTGCTTCTCAAGTTCTTCAATCTCCACCTCCATTTCCTTCTCAACTTGGCTAACCTCTTTGGACTTGGTTACACGAAAATGAAGTGCTTCTTCTTTCTGAGTTCTGTGTTCGGAAATGCGACTCTCAGCTTTTGTGGCAGAATTTACGAGAGATTCTGACAAAACTTTCAATTTATCAACCTTTTCAGCATGAAGTCCTGGAGAATCACCAAATCTGTG
>c20267.graph_c0
AAAGAATGCAAACAACAATTGCTTGTAAAATTAATTATCTTTGTTCTTCTAGGACTCTAAATTGGTACTAAACCATTGGATAATAGAAATTGTCAAATTTACTGTTTGTTTACTTATGAGCATTTAATGAGCAAAATAGATAGTACTACTCCAGTTTACATTGTAGGACAAAAATTAGACAAAAGAAAGAAGCATGTTATGCACAATTATCATTCTAAGTATGCAATCAACACTTGCTTTTCAAATTTAATATCTTTGTTATTCTAGGACTCCCTAAACTGGTTGGTAGTGGTACTAATCAATTGGATAATATAAATTGTCAAAATTATTGTCTATGTTTCTTTATGAGCATTTAATGAATAAAATTTGACCTCCCGAGTCTGCTTCCATGCATGCATTAAAAATTCACAGCTTCTCTTACAGTAACATATTGTTTCTTTTTAACTGATGGAGGAAATAACATGTAGAAAAGGAATGGTAAAGGAAGCACCTAAGAGCACCTGATCCCATCAAATTGACTAATTGAACATCTTAATGATGCTTCTTAATTAATTATTCCTAAACAGTTAATACCAATGGTTGTAACCAAAAAAAGCTAAAACCAATGGTAACCCTCCATTGCTCCAAAAGATAAAGGGAATAAAATAAGGAAAGGGGAAGTATCAGTTCACAGAAAAGCTCTTTGACTAAAGAATAAAGTAGATTAACTCTAAACTGAGCATACAATCTCATAAAGCTAAAATATGAATCGAAACAAAACAATCATTGCAACCTTTTTTTTCTGACAAAGTAGAACTAGTGGTCCAAGGGGTCACTGTAGCATCTTAACAGACCTTGACATGATTTCAAACTAAACTAACTCATGGTCTGTTTGCTGGCATTTTTTAATTTTAATTTGACCTTATCTATTTAAAAAGTCTTGTATAGGACCAGTCAAAAAAATTTATTGTTGAGGAAATCAAGAAAAGGAATTTTTATTATTTTCAGTAATACTTGAAATAGTTTAATTAAGTTTTTTGCAAACATAGCTACATACAGTCATATTTCAACTTTACTGTGTTGACCTATAATCATTTCAAAAACTTTTTATGCTATAATTGAAAATCCTTCTAAACTTACTTAATACAGTTATGAGTTATCAAACCCTATCTGAATATAGCAAAAAAACAACTCAGGACAAGATATTTGCATTATTAAGAAGTAAAAAAACAAAGAACAGAACAAACTCTAATTGCAACCAATTTAGTCTTTTTATTATCACTTTCAGTGTTGAAGTTTTGTGATACTTTAATTCGACCATATTTTTTCAGATCAATGAGTTAAAAAAATAGAAGTTAAACAGTACATGAGTACATGACAAAAATCAAACTAAAGT
>c20304.graph_c0
GCAAGACAAGCCAATGCTCCTTTATGTGTTTTCTGTGAAACTTTTTCCAGATAATACAGCCCTTCACTTTCTCTACCACTGCCAATCTTCTCCTTGGTATGTATATTCTGACTTGGTTACGAATCCAGCAGCCGTAGAATTATGGTTCTGCATATTTTCTGCCTTGTTAGTGGAATTATTTTTTCCTTTTGGATGCCAATCTGGATATCCATGGAGTTTAAAACATCCTTCCACAAAATGATTATCACCATTACAGTGGGTACACTTACGAATTCCTTTCTTAGGGTACTTCTTCACAGCAAAAACAGACCCCTCCGTACGCTCACTACCAAGCATAGCTTCTTGGCGATTTGCTTCAGCACAAACAGTTGCATAAACTGATTGAACATTTGGGAGCGGAGTGGTAGCAAGGATACGGCCACGAACTCCATCCAAATGTGAATCCAGGCCAGCCAAAAAAACATAAACCCGTTGAGAATTAACCATCGTGTTATACTTCTCAACATCTTTAGAGCATTCCATGGCAGAATCATTAATAGCATCATACTCTTGCCATAACCTTTGCAATTTACTAAAGTATGTAATAATAGATCCACCATTTTGTTGAGTAGAGATTACCTCACGATACAATTGATATGCTCTTGATGCATCTTTGTTGACTGAGTACGTCTCCTTCACGGTGTCCCAAATTTCCTTTGCCGTAGCCAAGCGAATGAAGAGCGATCTGGTTTCTTTGGTCATAGAGTCCAGAAGCCAAGACTTGACCAAGCAGTTTTCGTCTTCCCATGCTTCATAATCGTCCGATTTCTGGTCTTTAGGGGCAGTTTTTGTTCCGGTGACATAACCCCAACGTTTTCTGCCTCTGATCTTGTTTTGCGCATTCAACGACCACTCGTCATAGTTGCTGCCGTCAAGTCGTTCCGGGGTTAGCGCTTCATGCATATGGATCGCAGCGGAAGAATTGGGTTTCTCCGATTTTTTATTCTCGGAAGAAGCCATCAGAAATTATTCAAAGAAACCAACAAGCACCCATTCCTATATTGTAAAGAGGAAGGCGGTGTTGGCTCTTG
>c20306.graph_c0
TTTGGTTTTGCACAATGGAACCCGAAACTCAACGGAAAGTCGAGGAGATGGTGTTGAATATACTGAAGGAAGCCAACATTGAAGAAACAACTGAGTTCGCCATCCGAGTCGCCGCCTCGGAACGACTCGGTATCGACCTCTCAGACAGACAGAGCATGCAGTTCGTCAGAACCATCGTCGAATCATATCTTCTTTCTATCGCCACCGAGAGGAAGCCGCCAGAAGAGGTTATCAAACCCAAGGAAGATGAACTACACCAAGAACTCACAGTTGTGCCGAAACCGATACCCAAACACAAGAACGAGGACTTCGAACGCGTTATTTGCCAGCTATCGAAGAAGAGGAATGTCGTGGTCGGAGATTTCAAAGGGACAAGATTGGTGTCAATTAGGGAGTTCTTTCAGAAAGATGGGAAACAGTTTCCCACTTCTAAAGGGATAAGTTTAAATGCTGAACAGTGGTCAAAATTCAAGAATAGTGTTCCCGCCATTGAGGAAGCTATTGCAAAGATGGAAGGAAGGATGAGGTCAGAGCATAGTGGCAAGAAAAATGGAGAAATGTCAAGTTCAGTTGTTGATGTTCCTCTTGAGCTTGTCCCTATTGAGATCATCCGTTTTGATGGGAAGAATTTCCAATTTTGGGCTCAACAAATGGAACTCCTCTTGAAACAGTTGAAGGTTAAATATGTGCTTACTGAACCATGCCCAAATGCTACATTAGCGGAAGATGCAAGTGCTGAAGAAATTTCCGAAACCAGAGATGCTGAAAAGAGATGGGTAAATGATGATTTAATGTGTCGCCGCAACATTTTAAGCCATTTATCTGATAATCTTTTCCGCAAGTATGCAAGCACAAAAATGAATGCTAAGGAGTTATGGGAAGAGTTAAAATTGGTTTATCTGTATGAAGAGCATGGAACCAAGAGATCTCAAGTGAAAAAGTATATTGAATTTCAAATTATTGATGAGAAACCAATTGTTGAGCAAATTCAAGAATTGAATAACATTGCTGATTCTATTAGTGCAGCTGGAATGTATATTGAGGAGAACTTTCATGTTAGTGTGATCATTTCAAAGTTTCCACTATCCTGGAAAGACTTTTGCATCAAGTTAATGCACGAGGAGCATCTACCTTTCCACAAGTTGATGGAACGTGTAAGGATTGAGGAAGACTCGCGAAATGGAATCAACCAAGTGTGTCAACCTCTTTCTAGTAGTCTGAGATTTCACCAG
>c20307.graph_c0
TATCCACGATTTTTTCAAGATATCTAATGGGTTCAACCCATGCTTTTTGTAGACTTTATCAGCGAAATCATTGGTAACATCATAAAGAGCAGTTAAACATATTTTCATGAAGTGTGGAAGTTGCTCTGTACCAACAAAATCCCATCTATTAATGGCATTAGTAAATATAGTAAGCTGATCAATTGTTCCATGTATATCGAATATGTCATCAATAACATAGATTAAAGAGATAGGTTTGGTAAGCTCAATCCTTTGATAGGAAAAACTTGGATCCGTAAAGCATGCCATGGGCCATGTGTACCATTTGAGAGGTTGATAGCCAGCAAATTTTGCCTCATTGGCTACTCCAAGCTCTTTCCACCACTTAGAAACTTCAACGGTCTCATTCTGGTTCATGAACCTTACTATGCTGGAATTGATTTCAGCAAGTTCTTGTAAGCATTGCCATTCATTCTTGGCTTTGAATTCACTTAAGAATATACTATTATTATTATCCATGAATCTTGTCAAGCCATAACGAAGTGGGTATTGAAGAGCATTTGCAACATATATAGCCTGGTTTTGATCTTGATGATGTTTTGATAGCCATGAATGAAGAAGCTCACAACTAAGGTACCCTGCTTTGTTAAGAGTATCTTCTCCTTCAAAGCTAAGTTGAGATGCTTCATAAAGGGCAATGAGTCCCTTCACATCCTCCCCATATTTTTCTATGAACTTTTTTCTATTACACTTCAAGTTGTCAAATAAATCTGCATTAACACAATGACCTCCTTGTCTTAACAAGCGAAATGTAAGTGCAATTTCAGAGAGATCAAGGGTATTGATAAAATCAAGTCTATGTGTGGTCATTAATATGATTGAAAGAGTTTGTTGAATCTCTTTTGCAAAGTGATGTTGAATGCCAAGTCTTTGGATAATGTCAATCATGTACAAAATCTCCATTGGATCCTCAGATGATCTAGTAGCATGTTTTTTAAAGACTTGCTTGGCTTCCTTCAATAGCTTAGCTTGTTTGACATAGATAAAATCTCGTCTCGACAATGTCACGGTGA
>c20353.graph_c0
CTGATCGGAGGTCCGATTGTGGATTGTTTGTTCGTTCGGTGATTTCAGCTCACTTGACTCGTGGATTTAGGGTTTGTACAGTTTGGGCTTTTGTGTTGGTGCCAGCAATCGGTGATTGGTATAGAAGATTTCATGGCAGATTCCTCAAGAGAAAGAGATAGTTATTGAATTGAAGGGAAATGACTTTAGTGAGTTGGAATTGTAGAGGTTTGGCTGCGGATACTACTCTTCAAGAACTTCGAGACATAAATCAGAGATATAAACCAGCAATTCTTTTTCTGATGGAAACGCGAGCTACGGCAGCTAGAGTTGAAAATATGCAACGTCGAATGCGGTACCCTCATAGCTTTTGTGTGGCAGCTGATGGCAGAGCAGGGGGGTTATGCCTATTCTGGAACAATCAATATCAGGTTAGGATTCTGGATTCGTGCAAAAACTTTATTCATACTGTTTTAGGTACTGATCGAAATGATAGTTGGTTTAATGTGACTTGGGTGTATGGTAATCCGACATATAGTGAAAGAAGAAAGCTCTGGTCTAGGATTGCTAAATTACAAGTTGTTAATAGATTTCCATGGCTGCTTTGTGGAGATTTTAATGAAATGATAGATAGTTGGGAAAAACAGAGTTGTAGAGGTATTGACTGGATAAGTTCTAATGTCCTTAGGGAGTTTATGGATGAGTATGGGTTAATGGATTTGGAGTTTACTGGTTGTAAGTATACTTGGTTAAGTAACCCAAGAGATGGTTTGATTGTTAAGGAAAAGTTAGATAGGGTGATGGCAAATTGGGAGTGGAGGCAAGTTTTTCCCAGGGCTAATGTTACTGCATTGCCGATCATCAATTCTGATCATTCGCCAGTTATTATTGATCCCCATCCCCAACTGCGTTATGGCAATCAATTTCGTTATGAAATAAAATGGGATGAGCATCCTGATTGTAAATATATTGTTCAACAAGGGTGGAACCAAATTGGGGAGAATCAGGAGAGCCCATGGAATACGCTGTTATCTAAGATTGCAAAGGTGTCGGAGGCGTTACAGTGCTGGGATCGGTCCACTTTCAAACATGCAGCTCATGAAATACAACATTTGAAGAGGAGACTTACTAAGATGATTAATAATGATCGATCGGAACAAAATTCGAGGGAAATACAGCAACTGAGACTTAGGATTGCTAGTTTATGGAGG
>c20434.graph_c0
TGAAGATAACAATACCAACATCCCTGCAGTCAGCAAAAATGGCAAGTTAAATTTCAGTAGAGGCCATCCCAGTGTACAAGGCTGCAACTGTTGCGCGGATAAAATATTTGAGTGAAATGAATTAAAATTGATAAAATATTTTGTATTATTTATTTTGCATGTGTGTTGCAGAGGCTGGGTCTGAGGTGCCAATATAGTTGGAATCCTCTTTCCTACTGCAATGCCTTTGCACACCAAGTTTGCTTTTAAAAACAAACAATGAACAGAAGCTTGAATAGGAAAAGAGCTGAATCCCGCATACCTCAAACGAAATACTAACAAAATTGTGAATTGATCGCCCTACTAACAGCCCAAAACAGCTCAGACTAAAATAGGGAATCTTAACAGAAAAAGTTAGCCAAATAAAACAGGTAGCACAGAACAGGCTTCTTTGGAAGAATAATAATATGCATTTCTCGGCCTTCAATAGGTAAGCAGACAAATACTAACATCCTCACACCAAAGAATTACTCGCATCATTATGAAGGACCTACTAAGATGAGGTTGTTAGGAAATTAGGTAATATGGAAATCAGTAAATGTTAAACTTGCAACACACCATATATAATTGTACAATCCTCACATAGAAACAAAGGTGTGTGATTCATTTGCAACAAGTTCACAGTTAATACACATTCACTAGCTAAAGGGAGAATGTGAGTTTATTAGGAATGAATTTACACACGGAACAACAATATTTTAGGACCCACTAAAATATACGCATCGAAATATTTCAGGTTTAGGTGCCAACATTATGCCTTCAGTCAATATGCCCCGACTCTTTCCCTTCTTTCACGACAGGGGTGATACAAATTACTCATCATCATCTCTGAATAGCAAGAAGAGAAAAATCCTAACTTCAACTCCCAGATAATACAGAATTGTGGCTTAGAGCCTCAGAACCAGCCAGCAAAATGCACAGCTTGAGGCCATGTTTAATCTTTATGTACAAACAATTTTCATATCCACGTTCCCATGTATTATGTATACATTCATATTATTTGGACTTTTTCAAACTGGGCATGTACATCTATTAACTATAGAACCAGCACACAAAAATATCATTTAAGTTTTATTCCAGAAAAATCATGAGAACGAATCAATTGAATAAGTACTGGATAATTCACCAAAAAAACAGGAACCTACTATCGATAACATCAGCAGCAGTT
>c20449.graph_c0
GAAAAAGAGCAAATAAGAATTAATTGATTACAAAATTATAGATACTTTAGCATAAAAAGTCAAAGTAGCTTAGTAGCTTGTTCCCAACACTTTCACTCTCCTCTCCCAAAAAGTAAAATGGACTACAACACTCACTTATATTAGAAATGTTGAAGTACAAAGTAAACTGTAAACTACAAGTAAAGAGAACTCAATTCAATTCTTCAAAATATGCTTTCAGAGAGCTGTGTGAGAAGTTACACACTGCAAATCCGGATCGAAGGAAGAAACTAGGGGAAGTACTTCTATCATGTTCCATCCGGGTCTTGTGAAAGCAAGAGTGAGCTCAAGGTGAGCTCAAGATCAGGGATGCTGCTGCATTTGAGGAATTGGGTATTGGCACATAGCCACAACTTCATCATGTTTTGCTTCTTCACCTGCCACTAGTGGCCCATTCTCAACAAGAAGCTTTGCAAATCTTCTCAAAGAGGTCTTCATATAAGTTGAAAGGCTTTGAAGCCCTACAATGCCAGAGGGATCATAATTTGTTCCAGCAAAGTTCCTAAACTGCTTGATTATTTCAACCTGAAGGAAAAGAAATGCAGGGCATCTCTTTGTCTGAATCTCCTGAAAATAATCACTGCTGATAACTCTAGCATACTTGAATCCCACTTTTTTGGTTTCATTTTTCAGAATTTTGTCAATACAAAGAACTGCATCTCTTGTATGAGGACACATCATCTCTTTCAGAAGCCAACTAGGCTGAATTCTTGACACATCAAGGACTTCAAGGAAGAGCTTGTAAGGAAGCATTCCTGAAAAACTCAAAGGATTAATTGCCAAAAACCTAATAAGTCCCATTTCAACAGAGTTACTTCCAAAGTTTTCCTCAGCTTGAACAATCATGTGAATCCATGTATTTCCAATAAGCCTGTCATAACTAAAAGTAGATTTCAAACACCCAATCCAATTTTCAGAAGGAGCAGCCACTTCTTGGAAATTCCTCAATCCATAAAACCCTCTAAATCTAGCATTCATATTGGTCCAACAATCCCTAATATTGGATTCAGCCTTCATTAGGAATCTTAACAGATAAGCTGCAACAAATGTCATATACTTCAGCTCAGATTGATGCATAGAGAAGGCTCTATTTTCATCTACAACCAATTTTGCTCTCTCCAACTCCAATTTTTGGCTGAATGATGATGTTGGAAATTCACCTTGACCATTTGGAAAGAAATTCATGAGCAGAAGTTTTTGACTTCCTGATTTAGTGTCAAAAATATGACTAGCCAGGATTAAAATTATCAAACCCATACATCGATCAAATCCTGTACTAAGTCCTTTCCTTAAACCTTTTGCAAGTTTTGACAATGTCGAGTTCGAATACGAATATATGTTGTATTTCTTGGAATTTGGAATCACATCATCATTCCATTCTTTAGAGTTGTCAGTAAAGGTTAACTTAGTACAGGCTAAGGTGCTGAGCAACTCATCAAATTCTTGCCGTTGTTGCACACTGGATGAAGCAACATTTTTACCTGACATAATTCTTTTTCAGCTCTCAAATTCGTGATGGTCCTTCAAGAAATGTTCTCTGGAATTGGATTGTAGAGACTCTCTGCCCTGAGTGTGTGTATATATACAAACAGGTTAAAAACTAAGGAATCCAAATAGTTATGGGGAATAGGAAGTAGGGAGTCTTTTGGATGGCGCTTACTTCATTTCTGAGTGTGTGTATATTTCCAACCTTAAAATCATCCATTTCAGTGCTACTCGG
>c20478.graph_c0
GGCTGCAACTCAGAAACAGCATTGCTGTTATTCATTGGCATATCATTGCCCCCAAAATCACAATCAGCATCTACTGTTGGACATAGTTGAGATGTTATGTGGAGATTTTTAATATTATTCTCAGAAGCTCTTCTTTCTGGAGAAGCATTAGTTACCTGTGTGCAGGAAGCAGTTGCTGGAACAGTTAAATAATCTTCACTCAACCTATCCAATTCAAACGCTTGAGTTCTATCATGCACTGCCTTTGAGTCAATAATCTGGTCATATTCATCATCCACAGGTTTTCTCGGGATGAAACCTGATTGACCATATACCGGAAGCTGGCAGTCTTTAATTTCAGGCAATCTTGATTCACTTTCAGAAGCACCACCGATTTCTAGTATAGACTGATCAGGAGAACCTTTGGAAAATAAACTTGTCACATGATCTAGCTGACAACTATTTACATTAGATTCATTTTCTTCTTTTGAGCTGATTTCTCCCACAATACTAGAATATGGAGTCTTCAGTTGTTCCCCCTGTAACTGCTGATTAATTGCCTGTAAATTACTTCGGGTGGTTCCATCTAATAAATGCACTTGTGCATCTCCTCCACATCTATCAAAATCACCCACACCACCATTTACCTGTTCAGTACTCTTACATGGAATTTCTTGTATACATCCTCCCAGAATAGTTTGGCTAAAATCATTAAGACTGGAGTTTGAAAGTGCAGTCTTGACACTATGGCATTCCATAAACTCTCCAGAATGTCTACCATCCTTAAAAGATGTTTCATGCTCGGCCTGTAGCACCAAACTTTCCTTAAAAGTCAGAACATCAGAAGTGGGCAGTTTGATCTGGTCATCTTCATCTTGTCCCATTGCATTATGCAGAGTATTTGAAATATTATTCGAAGTTCTCTGCATGCTACGATAATGCATAGAATGTGGTTCCCGAAATGAAGACTGATCCTCATTTGACAAAACATCATATGATTTTTCATCCGGAGGGTGATCAACCTCTTTCTCCAATTGTTCATGAGTGTGACTCTTCATAAGAAGTTTCTTTTCATGTCTAGGGAATACCATGTTCTCCATGCTAGACACATTCTCATTTTCATAAAGTTCTCCTGAAGGTTTGAAGTTGACGTGCTGAAGAATGTTTTCAACCTTCGCTTCCTTACTTATATTTTCAAAACCCAAAGAATCACATTTCACTTCTACACCAGCCATCTGCTTATTATCTGTTAGCATATTTGGTTCTGAATTTA
>c20482.graph_c0
GAGTTGATGGCATTGAAATAATCAACAATGTTTATAGAAACCTCCCCAGTGGAGGTAGCTTTTGTCAACCCCTGCATATAACTCATAGGCAATTCCATATTGATCTCAACCACTCTTCAGCACAATTGCATCATGACCAGTGTTAATACTGCTATTTTCAATGGAGACGTACTCGGAAGAATCTGGAACTATGCCACTTGTGGGAGGGAATTCAGCTGGTGGATGAACTCTGATGTTCATAATTTGAACATTGTTTTAGTTGTCTTCAACCTTATTTTGTATTGCTGTGGCTGTCAAATGGAGAAAAAAGAAGGCACAAAAATTAGATATGTCGAAGAATATGGAACAAAAATGCACGGTAAGGATTTAAAGAAGATGGAAAAAAAAGTAACATAACATATGGAAGAAGAATAGCAGTCATTACCTTAGTTGCTCTGCAAATGTGAATTGAAAGGGAGAAGAAGAACAAAATAAGGTTGTTGACATATAAAAGACAATATTTGAGTTTTGAAATTCAAAATTGATGAGAGGGAAATGAAATGAAATGAAATACCTAATTTATCCTCAAGTTTAATAGTTTGAGTGAAGGTTAATTTAGTATTTTTGGTAGGTAGTATATTTGTTATATTGAGAGGGGGATTAAACATCAACCATAGAAAAATTAACCCGATCAAAACTACTTCATCAAAGAATTTGCAGAAATTTGTGGTCATTATCCACAACTTTAGAATGATTTTGTGTACCAACATTTGAGTTTCACTCCATGACTTTTGTGGCACAAGCAAATATGTCATATACGTGACTTCCCTTTTATGTGCTTTTTCCAATGAAGGGAAGCATGGCCCTTACAACATTACCTCCCACACCTATCTTGTTAAAAACAACACAAATTCCCAAAACATAATGCATATGAATAAAAAAAATTGACTCGATATTCAAAATTCATTCCAATTTTAATTATGTTGCGGTTGATTCCCCTTTATCTTACCCCTTTATCTTAAGCTACTCATGCTATTCTATTAATCACTACAATTTGCATATTTGACGATAAAAT
>c20511.graph_c0
GTTCTCTACTCCGTCTCTCTTAGTTTACAAACCTTGTTGTAATTCTCTCTTATCAATCGCGACATGAGGATTATTTCAAGAGGCCAAGTTTTAAAGTTTCGATTTTTTCTTAAACTTGGGCAAATAGACCCTTTATCCAAGAGGTTTTCATCATCATCTTCAAATGGGCCTCCTCCTTTCTCTTCTTCTGAGATGTATGCGAAAGCTAATCCCGTTGTGGATGATGACTGCTTACACAATGCAACAAAAGTTGAGGGTATGAGAAAGTCATTTTATGATGTGTTGCGGGTATTGGATATTGATGACTGGGGACCTGCTGTTGAGGATGCTCTCAACATGTTTGATGAAATGCCTCAACCAGAAGTTGTTGTTGGAGTGCTAAAGAGGTTGAAGAATGTGAAGGTGGCATTTCAGTATTTTAGGTGGGTGGAGGGAAAAACTGAACAACCTCATTGTGCAGAAGCTTACGATGCACTTCTCATGGTTATGGCTAGGGCTAGAAACATGGACTACATGGAACAGGTTTTTGAGGAAATGAGTATGGCTGGATTTGGACCCTCTAATAATACTTGTATTGAGCTTGTTTCTGGTTTTGTCAAACTGCGGAAGCTAAAAGAAGCTTTTTGTGTTATTGAAACAATGAGGAAGTTCAAGTTTCGTCCTGCGTTTTCAGCTTATACTACACTGATTGGTGCCCTCTCCGAAGTTAGCCAAGCTGATCCCATGCTCACTCTCTTTCATCAAATGCAGGAAATAGGTTATGAAGCAAACGTACATTTGTTTACGACACTTGTTCGCGTGTTTGCTAGGGAGGGCCGTGTCGACGCTGCTCTTTCCTTGCTGGATGAGATGAAGAGCAATTCATTTACAGCTGACCTTGTCCTCTATAATGTATGTATAGACTGTTTCGGTAAAGTTGGTAAGGTGGATATGGCCTGGAAATTCTTTCATGAGATGAAGGCACAAGGGTTGGTGCCTGACAATGTGACATATACTAGCATGATAGGAGTTCTTTGCAAGGCG
>c20545.graph_c0
CATAGCCAATGCTTTCTCTCAAACTTTGTATTTCCCTTTCCGCAACCTTCATGTTAGAATTATATTGCTTCAGTACATTCCATAAAACTCTGGCAAAATTCCGCATGATGATATGGCTTCTCTCACTCTCGAGGTGGCTATCACACTCTGACTTGGTAGAGACAGAAATACTTGCATCTAATTTGCACACTGTTGAGCCATCTTTCTTAGAAGTGCTACATTCTTCAATACCTTTTTCAGCATTCTGCACAATATGTTCACTAGCAAGCCTCTTTCTCTTCAAATGTTCTAATGAAGGTGATTGTTTTGCATTATCAAATATAGAAGCTTGGTGAAGCCTTTTCTTGGGAACCATATTTGACGGTTCAACTTCATTATACTTGATTTGCATATAAGGAGAGGCCTGTCTTAGCAGGTAAGAAGTATCAAGATAATCATCCTCGCCTGACTTTGCTGTTAAAAGCAAGGTCATGCGCTTCTTGCCCTCCAAATAATCCCGCAGATACTTAGTTAACATAGAACTTTGGAAGTGCTTCTGCAGTGGTTTCTTGGGATTTTTTTGGTGCTCCAATAGAGATCTTAAGCATAAGCTGAACACCATTAATGTGTTGTTGATAAAATTGCTTTCAAGCAATCTTGTCCCCTGGTTCCCAGTTCTTTTTTCTCTTTCCGCTCCAGCAAGAACAATGATAGTCAGAACAGCATCATTTGACTTGGGATTGATTACTCCGTTACATTTTTGGGGAGCATCACGAATGTTAATGATGCACTGTGACCGGCTCGACTGACTATTCGTATTTGTCATTGCAGTTGCACGTTTTATCACTGCTTGTGCTATCAAGGATTCTGCCTGTTCAGCATTGGAGATGAGAACCTCTTTCAGGCCTTTTACTGTGGATTGCTGCAAGATTAATTCACCACCATCTGGCAATAGATCAAACAGGTTCGTATTTGTCATTGCAGTTGCACGTTTTATCACTGCTTGTGCTATCAAGGATTCTGCCTGTTCAGCATTGGAGATGAGAACCTCTTTCAGGCCTTTTACTGTGGATTGCTGCAAGATTAATTCACCACCATCTGGCAATAGATCAAACAGG
>c20571.graph_c0
GTTTGAGATGGGGATGATTTTGAGGCTGAAAAAGTTCACCTAAAGACTGAGGACACCGAAGAGATTGGCCATTTGGTGGCAAGGAAAGATAAACGGAAGTTTTTGTCAACACCAAATCCAGAGCATAGGCAAGAAAAATCCAAGAAACGGAAATTGGTTGAGAATGGATGTATTGCGGAGCAGACTATGGGCTTGGAGAACCATGCATCGTTTAAGTACAAAAGAACCAGTGAAGAGCACCAGAAGCTAGTTAAGTTGGGACAGAAGGATAGTCTATCCATGACGGAGGAGACTCTGCCAAAAAACAGGAGTAGTCGCAGAAAACAGTTGATAGATGATAGGAGGAAAATTGACAGTGCCAGTGATAGTTCTTTAGACCATGCGAGGCATCTGAGAATGGAGGAGCACGACACATGTACGGAAGCACGGTCTACTGTGTCCATGGATAGTCATCAGGTGGTAGCTAATAACTGTATCGTAAACATGGATGTAACAAAAGATCTATTTACGACAAATGACTCTCTGCCAAAAAAGAGTAATCACAGAAAACAGATTATAAATGATAGGGAAAAAATTGCCGGTGCCATTAAGAGTTCTTTGGACCCTGCTAGGCATCCGAAGATGGAGGAAAACCACACATGTACTTCATCACAATCTACTGTGTCCAAGAATCATCATCAGGTAATAACCAATAACTGTGATGTAAGCGTAAAAGATGAGTCAGTTAATGAAGTTGTCAGCAAGAAAGGAGGACAGCAACCACGAAAAAACAGCAACAAGTGTACTTCATCACAATCTACCGTGTCCAAGAATCATCGCAAGGTGATAGCCAAATCCAATCACCGTGAGATAAATGTGGATGTAACAAAAGATGAGTCAGTTGATGAAGTTGTCAGCGAGAAAGGAAGACAGCAACCACGAAAAAGTAAGCGAAGTCTGCCTCCGCTCTCCGGTTTATTCAAGCAAGGCAGAAGATAATATATTTCCTCCAGCATTGCTTAGAGATAGGAAATATCCGGTCTTCGTTAATTGTAA
>c20599.graph_c0
CCTGGTATGAATAATTTAATAACATGGTCCTTTAAGACAATTTAGATCAATTTACACACAATCTTGAAAAATCACATAAAAAAAATATCTTTGGTGCAATTCTACCATCTTTCCTATATAGGTGCACTCCAATTTTCACTTTCATATATTCATTCACTCTCTTATCTTTTCCTACATGATCCGAGAGTAACCTTCATGTTGTCCTCATTTTCCTCCATTTAATACTTATTGATACCTTTGAGATCCCAATATCAACAGTTTTTTAAGTGCATGGAAAGTTATACTAGAATAGAGATACTTCAAATAGTGCATGCAAAAATTGGAAGTATTATTCGTAGTACTCCTAAACATTCAAGGCTTTAAATATAATGTTACATAACTAACAATGGGAACTTGAAACCGACTTAAGGAAACTAACTCAATAACAAACTAGGGAATTAACTCGATAGATTTAGGAAACTAAATCAAAACAGATACTAGGAGATATATCGCTTTGATCATGTGCTGCACCAATCTCCTCTTGTGAAGAAAACCCATGCTGGAGTTTTGTTGTTGGAAGGAAACCTCATCTGGGGGAAAGTACTTGAAGAGTCAGCAACGTTTGAAGTGCTGGTTACCACATTATGAATACTTTTTAAATTTTAGCAGTATGAAGTAGGAACCATCGACAGACAGATGAACAGATTGAAGTTGCCAATCGTACTATTGGCATTATGAATTGAGCTGTGTTTGGGTAGTGTAGTACCAATTAATTCTTTTAAGTTTTCCTTACTAGCACAGTTTTAAGATCCCTCTCATTCTGTTGTGAGCTCAATTCATTCACGCGTCCGTTATCAGCCTCGGGCATCACACGTTTCAGATTTACAATAGGGATGGACATGTTGCTTATAGAACAAATCCATATGTCCATATTGAACAACACTTCCTCACAGTAGTGCTATTTCCAACCCTTTCCACCTATGCTAGCTGAAGTTGCAAAATCAGCCAACAGCAGTTTCAGCGAACTGGGGTTATTGATGTGTTAATTGCATGGAAGCAGTTTTCTTACACCTATGCTAACCGAAGAGCTGAATTTGCAGAGTCATGAATACTTTTTAAATTTTAGCAGTATGAAGTAGGAACCATCGACAGACAGATGAACAGATTGAAGTTGCCAATCGTACTATTGGCATTATGAATTGAGCTGTGTTTGGGTAGTGTAGTACCAATTAATTCTTTTAAGTTTTCCTTACTAGCACAGTTTTAAGATCCCTCTCATTCTGTTGTGAGCTCAATTCATTCACGCGTCCGTTATCAGCCTCGGGCATCACACGTTTCAGATTTACAATAGGGATGGACATGTTGCTTATAGAACAAATCCATATGTCCATATTGAACAACACTTCCTCACAGTAGTGCTATTTCCAACCCTTTCCACCTATGCTAGCTGAAGTTGCAAAATCAGCCAACAGCAGTTTCAGCGAACTGGGGTTATTGATGTGTTAATTGCATGGAAGCAGTTTTCTTACACCTATGCTAACCGAAGAGCTGAATTTGCAGAGTC
>c20603.graph_c0
CGAGTGAAACCTTAATTGAAAAGATAAGTCTTATTGAATGAGTAGAAGGATCTATGGACGTAATCAGGTTGGATTGTAAATGCATTCATTACAAAACAAATTGCATTAAGCAAATTGATCGCAAAAGAAAACTTGTAATATTTTGGGTTTAGGTATTTCCTAGGTTTCTTGTTGCTGATTGCAGCAAATTTCCTATGGTTTAAACACTGTTCACCAACTGATTTAGAGCTACTATGGTTTAAACCAGCAATTAATGCCAAGCAATTCCATCTAAGTACATCTCAATTCTATGATTCTCAGATCAATGATCTCTCCATTCTAGGCGGTGGTTCTCATATCATGTTCTGGGAGGATGTTTGTGTGGCGTGGGGAATGTTCCTTTTATAGAGACATTCTCAACTCTGCATAAGTCGCCCATCAGAAATTTCTGTTCTTTAAATGATGAATTTTAATGGTTTAACTTGGGCCTTTGACTTCCTTAGAAGCTTGAGTAGAAGAGTGACTAGCAAAGTATAGACCCTCTAAGTCTTGCCTATATTTGATTCCAAAACTTTAGCAGCAAACCCAGATAGAAGAGTGTGAATATTAGATTTGTAGGAAGAGTTTTAGCTGAAATCCTTCGTTTCTTACTCTTCTAACTACCAATAATTCCTTCTTCATTAGCACATTTGGATATCCAAGGGCTCCTCATGGGTCAAATCCTTTCTTTGAACAGAATTGCAGTAGTACTTAACACTGATGGCATGTGGCAGACTCGTAGAGCCCACATCACCATACCACAATGTCCGATATGTGAAGCTCCAGATCAGAAACAGTAAACCAGTTACTCAGCATGCTAATTTCCTTTGGAACAATCACTTTCAAGTCATTGGAGTGCACTTGGTGTGTCCTACATTGGACTATTGGATTGGATTTTCTGTAAGAAGCTCTTATCTGCCTGCTATTTCCATACCAATAAATGCATGCCACAGCCATCATGTTGAACTGCCATGCAATAGCCTACTTGGAACAGTTTGGTATCCTAAACTTGAAGAAAATCACAGGAAAGATGCCTTCTTCACCTACCAACTATAACTTCTACTGGGCATCACAGTATCCTGTTAGTCAGAATCACCACCCAGATAAGATCAACCTCACACCCTAAGAGATGGTGGTGCACCAG
>c20609.graph_c0
GGGGGTGTCATTAATATTATTAAGGTTTTGAATTTGGAATCTAAATCAACTAAGTAGAGAAATGAGTTGCTTTTCATGTTTCTCTTCCAATGAGAAGAAAGAATCAAGGAGGCCTAACAACAATAGAAGGAGAATTCAACAAAATCGTGCTTCTCATTCTCCTAGAGGTGCAACACATCCATCTCACCAAGAGAATCATTATCAGAAGATAAAGAGAAGCCCACAAGGAGAAGCAAAAATAAATATGGAAATTACCAACGAAAATGGACACAATATTGCTGCCCAAACATTCACATTCAGGGAATTGGCTACTCTTACAAGAAACTTTAGGCAGGAAAACCTAATAGGTGAAGGTGGATTTGGGAGGGTTTATAAAGGAAGACTTGAGAGAACAAACCAGGAAGTAGCTGTGAAGCAACTTGACAGGAATGGATTACAAGGAAACAGAGAGTTTCTTGTTGAAGTGTTAATGTTGAGCCTCTTGCACCATCAAAATCTAGTGAACCTACTTGGATATTGTGCTGATGGAGACCAAAGACTATTGGTATATGAGTACATGCCATTAGGGTCCCTTGAGGATCATTTGCTTGATATTTCTCCACATCAAAAGCCTTTAGATTGGTTCACAAGAATGAAAGTAGCATTGGATGCGGCAAAAGGAATAGAATACTTGCACGACAAGGCGAATCCTCCCGTAATCTATCGCGACTTAAAATCGTCGAATATCTTACTTGACAGAGAGTTCAATGCTAAACTTTCAGATTTTGGACTAGCAAAGCTAGGACCTACAGGGGACAAGTCTCATGTATCATCAAGAGTAATGGGTACTTATGGTTATTGTGCACCTGAGTATCAAAGAACTGGTCAGCTCACTGTAAAATCAGATTTATATAGCTTTGGAGTTGTTTTGCTTGAAATGATCACTGGAAGGAGAACCATTGACAATACAAGACCAAGAAAGGAACAAAACCTTGTTACTTGGGCACACCCAATATTCAAGGACCCACATAAATATTCACAATTAGCAGATCCACGTCTTGAAGGAAACTTTCCAATGAGATCACTACATCAAGCAGTGGCAGTAGCAGCAATGTGTCTAAATGAAGAACCATCAGTAAGACCCTTAATAAGTGATGTTGTGACTGCCCTTAGTTTCCTTGGGACAGCTCCGGGGAGTAAAGACCATCTAGGACTTGCGCCTATCGACATGCCGTCGCATGACGATGATGACGACGACGACGATCATGAAGATGAAAATGAAAGTAGTGGTGCCATTATAAATCTTCTTGATGATGATAGTATTATGACTACACGACAAAGAGAAGTTGCTGAGGCTATGGAATGGGGTTCTAGTACTAGGAACCAAGGAACTTCTTCCTCTTTGTTGTAACTCAAAGAATGATATATGCATTTATTTCTAACACCT
>c20616.graph_c0
GTTCGTTCGTTCGTTCGTTCGTTTTCTCAGCACAACATGTTGAAACAGAGGTATGCTATCACCACCCTCTTCAATTCACTTCGCACCCCCACCACCACAATCACATTCCTCGTTCTTTTCCCCTATTCAAGGTTCTACGCTCGTGGGCACCGCAAAAAACCCCTTAAAGTTCCCACCTTTGACGACGCCGTTTCTTCCTTCAACCACATGCTTTACCTCCTTCCACCCCCACCCATTGAGCAATTCAACAAGCTCTTGTCAACAATGGTTAAACTCAAACGCTACAACTCCGTCGTTTCACTCTATTCCACGTTGGAATCCAAGGGTACCCCAAAACCCTCCCTTATCACTATGAGTATCATGATCAACTGTTTCTCCCACTTGGGTCAAATAGGGTTTGCATTCTCAGTGTTTGCGAAAATGCTCAAGAGAGGGTTTGAGTTGGATGTGAAAACCCTCACTACCCTCATGAAAGGTTTGTGCTTCAAAGGTAGGATTGATGAGGCTTTGAACTTGCTTCATGATTCTGTCTCCAAAGGGTTTAGGTTTGATGAGGTTTGTTATGGGACATTGGTTAATGGACTGTGTAAGAATGGGAAAACAAGAGCTGCTATGGAGTTGTTTCCAAAAATGAAGAAGGTTGGAGTTTCGCCAAATTTAGTCATGTACAATACTGTCATTGATGGGCTTTGTAAAGATGGACTAGTAGTAGAGGCTTGTAGTTTGTGTTCTGAAATGGTTTCTAAAGGAATTGGTCTTGATATTTACACCTATAATTCTCTTATTCATGGTTTCTGCTATGCTGGTCGGTTTCAAGCCGCTGCTAGGTTGCTTGATGAAATGGTACATGGAAATACTCACCCTGATGTGTATACCTTTAATATATTTATTGATGGGTTGTGTAAACTAGGAATGGTTACTGAAGCTCAAAATGTGTTTTCTGTGATGATCAAGAGAGGTCTAAAGCCTGATGTTGTTAGTTACAATGCTTTGATGAATGGTTATTGTTTGGGCAATAGTGTAGATCAG
>c20617.graph_c0
GTGGATGACAGAGTTCCTGTTGTTGGAGTGAACTCTGATCCTACACGGATTGATGAGGTGGAACACTTCAGTGGGGAGTTTGATGCTACCAGAAGCACTGGTCAACTTTGTGCTGCAACTGTTGAAAACTTTGAACAAGTTTTAGATCGTATACTTGAAGGTCAAATGGTTCCTTCCAAGTTAGCAAGGATAAAGATATCTGTTAATGGTCTAAACCTGTCAACTTACGCTCTCAATGATATCTTAGTTGCACATCCATGTCCTGCTTCACTCTCTAGGTTCTCCTTTAGAATCAGGAAGGACGATCTGCCATGTTCGTCACTAGTCCACTGCAGATCAAGTGGTCTAAGAGTTTCAACAGCTGCTGGTTCAACAGCCGCAATGCAATCAGCAGGTGGATTTCCGATGCCCATTTTATCTCAGGATCTCCAGTACATGGTAAGGGAGCCTATTTCGCCGGGGGCAGTGGCAACCTTTATGCATGGATTGATTAAAAACGACCAGACAATGAACACGACATGGATTTCTGATAAAGGTGTTATATATATTGATGGTTCTCATGTCAACTATACAGTTCAAGATGGGGACAACATTGAGATATCTTCCAAAGCACCTAGTCTGAAAGTTTTCTTGGCTCATCACTTGTTACAATAGGAAAATGAAGTGAACTTCACGGCATGCCATCATCAGGAGGCTACACAAATTTTGTTGGAGGATCTGTGTGTGCAATGACCAAGAGTTGACATAACTGTTAAACTTCTGAGAAGGATACAGTTTCCCATGTATCACTCATAGCTCCAAAAAGGATGTAGTTTGCTAGGACAGTGTATAAGGGAGCCATTTTGAACATGTTATTGTATTTTGTTGTAAATAGATGTAAATAATGCCTCTGCAATCCATTTACATGACCATATAATACCGGTCACTTACAAGCAAAATAACAATTTTCATGTCATCCTAAGGCTGTTTTAGGGATACTTTGTTATTAACAATGCCTCCTTGAAGGTGTCACTGCAGT
>c20698.graph_c0
AATCTCTACGGTATAGAGCCGAGGTGATTTATCAATTTCCTTTACTCTCAACAAATCATCACAGTCTTTCATGGATGCATGATGCATCAACCAGTGAGGTCCTCTTTGACTGAATTAGTTTTTCTTCACTCTTCATTATAAATTTCCGATTATGAATCCTTCAGTTTCAACATGAAATTATTTCATCTTATATTGTGTCAGTGTTTTAGGTCTGGGGTCTCATACGGTTGCTAGGATAGATAGGATAAAAGTGGTTGATAAGAATAGATAGGGTCGAAGTGCTTAATATGATTTTATTATGGTAAAAACTATATCTCAATGACCAAATTATCCCTTTTTAAAGGGGGAGTTGGGAACTGCCTCATGGCGGTAGAAAGTGATAGAGGGTATTGTGCAATAGTGAAGACGGTGTCTGTGGAATGTGTCTAACAACAGGCAATTGTTGAGGGTGATGGTTGGTGTGGCATTGTGGCTAGTTGGTAGAGGTTACAGAGGGTGTCAGGTGGTGGAGGGTATCTGATACATCTCCTGATCTAATGGGGAAAAAGAGAAGAAATGGTTATTAGGAAATGAAAATTATCTGATCCTACTAATTTCTATTGTATCTCCTCCCACAGACAAGCCAACTAAGTAAGCTCATTCTATCCTATTGACTCAGTAAACACTAGATTATAACAGGATAAGATAGTTGACCCTATCAGTCTTTTCTTATTTAACTACAAAATGTGCCCTTAAAGTTTGTGTGCAGAAGAACAAGAGATAATATTTTGACTGATTATCATGCCATTTGTCTCAGTTTAACACTTGAACTTGAGAATATTGAGATTGACTAATATCTTGAATGTCTTCTCAGCTTTTTTTTTCTCTTAAATGAAAAATGTAGAGGATATTTTGGCACTTTCTCTTTGTGCTTATATCTGATCAGCCTAGGTATATTTGAAGTAAGTAGCTGCTTTTGCAAACTGTATTGATGATTGGCATTATCTTGAAGGATGTTGCAAAGAGTGTAACTA
>c20736.graph_c0
GAGGAGGATCCAAGAGCTATCATCACAATTTTAATTTTACTGAGGCCATTCTTCTGATATGTTGATTTGCTGTTACTGCATGGTTTCAGATAGCTGCTGCTTTCGGTACAAGAAGAGCCACTGGACGACGGTGGTTGTTGTGAACAACCGATACTACATAGCCCGGGATTCCCCAAAACTGATGACATGGGAGAATTGAGAAACTTCATTAGCAGCCTCTTTGGCACAGGACCATGAAATGAGTTGTATGAAATATTGATTTGAACTAAAGAAGGGAGATCATCAAGAACTTGTATGCTTCCAGTCAAATTGTTGTTAGATAGATCCAACATTTGCAAAGTTTTCAGGTTTGCCATTTCCACAGGAATGTTACCAATCAGGCCATTAGAACTTAGATTCATCCCATAGATCAAATTCTGTAATGCTCCAACCGATCTAGGAATTTTGCCTCCAAACAAATTACCACCAAGTTGTAGTTCAGAAAGCTCTTTAAATGCAGATAAGAAAGCTGGGATGCCACCAGTAAAATGATTTTCACTTAAAATTAATGTGTTGACCCCCTTCCAGGTCCGTAAACTCGATGGCAATGAACCATTTAGTAAATTAAATCCAACATCAAACCTGTCCATTTTGGTACAGCCTGACAGCTGAAACGGCAGAGGAGCTTGTAAGTTGTTGTGAGAAAGATTCAAAGTCCTGAGATTCACAAGGTTTCCTAGCTCTGAGGGTATTGGCCCTGTAAATTTGTTGATGGACAAAATCAAGTCAGTGAGGTTTGTGCAGTTTCCCAAACTAGGTGGTATTGATCCATTGATTTTGTTGTTGGTGATATCCATGAATGTGAGATTGGGATTGATTTCAAAATCAGGAAGAGGTCCAGTGAAGTTATTGTGTTTAAGAATGAACCTTCTAAGAGTTGTACAGCTTCCAAGAGAAAGAGGTATGGTTCCTTGAAGTTGATTTAAGCCCATATTCAGCACACTCAGCTTATTGCCAAAACAAATGTTTGGTGGAATGGTGCCAGTGAAATTGTTATTAGTAAAGTCCAACTGCAACAAACTGCTATTAATACCCAAGGATTGAGGTATGACTCCAGAGAAGCGGTTGTTAAACAGTGAGATATTTTGGAGGTGCTTGAGGTGTGTCATCTCCAAAGGAAGTTGACCATAAAGGCTATTATTATACACAAGGAGATGCTTAAGAAGTTGAACATTCTTCCATATGCTAAGTGGAATCTCACCCGTCAATTGATTGGAGAAGAATTGAATGTCCCAAAGTTTGGTAAGTTTTCCAAGTTCAGTTGGAATGTTACCCTGAAGAAGATTGAGATACAAATGCAACTGAGCCAAAGACTTGCAGTTGCCAATTTCAGGAGGTATTTTTCCT
>c20757.graph_c0
TTATTTCAGGACAATTCTACTCGTTGTAGTAAACATAGTAAAAAAATTTGGTAAATTTTATTTGTACAAAATATTGGTAGATGTAAAGAAATAATAACATCAATCACAAAACAGAGAATACAAGAGACACCGAGAAGGAAAAGAAGGGGACAACTAGTGGACCTTATGTGTTGTATTGTATCATGTTGGTGATTTCTTTCTAAATATAGTTCTAGAAGAAATTATATCACTTTTATTTGAGTTTATTGCCATATCAGCAAGTCATTATGAACTTTTTAACACACAGAAGCCATTTTATAGTTAATTACTTAATTCAGCTTATTTATCAGAGAGGTCTCTTGTTAGCCATTAAGACGAGATTAGTGATGAAGGGCTTGGATAGTTTGCCTGAGGTCATAGGTTCGGATCTCATTGTTTTGTTGTACAAAAAGAGGAATAGATTATATTTAGTTTAGCTTACAATAGATCTTTGATATTGATGAAGTCTGATTGTTTGGACTTTGAATTACTGTTATTGATATCCCGATTCATGAGGATGGTCACTGGCTTTTCTGGATGTATGGCGCCTTCAAACTGTTTTCAGGACAATAATTTTCCCTCTGCAGTCTTCTTAACTATCCTCCCAGGAAGAAACTGTTGGTTCTTGGCATTAGGGGAATAGGGGTGAATTTAGAAGAGCTTATTTGAGCTTATCTTATTGTATAAGCACTTAGATAAGCATTTGGGAGAGCTTATGAAAATAGCCCACAACATGTTCAGAGGTTGTTTTCTCATTTAAATAAGCTCTCCACGATAACTTAGGAAAAAAACTTATAACTTATATAAATTCAAAGCAATTTAACCACATCTCTCATTGATTATAGAAATAGCTTATACTTAAGCATTTATATGCTAAACATGTATTCAATAAATGCTTAATTAAGTTGATTATTTTAACATAAGTTGGAAACCTGAACTTAAAATGACTTTTAAGAATTTTAAGCATATAATATACTATGTGTTCATTGTTTGGTTGCACAAGATTACTGAATGGCTTTATAGATCAACTTTCCACTTTATCATCCTTTAGTATATTCAATATTTTCATCAAATTTTACTATTCTATTTTATTTAACATTGTGTTGGCCTAAATG
>c20759.graph_c0
AAGGAAAGAGAAAGAGGGAGAGAGAGACACATGATGCTTAAAGTTTTAGTTTCTCTCAAGAGGACACTTCAATGCAAACCAGACCCAAAACAAGTTCATGATCCAAAGAGGCACCAAAAAGGTAATCAGAGAACAAAGTCAGGTCCAATTGAGTATTCAAATATCCAAGGAAGCAAGAGGTTTTCAACAATATCACACAGTTTTAGATCAAAAACCAAAGGGAGCATTGACATAAGTGATCCCATAATCCATGATATTGTTTTTGATACCTCCTCAAACAATCAAATTTGTCCTTGTCCTCAAAGAAAGAGTGGCAGTACTGAAGATTCTCGTAGGACAAGAAGGCCAGCTACATCTTCAATGATAAACAACCATCATGTCGATTATAATGAAGCAAATTTCTCATCTAACACAAGGTTGTTAGTTCAAATGGATTCTGATGATCCAATATTGACATGTTATAAATGTGGTGAGAAACTAAAAAACCTTGATGCTGATGAAGCACACCACATCTCTAAGCATTCAGTCAGTGAGCTTCAAGAAGATTCATCTAGGCAGATAGTAGAAACAATATGTGGAACAAGCTCAATTAGCTCTGAGTTGGGACAGATCATTGAATGCATCTTAAAAGTTCAGAACATGCCAAAAACCCTTGCTTGCTTTGAGGAACATAGAGAAATGGTGAAGATTAAGGCCAACAAGTTACAAAAGAAGAACCCTCGTTGCCTTGTTGATGGAAACGAGGTTTCAAGGTTTCATGGCACAACCACTGCATGTTCTCTTGGCATAAATAGTTGTCATAGTCTATGCAGTTTAGACTATTGTGGTGTGTGTCAAATTTTAAGGCATGGTTTTAGTACCAACAAGGAATTCCAAGGGGTTTGCACTACTTCCACAAGTGTTAAAGCCTTTGAATCCATTAGGCCATTTGATGAGAGACCAATAGTTTCAAGGAAGTCAGTTATAGTGTGCAGAGTAATAGCTGGTGGAGTTGATTCATTAGCTGAAAAGCTGAATAATAATCATTCTGATATTGAGGAACTATACTTGTTAGATCCAAAAGCTCTGCTGCCTTGCTTTGTGGTAATCTACAAGCAACAGACAATGAAAATTAGAAGGCTAGCTCAACTCAAGCTTAAGGATAAGTAGCAATAGGACACTTGGGTATTTAGACAAGGACAAAACCTGTTTTTAGTATTTTATATGCTATTCTTAGTGTGCTAGACATAAAAGACAGCTATTATTTCAATTAAAAAAAGTAAGACAAATTAAACCGGTCCTGCTCAAGAATAAAGCTACTAAAGTCATCG
>c20781.graph_c0
AGAAGTTTTTCCAAAAGAAGAGGCAGATCCAATGGAAACACGAAAATTTATACAGTAGCAGAACTTCAGTTGGCTACTAACTTCTTCATTGAAGGCAACCTTCTGGGAGAAGGATCTCTTGGCCCTGTTTACAGAGCTGAGTTTCCGGATGGCAAAGTTTTGGCCGTGAAGATCATAAACATGGCAGGCCTGTCTCACAAAGAAGAAGAAAAGTTCTTGGATGTCATTTGCACGGCTTCCCGACTGAAGCACCCCAACATAGTCGCACTCAAGGGCTACTGCCTGGAGCGCGGAGAGCATCTTCTTGTTTATGATTACGTTGGAAATTTAACTCTAGACGATGCGCTTCACAGTGGAGCATGCGAACCTATATCATGGGTCCACCGTCTTCGGATTGCTCTAGGTGTTGCCGAGGCTCTGAACTATTTGCACTCAGCGTGCAGCCCTCCTGTGGCCCATGGAAATTTGAAGGCTGCCAATGTTCTACTGGATGAAAATCTGATGCCTCATGTTTGTGACTGTAGCTTGGCTCTTTTGAGACCACTGAGGAGCAATCAAGTTAAAGTTCTGGCTACTGAGATTACTGCTGCAGATAGAGGCTACGGTCAACATGATCATGGTCAAACAGGATTCAGCAGAAGGAGAGATGTCTTTGCTTTTGGGGTATTGCTTCTGGAATTGCTAACAGGAAGAAAACCTTTCGATGGTGCCAGGCCAAGGGAGGAGCAATATCTAGTTAAATGGGCTTCCCCTAGGCTTCGCGATAGCTCGAGTTTGGAACACATAGTGGATCTCAGTATGGAGATAAAGTTTTCATCCAAGGCTCTTTGTCGTTATGCTCAGATCATCTCTCTCTGTATACAGCCTTCAAGGCATTGCCGTCCTCCGATGTCTGAAGTGGTGGCCTCTCTTGTATCCTTTTCCCAAACGTTCAACTTTGCAAAGAGTTGTGTTGCAGATGGTACGGAACGTGATTTATTTGAGAGGTCTTTCCGTTCAGCCAACACACGCTTTATAGGCTCACCATCACTGAGCCATCTATCAGCCTAACATAGAAGCCAACGGGGTGGTGACATTAATGAGCTAGAAATTTGCAATTGATTTTTTGTTCAGGCAATTTTCTCATGTAAATATCCATGTGTGTGGGGATCATGTTCATGATCCATTTGTGCAGTGAGCATTATGTAGAGTTACGTGATTAATGTGTTTTGTTGGTTGAATATGGAAGATAATTACAGTACTAGAAAGAGTTACAGACAGTGAGGCGT
>c20835.graph_c0
TGTCATTACAGATAACAGAAGCAAGCAGCAAAGGAATCCGATCAGACCAAAAGGCATTTCCAAAGGTCTTTGCGGTTTGTACAAGGAAGTGAGCTGCTGCATTGCTTTCTCTTGGAACAAAACTAACAGTACAATTAGCCATACTATTAAGCAGCTCCCTACAGTCACCAATAACTAAGGCAATTTCAGCTAGGACAATGCCTCCCCCTAAGCATTTGACTACTGAAGCCGAGTCAGTCTCCACCTCCAAGCTGGTGAAATCCCTTTCTTTTGCCCATGAGAGTGACCAGCGCAGTCCCAATGCCTCAGCCATAATGGGGGATAGGGCTATATCCTCTGTTTTTGTGGCTGCATGTAAAACAGTCCCTTCATGGTCCCTGACAAGCATCCCCCAGCATGTCCGTCCCTCTATGCAGCAACCTGCATCCACATTTATCTTTATAGTGCCAGGATCTGGGGCGTGCCAAGGGGGTTTGTCATTGATCCTCTGAACTGTTGTTTGTCTTGCCTGTGCTGCCACATTAAATTCTGATACGAATAGTGTTGCAGAGAGAGCTACCTGACATGGATTAAAGGCCTTATTGTTGAAAACACAATCATTCCTATGCTTCCAGATTTTCCAGAGAGTGCAGCAGAAAATTTGACACGCCAAGGGGTCCTTGTTGTTAATCCAAACATTTAGCCAATTCAAGAGATTGCTGAGAGGTGGTGGGTGAAGGCCTAATTGGGAGGTAAACCACACTTGTCTGGACAGATGGCAGTGCATGAAAAGGTGATCCTGGGTCTCTGCATCAGTCCCACAGATTGGGCAGGAGGGGTCAATATTAATGCCTTTTTTGCATAAATTGGTTCTTGTAGGTAGAATGTGTTTGGCAAGTCTCCACAAGAAGTTTCTGATACTATTTGGGAGTGGGATTTTCCATATCGATTTCCAAGGGGAGTGGCTCGATGTGCTGGAGGGCTCAGGTATCTCCCTTAACTTTTCTTCATGTTGCAAGTGATAGGCTGATCTCACAGTGTAATTGCCACACTTTTCACCTTGCCATATTCGTTTATCCGGTGGGAGTCTTTGGGATATTGGGGTTCTAACAATTTGAGCTGCAGTATAGGGGTTAAAATTTTGGAAAATGAGGTCCCTGTCCCACTGTTTTAAATCCTCATCGATTAGATCACTCACCGTAGCTTCTTGGGGCAGATTGCAGTTTGCATCTCTGGAC
>c20887.graph_c0
GGGAGTTAAATAGTAAAACTTGTTGGCCCACTGAGAGTTGTAGATTTTTTTTTTTTTAATATGAAAAAGATAAAAAATATCTTGTGAAACATGAACTTCCCTTGGGTTGCCTCCCAAGCAGCGCTTGTTTTACGTCTTGAGCCTGACGGGTATACCTTTTACTGAGCTTGATCCAAATTGATGTTTAAGGAATCTTGTTTGACTCCTTCCAAATAGGCTTTCGCCCTTTGACCATTTACTTTAAAAATCTCCCCATTTTCTTTTTGGACTTCAATGACTCCATAGGGGAATACTTTTGTTACTGTGTATGGTCCAGTCCATCTTGATCTGAGCTTACCTGGGAACAAGCGTAGGCGAGAGTTGAAAATTAAAACTTTGTCACCTATTTGAAACTCTCGCCTCTGGATGTGCTTGTCATGCCAATTTTTTGTGCGTTCTTTGTACAACTTTGCATTTTCATAAGCCTCTAGACGGAATTCATCCATCTCATTGAGCTGCAACAAACGCTTTTCACCTGCATCTTTCATTTCAAAATTCAAATATTTGATGGCCCAATAGGCCCTGTGCTCTAATTCAACAGGTAAATGACATGCTTTTCCAAAGACCAATTTGTATGGGGACATGCCAATAGGAGTTTTATATGCTGTTCTATATGCCCACAACGCGTCATCAAGCTTTAATGACCAATCTTTGCGAGAATTATTGACAGTTCTTTCCAAAATTTTCTTTATCTCGCGATTGGAAATTTCCACTTGACCGCTAGTTTGTGGGTGGTAAGGAGTGGTTACCTTATGAGTCACACCATATTTTGCTAAAAGATTTCCAAATTGTTTATTGCAAAAATGGGAGCCTCCATCACTTATAACTGCTCGGGGAGTACCAAAGCGAGTAAAAATATTTTTCTTTATAAATTTAATCACTCCCCCAGCACTGTTATTTGGTAAAGCCACCGCTTCCACCCATTTAGACACATAGTCAACAGCAACAAGGATGTAAGCATTGTTATAGGAAGACGGAAAGGACCCATGAAGTCAATGCCCCAAACATCAAATAATTCACAAATAAGAATGTTGTTTAGTGGCATTTCTTGTCTTCGGGAGATATTCCCACTCCTTTGGCATTTGTCACAGGTTTTAACAAAATTGTATGCATCCCTGAAAATGGAGGGCCAGTAAAAACCACATTGTAAAACCTTGTGAGCTGTCTTTGCGGAACCAGAGTGACCCCCCACCTCTTTCGAGTGGCAGTGTTCTAAAATAGAATTGTATTCCCCTTTAGAAACACATCTCCTGATAATATTGTCAGAACAACATTTGAACAAGTATGGCTCATCCCACAAATAATGTTTAACGTCAGAAAAGAATTTCTTACGTTGAGCATATGATAGGTCAGGGGGAAGAACATTACCGGCTAAATAGTTGACAATGTCTGCATACCATGGAAGTTCAGAAATTGCCAGTAATTGTTCATCAGGGAAGGTTTCCTTTATTCTTTCAACAACAGGGGGTCTTACCTCGGGA
>c20919.graph_c0
GTGGTTAATTGTTAGAGGGAAAGGGGGATATGTTAGTTTCTCGGGATGCCTCCCTACTTTTGGTGTCGTTTTGCTCGCCAACTTAGCTACTTATAGCACACCTTTTAAAATTTTGATAATTGAGTTTTTTGTCCCAATCTAGTTTTTCTCGTCCATAAGTTTATTGACTCCATATTGACCTATCTGAAGGTCCAGCACCTCGGGAGTTTTTCATGGAAGCGTTGTAGATATTGCTGCACTAGCACTTGTGCAACATATATTTTGAATTGCTCCTTGTATTCGTGCACAACGCACTATTGCTTTATATCTAGCAATCTTTTGGTTGTATGGGTTTTGAATCAAGCATCAACATAGGTTGAAAACGTGAAAATAAGCCATTTAATTAGTTGGTCAGTTAGTTAGAGGGGGTTAGGTTATAAGGTTTGTAAATAAGAGGAAAGGATATTTGATCATTTAAAGTTGGGGCCTTTGGCTGGAGAGGTACGAACCCTTGAAATTTTGTTATATATCATTTGGGGATTTTATCGCTGTTACGTTATGATAAAGATATTATTCATTGTCAGTTGATATCATAGATCTGATCTTGGAGCTGTGCATAAGGCATATTAATGGATCTATATTAATGGATCTACGAGTGTTTTGGAGAGCATGAGAAGGATGAATTGCTTTCCTGGCTTGTTGTACCAAGCCTAAGTCATTAAGACGAGTTGTGTGCTGTTGCCCGAAAATAGAGATGCGTTTAACCCCACACCCCAAAGGCCGTCTACATAGCCCCTTCGTCTCCCAAGTCAAAATCAATCACGTTCACGTTATGCCATCTGATTGAAGGCTGCATCCCATAAGGAGTCATTTTTTCCTGAGTAAAAGCTTTCCCACAAAGGTGGCTCCATCTACGAGTAGCCCTTTACACCTGGAATCTTGTCGTATTGTCTAATTAGGGGTAGCTGCATTGTACTGATAGTCCTCTCCGTGTGTTGGTATTTTCATCAAATGAACACTTGTATTATTTCTAGAACCATGTCATATTATATTTGGGTATCTGCATTTAGCCGTAGTTTTTGCCTCTCGCAATAGCATAATTAAGGTTGTGCCGTTGTGGTTACATCCA
>c20973.graph_c0
CCAGTACGCACTGCACACAGAATATTGAAGGTGCAGTATGAGCATGTAAAAACAGTCGAACAATTAAGAGACAAAACATGGTGTATAAATGGATGAAAACATGTGAGGCTAATTCTCATGAAGGGTATTGAGATTTTCAACAAAAATAGCAGACAGAAAGCAGAATAATGTTACATATACATAAGTAACTTTTGACCATTAAATCCAAATTAATAGCCCATGGTGAAAGCTTCACATAGTGAACTTTTGAGATAGTCATGTCACCTTCACAGGATCTTTTAATGAATTTATGCAATTCAAAGTAGTTTTGTTGACATTTTAATTTTGCATTCATTCCATCAGAATTGAACTTTTTTTTCTCGCATCAAATTAACTTCCTCATCGGATTAACTACTCCCTACACACACACATTCGTGCATGCACTAAATAAGAGATGTCACTCTTGGTCTTATAATTAGAAGGCAGATGAACTGAGTATCCGTCAACTCAGAGGAGCTCATTAGGTTTTTTGGCATCTCAATCTAACATTTTGTTTAGAGAATAGACCGTATTCACACTGTTTCTTTTTAGTTGACGGTTTTTAAGAAGAAATATGTTTCTTTTCCTTTGTCATTTTGATAGTCTAATATTGCATAAAATGCTTGCTTCACATTTATACCCTCAATTATTTATTCAAGAGAGAGAAATAAGTGTAGTAGGTATTATAAAGAATCAAGGGTATCGTAGGAAAAAGACTAATAACATCAAAATCAACAAGAATTATTTATTTCCTCGTTTGGTATAAAACAACCTTAAAAGAAATAGGGAGTAATAATTTTCAAGTAATTATCTGCTAACTAAAGTTCTGTATATTGTACACAGCAAAGAGACCGTTACCATATTTTTTAACCAGTACAGAAGCATAGATAGACCAAAGCACAAATTTATTTTATTTATCTCCACTACTCTTTAATTTAGCTGTAAATAGTGTCAACATCTAACTTGTAATTAAATTAGCACGCCTAAAGAATAAATTACTAAAAACCATCTATTTTAGAACAGACAACATAGACATTATAAGCTACTTGCCTGTTTGTGCTATCACTCAACCCT
>c21048.graph_c0
GGAATTGGTCCAGAAAACTTATTGTTTGAGAGGTTAAGAAAAGTCAATTTGGTTGAGGTGAAAAGGCTTGGCAGGAGAAACCCAGAAAGCTGGTTGAGGCTAAGATTAATCTCTCTTAGTTCTGGATATTCTCCCAAGAATGGTGGGAGAATCCCCTCCAATAAGTTATTGGATATCTTAAGTTCAGTTAACCTTAAAAATTGAGAAGTTTCATTTGGAAGCATTCCTGTCAATGAGTTGTTAGTTAGCTGAATAACTTCCACATAGTTGCCCCAATACCAGATCCTTGATGCATTGCCTGACAGCATGTTATTACTCAAATCTATGATGGCACAGTGGCCTACCTTGAGAGGTAATGGGCCTGACAATTTGTTTGAAGATATATTAAGCTTCCTCAGAGTTATTGAGGTAATGCTTCCAACAGGACCTTCGAGCTTGTTTTGACTAAGATCCAGTTCAGACAACATCATTGAACTCTCCTTCAATAAAGATTCTGGCAGTAAACCTGTCAACTGGTTGGAAGCAAGTCGAAGAATCCTCAGTGATACCACAAAAGCAAAGGAAGGTATATTACCAACTAGCTGATTATTACTAGCATCAAAGACCTCTAAATCGTCAAGGTATGGCATACCATCATGAGCAAATAGCTCACCGGTCAATGAATTGTGGCTAACATTTAAATATTGAATTGAGGAGAGAAAGGAGTCATCTCCAAGTCCCAAATCCAGTGTACCAGAAAACCTGTTGCTGCTTAAGTCAACATGTGGCACACTTCCCATCTGAGAAAAAATATGCATAATATCCCCAGAAAAGCTATTACTATGCAAATCCAAATACTGCAACTGCTCAAGTCTGTGAACACCAATAGGAACTGTGCCACTAAATTCATTTGAAGAAAGATTGAGATATACTAAATCACGCAATTCGACAATGCCAGAGAGCAACGAGCCGTTAAACTTGTTGAGAGACAAATCCAGAAATTTAAGTGATTTCATTGAACCTATATGTATGATACTTCCTGTGAACTGGTTGTTTGCAACCGACAAGTTATGAAGCATGGTAAGGCCACTGAT
>c21069.graph_c0
GACAACTTTAATTTGAGCCCCAACAAATTAAATTAATTAAGAACCAAAATATGATTCTCATTTCTCAAATAGGGGATGCTTTGGAGATGCTCTGCATAACACTGTAATATAATTGAACATCTGCTAAGTTATCACTTATCATACTCAAGTTTTATTTTCTTCTTTTACTATTATTAAAGAAAGAAAATAGAACAAAAAAGAGGGGTGGATACCTACCAAACCCTGGCATTATTTATGCATGTCACGAGCTGGCAGCAACATTTTATTTTGTGCAATAAAGACAAAACAATGAGCTCAATAATTCTAGGTCGATTGATATAATGACTAAATTTTTTAAGGATTTCTCCTAACGCAATCGAACTAAGTGGTAAACAATTTATATGAATTGGTCAGTAGCTATCTCCATGGAAGTTTCTGGGGCTTCAATAATTCTTCCCAATAGAATTATAGGCAAGGTCCTACATTAAATTGGTGTATGGTTTGGCTAGCCAAGTTGTTAATGAGAGGGATGTGTCTAACTAATGTCTTGTACTAATTAATGATGCATTCTTAACTCATGCTGCTTCCAGCAATGGACATATTTTTTGAATGGACTAGGGGGTTAGATTTATGAGCACCCCAAGCGTACTCTGCTGGTAGCTCAGAGACTCACTCACTGTGGCCCTGTTAAATGTAATTATGTAACCTCCCAGATCTCAAACCAACAGTTAGTTCATGTTTTATGTGGTGGGTCAAGTGAAGAATTGGAAAACTCTAGGTTGGAAAATTTAATGACAAGTAGTTAATTAATAAAAATAGTAATGGAAAATGATATATTTTATATTATTTCAAAGTAGTTGTTTATAATCCAAAAATTAGTAATTACTATTAAAACTCGCTCACTGAAAACATAGTAACATGGTATCATGTGATGTGGTTGAAGTTTGAGTCTTTGAGACTCTGGGTCTGGGCTAGAGAATGGACACAACACAAGTAACCAATAAATAAATGGCTTTTGTGGAAACAATAATAATTTTAATATCGTATTGTTTCCAAGAATTAAGCAAGAACAAACTACTGACATGGATCTGGCGATTGACTTGCCAGTGCAAGTACACAGCCTAATCCAATCCAGCAGCAGCAGAATGCAAAGCAGCAGGGTTTTTAATTCATCAATGATTAAAAGAAGAAACACCAAACAGAAAAAGAAAAGAAAAGAAAA
>c21106.graph_c0
GTCTTATTTTTGAAGAAAAAAATTATGATGTCCAGCAAATGAAAGCAGATTTTGAAAAAGGTTTTGCTACACTTACAGATGAACAACGGGGTATCTTTAAGACTGTCATGGAGGCTATTCACCGCCAAAAAGGGGAGGTACATTTCTTATATGGATCTGGTGGCTGTGGAAAAACATTCATGTGGAATTTGTTTACATCGGGTTTGCGTTCTGAAGGCCATATTGTTTTGAATGTTGCATCAAGTGGCATAGCATCTTTATTGCTACCCGGTGGAAGAACTGCACATTCAAAGTTTAAAATTCCAGTTCCTACAATGGAAAACTCAATATGCAACATAGAACAAGGGTCAGAACTTGCTGAGCTCCTTAAAGCTACAAAACTCATAATTTGGGATGAAGCGCCTATGTGCCACAAATTTTGTTTTGAAGCACTTGATAAGAGTCTAAGGGATTTAATGGGCACAAACGAGGCAGCAAACTCACCTTTTGGTGGTAAGGTAGTTGTATTTGGTGGAGATTTTAGACAAATCTTGCCGGTTATACAAAGAGGTAGTCGATCTGATGTTGTCCATGCTTCTTTGAATGCATCCTATTTATGGAATCAATGTAAGGTTTTGCGACTAACGAAAAATATGAGGCTACATCAAAATAGTGATGCAGATACTATGAGGGAATTGGCAGATTTCTCAAAGTGGATGCTAGACGTTGGTGATGGCAACCTAGCTGAACCAAATGATGGATATGCTGAAATAACCATTCCAGATGAATTGTTGATTAAGGAGTTTGATGATCCTATCAAGGCCATCGTTGAATCAACTTACCCAAATATCATGCATCAATACAAAAATGAAGATTTTCTAAAATCTAGGGCCATTCTTGCGTCTACTATCGAAATAGTAGATCAAGTGAATGATTTCGTGTTGGGATTGATCCCAGGAGAACATAAAGAGTATTTAAGTTCTAATGAGATTGATCAAACAGACTCTGATTCAAATGAAGCGTATTTGGGTGTCCTTACACCTGAGTTCTTGGCAACTCTTAGAGCTTCTGGTCTTCCAAATCATGTGATTAGACTTAAAGTTGGAACTCCAATAATGTTGTTGAGAAATT
>c21144.graph_c0
TTTGCTTATATTCGAATCCAGAGGTAGTAATAATGTCTTACTACTGTGATTGATTAGTGTTAGTGTCGTAGTATGTCGCACGGGTACAGGATATGGTACCCGATACGTTTACAGGAATACAATATTTTACAGTATTTTACACACGGTAGAGGGTATAGGTACGTGTACCGGTATTCGTACCATCAACTATTATTGGTCAAGGAAAAGGAGGGAAATTATTAAATGATTGCAACACAGGAAACCAATTCCTTCTTCCATTTCTCCTTCTCTCTTCTCTAGCTCTCACCAATTCATTGTTTTGATTGCTAACTCCATTCACTGTATCCAAATTTGCAAACACAGTTGAACCCTCAGATGGCATTTGAAACCTGCAAACTGGACAAGAACTATGAAGTTTTAGCCATGAGGTAATGCAATCCCTATGGAATTTATGCTTACAAGGCATTTCCTTAACCTCACTACCAATCTCAACATCCTCCAAACATATTGTGCATTGTAACATTTCCTCACTCACAACACTTGCCATTGATTCAATTGCTTCTTTCTTAGTTGGAGGATTCAAACAAGCAGCATAACCAGTTGGTCCAATTTGTGCCAAATGTTGTAACAATAAATCAAAACCTGACCCTACACCAAAGTCATTCATTGTTCCAATAGTACTATTAGGGTTTTGACTTGTGTGGTTCAAGTTTGGTCCTCTAACAATCAATGCACCTTCATTAAATGGATCAATCACAACTATGTTGTTGTTGATGAGACCGGTGTTATTGCTATTGTTACCGTCTTGTGTGTTTTCGGTTGTCGACTCGGACACCATCCTAACATGAAGACCGCGAAAGAGATGCATCATGTAAGTAGAAGTTCTTCGCCTTCGTACAAGTACAAGTTGATCATTATTTCCGGTCTCGTATTCTTCTTGATCTCTCGAACCGCTGCTACTGCTGCTGCCGCCACCGCTAATTTCTTGAGAAGAAATGTTAATTGTTGGTGATAGAGAAGGACTAAGAGCACCCAATAAACCAAGAAAAATTGGAGCATAAAGGGAGAAAACCCAAGCTGATCTTAAATCAGTAACAATATCATTTTGGTCCCTTATTAAGAGATTGTCCATTATAGAATCAACAACAAATTCTGTATCACAAAATGGACATTTGTTCTCAATTGGACTCACCATTTTAGAACAAATGTTGCACCATTGCTCACCCTCCATAGTGTTATTCATCTCAACTTTTTTTCAACAAATTTACCC
>c21203.graph_c0
GCAGCAGCAACATTCAATCACTTTTCATCCATGGCATCTGAAACCCCTAAGAAAAATTCCCTATATCCGGAAGTAATAGATTCGAATCCCGACGCTAGTTCACCCTTCCTCTCTCACCCAGAACCCAACAACAACACCTCTTCCTCTCTCTACCCTACAATCGACTACGCCGAACTCGTCGAAGACCTCTTCCCAGAAAGCACCAGTCCCTCCGCTCCGCCTATCGCCGCCGAAGATATCCTCATCAATGTTCCCGGTGCCATTCTCCACCTCATCGACAAGGAATACAGTTTCGAACTCGCGTGCGGTGACCTATCCATCATTCGTCTCCGGTGCGGCCAAAACACCGTCGCCGTCTACGCTCGCGTCGCCAATGAGATCCAATGGCCACTCGCTAAGGACGAGGGAGCGGTAAAAGTCGACGAGTCGCACTACTTCTTCTGCTTCCGCGTCCCTAAGGAGGACGACGATTCCGATTCGAGCAGCAACGAAGAGGAAGACCACCGCCGGAAAAAGGACCGAAAAAAGAAGGATAAAAAAAAGGGTCCAAAAGAGGAGGACGAGAAGTCGCGGATGCTGAGCTATGGATTAACGATTGCGTCGAAGGGGCAAGAGAGTTTGTTAAAGGATCTGGATGAGGTTTTGAAGGTATGCAGTAATTTCTCTGTGCAGGAGGTTTCGGAGAACGCAAAGAGGAAGGGGGAAGCTTTGGATGGTTCAGTGGCGATGGAAATATCACCGGATGATTTGAAGATGGAGAAGGAGAAGAAGGAAATGATGGAGGAGAGGTGTGCTGCTTATTGGACTACTTTGGCTCCAAATGTGGATGATTACAGTGGAACCGCCGCGAGGCTAATAGCCGCCGGTTCTGGGCAATTGGTTAAGGGGATTTTGTGGTGTGGTGATGTAACTATTGAGAGATTGAAATGGGGAAATGAGTTCATGAAGCAAAGATTGGGTCCTCCTTCAGAGGCAGAGATTAGTCCTCAAACCTTAAGGCGGATCAAAAGGGCTAAGAAAGTGACTAAAATGACAGAGAAGGTTGCGAATGGAGTCCTCACTGGGGTTGTGAAGGTCACAGGTTTTTTCGCTAGCTCAGTGGCAAATTCAAACGCGGGAAAGAGGATTTTCAGTCTTCTACCTGGCGAAGTTGTGCTTGCATCATTAGATGGATTCAGCAAACTGTGTGATGCCGTGGAAGTAGCTGGAAAAAATGTGATGTCAACATCAAATACAGTGACGACTGAGCTGGTTCAACACAGGTATGGAGATGAAGCTGCCAAGGCAACAAGTGAAGGACTTGATGCTGCTGGTCATGCTGTAGGGACTGCATGGGCTGCTTTTAAGAT
>c21235.graph_c0
AGAAGCCACCCTCCCAATCAGTCTGCAGCAAAGGACATGAAATCAATATGACTGAAATTAGAGGTTCGATATTCAACTAGCTGCTTCATTCATTTCATTTGTAAATTCAATTCTAGTGATGAAGACAAAGAACGAGGTGTGATTCTTTTACAAAAAAACTTTCAAGGGTAAAATATTTGAGTAATGTCTACAACCTTGCATTTAATTTATCAAAGCAAATGAACCAATGAAGTCAGTATTTAGCAAGGGAATCAACACCCGACCGATTATTGATCCAATGTAGACAATGATTCAGGGGTTTGACCAGAGTTGAACCAATCAGCAATCAGACCGGAAATAGTTAAACACTTTTTAATGCAATATATAAAACAAAAATAAACAAAAACTGACATATTATGCATAATTTCACACTATCAAAAATTATTATGATTACTATTATTAGTAGTAGTATTTTAATTTTATACACGTAACAAATAATCTTCATATGTTTCTATTACCACGCAAGCACACACACGCACAAGCGCACGCGTGAAATATGTATAAACTTTTGTAATTACAACCTACAGCCATAACATAAAGTAATTTAGGTAAGTAAATCAAGCTAGGTGAAAGTGGAAAAATGCTTCCTTTTTTTAAAATGTTGGTATTATCTACATTGTATCCATTATTATAAAATAAAGATGGACCGAGCCCAATAGCAACAACAATAGCCCACACAAATTAAGAAGTAACTAAGCCCAACAGCTCGTGAAGGGAGAAGCTCAGCCCAGCTGTTAACAATAATACAATATCATAGGATAAAAAGATAAAGGTAAGGAGTTCACCTAGCAGTGCACCAGTTTGTCTTTCACACTTCACAGTACAATTTGAATGGGCAATATTTAGTCTCACATCAGTTGAGTTGTACAAAATGGGGAGAAACATCACTTACAAAATAACAGCTAAGACATTTGTCAACATAATCAAGCTTTGCCAGCCGCTTTTTTGTTCTTTTAAAAATATCGGAACATTAAAAACATAGCTTTTGGCAACCGCCTGAACCGGATTTCTAACCAGTTTTACATGGTTTTTTTTTTCAGTTTTGACCAATTTACTGCATAGACTGAAATCAAATTATATCTTACAATTTTTAGTCAGACAGTTACTTTATGTCAAACCAACATACTGAGCAAACAAGCAGAA
>c21297.graph_c0
AAAATGGAAATATATACACACACAAGTCACAACATATATGATATTGTCAGATTTCTGTGTGTACCTGCATGCTATCCACAAGGTATCCACTCGTGTTCGTTGTTGAAAAGCCAAAAACACCTCCCTTTTACCTTGCTTGTTCGTGTTTTGAAGGTTGTTGAATTTTGTGGGTCTCATGGAATGCATTGCATATGTATGAAGGGGTTGACCTTTATATTTCCGTATTTCCCTTTAAAGCCATAAAATGTTGCTCTAACTATACTAATTTGATTCTATGAAACCCCCCCTAACCTCAGCGGCATTAACGTTGACGTGGGGGTAAAGAGCTAGTGTTTTGGCCCAATGAACATCCTGAATGGATTGCCTTGCAGAACCTGCACTGTCTATACAGTACTTGAATCACACTAGACGATATATATCTAGTGAGAGAAGCATGGTTGGGTGGTGCTTTCAGGACATTGCTTCATTATTTAATTGAATAATTTTGTAGTTTTAATATGTTAACCTACCCATTACTATATTCTATTCTACACACAATCGAGGATTACTTTGTCCCTCCAAACTATACTAACAATACAAATCACTAAATTGCCCCGTGTTGATATGTTGCGTGTGGTACATCAAAACCATCTAGCAATCATCTTGTTGTTACATAAGGAATTACTTTTAAGGGTAGATCAAAACCATCTAGCTTCATTTGGAAGATGTTGATGGTAGGTAGAATTACTTTCGAGGGTAGATAACGGCAAACACATGTGGGCATATTGAAGTTCAGCACATATTGACGAGTATGTTCTATAATGTAGAAATATATGAAAATGAATAAGTTGTGGCCCATAACCATATCTTTAGTAAAATAATTGTTAGAATATAGGAAAGTATATAAGAATATCGCAGTATTATCCTATAGAAACTGATCCTGTAAGATAATTTAAGATATTCAAACTTAAGCTAGGATAATATAAAGATATTTTTAGGTACTTTCTTATACTCTATCAATTATGTTGAA
>c21333.graph_c0
GTGGGAACTAGTTTGATTGACATGTATGGTAAGTGTGGGGAGATTTCCGATGCTCGCAAGGTGTTTGATACAATGTCTCATAAAAATGTGGTTTCCTGGACGGCTATCATTGTTGGGTATGCCGCTGTTGGTGATATAGTGGAGGCAAATAAACTGTTTGATGAAATGCCGCAGAGGAATGTTCCCTCGTGGAATGCCATGATAAGGGGATTTGTAAAGGTGGGAGATTTAAGCAGTGCCCAGCGTGTGTTTGATGCTATGCCTCAAAAGAATGTGGTTTCTTTCACCACCATGATTGATGGGTATGCTAAGGCGGGTGATATGGCAGCATCCAGGTTCTTGTTTGAACAAGCTACAGAAAAGGATATTGTTGCCTGGTCTGCTTTGATATCGGGGTATGTACAGAATGGTCAGCCTAATGAGGCACTAAAGGTCTTTATTGAGATGGAATCAAAGAATGTGAAGCCCGATAGCTTCATATTGGTTAGCTTGATGTCGGCTTCATCTCAGTTGGGTCACTTAGAACTGGCTCATTGGGTTGATTCCTATGTAAGCAACAACTGTATTTATCTTCAACAAGAGCGAGTTATTACGGCACTAGTGGATATGAATGCAAAGTGTGGTAACATGGAAAGGGCATTAAAGCTGTTTGAAGAAATGCCTAATCGAGATCTAGTCTCCTATTGTTCCATGATACAGGGGTTGTCAATTCATGGGCATGGGGAAGATGCTTTGTGTCTATTTAACAGGATGCTGATGGAAGGGTTACCTCCAGATGAGGCAGCCTTCACAATCGTCCTTACAACATGTAGTCATTCTGGGCTTGTTGATGAGGGTTGGAACTATTTCTATTCCATGAAGCAAAAATATGACATTAGTCCAACACCTGATCACTATGCATGTATGGTTGATCTTCTAAGCCGGTCAGGGAAAATTAGTGATGCTTATGAACTTATTAAATCAATGCATGTGGAGCCTCATGCTGGTGCCTGGGGTGCTCTTCTTGGGGCATGTAAAGTATACGGTGATTCAAAGTTAGGAGAGATTGTTGCTAATAGACTTTTTGAACTGGAACCTCAAAATGCCGCTAACTATGTGCTGATGTCTAATATCTATGCAGCAGCTGAGCGATGGATAGACGTTTTCAATGTGAGAAGTAAGATGGAGGAAAAAAGAGTGAGGAAAATACCTGGTTGCAGCACACTTTAGTTTAGTGCTGAGTTATTTCGGTATTGTATACTTTTACAACTTCATGTATGAAGTTCTCAATTTTGTAGTTCATGGAAAGTGATGTGAATTCCTTGTCAGCTGATCTGGAAGGTTAGCAGTTGATATTTAGGTTGTATTGTGGGG
>c21344.graph_c0
AAAAGGAATACATGTCAAAAATTCCTTATGCCAATGCTGTTGGCTGTTTAATGTATGCTATGGTTTGCACTAGACCTGACTTGGCACATGCAGTGAGCCAAGTATGCAAGTACATGTCGAAACCAGGGAAGCAACATTGGGAAGCAGTCAAATGGATTTTCAGATATTTGAAGGGGACCACGGGTCTCGGTATCATGTTTGGCAGCCAACAGGGTAAACCTTCAGTTGTTGGTTTTGTGGATTCAGACTATGCAGGAGACTTGGATGATAGGAGGTCCACAACAGGTTTTGTATTCACCCTTGCAGGTGGACCAATTGTGTGGAGATCATCAGTTCAGTCTGTTGTTGCTTTGTCCACAACTGAAGCAGAGTACATGGCAGCTGGTGAAGCTTCCAAGGAAGCCCTATGGCTTACAGGGCTAGTAAATGAGTTAGGCATTGAGCAAGGTGGAGTTCCGTTGCATTGTGATAGCCAGAGTGCTATATATTTGGCAAAGAACCAGGTGTATCATGCCAGAACCAAGCATATAGATGTGAGGTTTCACAAGATCAGAGAGTTGATAACATCTGGGCAGATATTATTGCAGAAGGTTCACACTTCGGAGAATGCAGCTGATATGTTAACCAAGCCGGTTACCATAGACAAGTTCAGGCACTGCTTGGACTTGTTGAACGTTCACTAATGCTAGACTCTGGAGCAACCCCAACCCAACCATACAAGACGTGAAGAGCTTCGACTGTGTACTAAGATAATCGACCTGTTTTCAAGAGAGTATTCCACACTGGCTGGAGGTGGAGAATTGTGGGACCAGCCATGTGCAATTGTCCAACCACTTGCTAAGTGGAGAGCACCTTTCGGTGCATTATTAATTTCCTAACAGCTATGCCAAGCTGTCTCCAGCAAATGGCATCTCCTTTTGCATTTGCACTTACGCAGAAGAAGGAATATTGCAGTATGGATGCTCTATAAATAGAACTTAGGCAAGGCAAGGGAAACATACACTACAACATCAAAGCAGCAATACACAGATATAGAAACACATAGTAGAG
>c21347.graph_c0
AAACACCCAAGTTTATTCCACAAAGGCATTTCAAAATGCATGGGCTAAGGCATGTGCCTCACCCAAACCCGCAACAATTTACGTGCCAAAAGGGAGATTCTCACTTGAAACCACAACCTTCAGTGGAAGATATTGTAACAACAAGGCTATTTCCATAACCATTGATGGCACATTAGTGGCACCCTCTGATTACCGGGTTACCGGAAAAGCCGGTAGCTGGTTAAGGTTTGAACATGTCGACGGTGTTTCTATTCAAGGTGGGGTGCTTGATGGCCAAGGCACTTCCTTGTGGGATTGCAAAAACTCTGGTGAACAAAGTAATAGTAATTGTCCAACTGGATTTGGAGCCAAGACGCTAGAGTTCAGCAGCTCCAAAAACATTGTAGTAAGTGGGTTGACCTCAATTAATAGTCAAATGTTCCACATAGTAATCAATGGATGCCAGAACGTAAAAGCGCAAGGAGTAAAGATCATAGCTGACGGAAACAGCCCCAACACCGACGGTATTCATGTCCAAATGTCTTCCCACGTCACCATCCTCAACTCCAAAATTCGGACCGGTGACGATTGCATCTCCATCGGCCCTGGCACTAACAATTTGTGGATTGAAAACATTGCATGTGGACCCGGCCACGGAATAAGCATTGGAAGCTTAGGATGGGATTTAAACGAACCAGGGGTACAAAATGTGACGGTTAAAACGGTTACATTCTCAGGGACTCAAAATGGTGTTAGAATAAAATCGTGGGGTAGGCCCAGCAATGGATATGTGAGGAACGTGTTTTTTCAAGATGCGATTATGGTCAATGTCCAAAACCCAATCGTAATTGACCAAAATTACTGCCCAGATAACAAGGGCTGCCCCGGTCAGGCCTCTGGAATCAAAGTAAGCGATATAACATACCAAGACATTCATGGAACATCTGCAACTGAGGTAGCTGTGAAATTTGATTGTAGTTTTAAGTATCCATGTAGTGGGATAAAGATGAAAGATGTAAAGCTGACCTATAAGAACCAAGTGGCTCAAGCATCGTGCAACAATGCTGGTGGAGCTGCCTTGGGTTTAGTTCAACCAGAGAGTTGCCTGTAGACCAAATTATTTGCTAGGATTCACCAATCAATTCATTATTCACCCAAATTTTTATTAAGAGAAAATCATAACCGAAGGAATCTCTGTATTTTGTTCTGTCTAATGTTACTACTACTACTGCTTACTATGTTGTAATATTTTGAGAGGTTGCGTAGTTTCATTGCTTGATCTGTGGTGTTTGTAGCCCATTGGGCCACACTGGAGCCTGGTCTTGCAATTGTTATGGACCATAGGAAGTCCAATATTCTATTCTATTACATTATATTTGTAGCAAATTAAAAGATGG
>c21356.graph_c0
GTGGGGCCTTCAGAACTTGAGTACACTTGGTCAGGGGCTTCTAACCAGTACCTACCCTGGAGAGGTTATGTTTTCCATAGTAATAGCTATTATGGGGCTTGTCCTTTTTGCTCTTCTCATTGGAAACATGCAGACATACCTTCAATCAATGTCAATTCGTCTTGATGAAATGAGGATCAAAAGACGCGATTCCGAACAGTGGATGCACCATCGCATACTTCCTCCAGAGTTAAGGGAAAGAGTTAGACGCTATGACCAATACAAGTGGCTGAACACCCGCGGAGTAGATGAAGAGAGCTTAGTTCAAAGTCTTCCAAAAGATCTCAGGAGAGATATAAAGCGACATCTTTGTTTGAATTTGGTCAGAAGGGTTCCTCTCTTTGCTAACATGGATGAACGCTTGCTTGATGCGATATGTGAAAGATTGAAACCGAGTTTATATACAGAGGGCACCTTCATAGTTAGGGAAGGTGATCCAGTTGATGAGATGTTGTTTATCATACGCGGTCATCTAGAGAGTGTTACTACAGATGGTGGAAGAAGCGGCTTTTTCAACAGAGGAATTTTGAAGGAAGCTGACTTCTGTGGAGAAGAGCTACTAACATGGGCACTTGACCCAAAATCTACTGCTAGCTTGCCATCATCAACCAGAACAGTGAGAGCTATGAATGAGGTGGAGGCATTTGCTTTGGAGGCAGAGGAGTTGAAGTTTGTTGCATCGCAGTTCAGGAACATACACAGTAGAGAGGTTCAACACACCTTCCGATTCTACTCGCAGCAGTGGAGAACATGGGCTGCAATCTATATTCAAGCTGCATGGAGGAGGCATCTAAGGCGAAAACGCAGAAAGGAGGAAGAAGAATATTATGAATCTGACCATGAAGGAAGTGACGATTCTGGAAGGGCATTGGTTCCACGCAGTCGAAGTTCAAGTCGAAGTTCTTTAAGTTCAAGTTCTCAAAATTCAACAATGTTTGGACTTGGTTCAACTGTCTATGCTTCTCGCTTTGCTGCTAATGCCCTTCGTGGTCATAGACAAAGGGCTTTAAGTTCCAGGAACCTGTTGACAATGCGAAAACCCTCCGAACCCGACTTCACTGCTCTTTATAGTCAGGAGGATGACTGACCATGTTTTATTTGTTTCATGAGGATTAGCTGCATTATCTTTATATTACTGTATCCTTCAGGTAGGACAACTATTTGCAATTGTAAATATGTGTATCCACCAGCTGATAAGAGTGTTAGCTTATATGGTGAGTGACACAAATTTTGGTTGGGGTGACCTATAACGGCATAAGTATGTG
>c21363.graph_c0
GAAAAAGACCGGGGAGAACCAGGAGACGAGAACTAAGAACAACGAGTGAAAAAAGAAAAGCACCGTTCTTATCTGCCTTTAAAAGGGAGAATAGGAAGGGCGGTGCCGAGTCAAAAATACAATAGGTAGAGTCACTACTAATACTAAACTTTGCTAAAATATCGGCCACATGGTTGGCTTCTCTAAGAATATGTCTCCAATTAATCCTGGAGCTATCAAACCCAATATTGACAATGCCATGAATAAGATGAGACAGGGCATGGTGAGATTTATCAAGGCCGTCAAATAGAGAAATTGCTTCCATTGAGTCGGACTCCACAGTGATGTCCTGGTATCCTTTGCCAAAAGCTAGGCTTAGACCATGATACATAGCCCATAACTCAGCTTCTAGAATGCTGCAGTGGTCTATTTTGATAGCAAAAGCAAAAACGCAGTCTCCCAGATGGTTACGAAGCACGCCACCGCAACCAGCCAAAGGGGGGGAGGCAATAACAGAAGCATCACATGAAAGTGACCATTTATTTAGGGGAGGGGGCTGCCACCGAACACCCAAGACCTGATTTGGGAGCTTCAAAATGTTGCTGTCACGTGCTGAGGTAATCTCAAGCACTTTGTTATGTTCCAAAACAATATTCAAAGCCAAATTACCAAGTATTGTACCACGGTTAGAGAATACCAAATCATTCCTCGCATGCCAGATAAAATCAATAGCAATACCAAAAATAATAGCCCAATTTCGCTGCTGATTACATGCTACCCGAGGCGGTGAGACATTAGTGATGAGCCAAGAATGCCAATCAGAACACCCAAAGAAATTACGAGCATTAGGGGGACGAAGCTGCCACCACAAAAAGGCAATGCATGGACAGTCACGAAAACAATGAAACAAAGATTCTGGGGAAACTCCACACCTGCTGCACAAGTCCGAATCAGTAAGGTGACGTCTTTTACGTTCAGTGTTGATTAACATAGCATTATTGGCCGCTTTCCATAGTGTAAGACGAATGCGCTCTTGCCCGGGCCACTTCCAAATTAATTTGAACAAACTGTTATGCTGCTGAATATCATGATGAGGACTTTGAAGAGCCTGATATGCACTTTTAATTGAAAACACACCATCAGATGTTGCTCCCCATAACACTTTATCCATAGTGTTTATTAGAGTCGGCACTGGAATATTTCTAAGGAAGGCAACAATTTCCGCACAGTGAAGTTGCTGCAGGAGTTCCCAATTCCAATCTAAATTATCCGAAACACAATCCCGGAGGGATAAGGAAGTCAAGTGCTCATTCTCCTGAAGATATGACATTCTATTTAGGGGGCCATAATTATCCAACCAGTGATCAGCCATGAGTTTAATGGTTGAACCGTCACCTATCTTCCACCGAATGCAGTCTCGGAATTGAGGCCAAATTTGGCAAATACCTCTCCACATATTCGAACCAGGTTTTGTAGTATCAAGAGAAGGAAAACCAGTAAGGGGAATGCCATACTTAGCTTTCATAATCGAAACCCAGAGAGTATCATGATCAGTGCAAAGTTTCCAGGCTGCTTTGAGAAGGAAGGCTTTGTTTATATCCCGCATCTTCCGCAACCCCAGACCTCCCTCAGTTTTACTCCTGCACACTTTGTCCCAACTAATCATATGTATACGTCGGTGTGTAGGAGAGCTACTCCAAACAAAATTACGACAAGCCCGATCAATGTCCTCACAAATCGACACCGGCAAA
>c21371.graph_c0
ATATCTTGGTACTGAAAGTTGAAATAGACAAAAAAGTAATTAATATGCGTAGATTGGTTTTGATTGAGAGGTAGGTATTTATTGTTATGATGGTATGTGAACTAATTTTGGTAGTTTTATAATTCATTTAGTTTCATTCCTTTTATTAGGCTTTGGTGTTAGGAAAGTCACAGTTGTCTTTAAAGTTGGAAAATAAGGAAATTTGAGTTGATATTTATCAAAATGCATATTTGTAAAACACATGAAAATAATAATATAGTATGAATACAAAAAATTACCTCTATTTTTAGTAGACTTCCTTTGTTCATATAATATGCCATCAGAAAGCCATTTCCATGTTTTTCTCCAAATTTTTCCAGGCCTATTGATACTGTTAGATAATAGCATTAACACAAACAATTTCCTCAAAAAATGTCCTGAGCCCCAACTTTTAGCTTCTTCAATAGCAGCAATGTATTCTGCGTCATCTTGTAGCAAGCCCAATGCATAACAGGCATCTCTAAATGTATCCTCTAGTTTATTATCAACTCTTCTTAAATCTTCAAAAGAAGTTGGACCTTTAATGATTGTAAGAAGCATCCTTAGATAGTAAAGCTCACCAGTTGAAGGTGGTACCCAAAGAAGTCTACCAATTGTATACCCCTGAGTCCTTGGTTTCCAACATCTTTTGTTTTTAACATACACAAATTTGGAAACAAATTGTGGATATGTCAACTCTTTTCCCTCTGGGTATATTTTGTTTGCTTCCATCCAAGCTGTAAACATAGATTCTGTAACAGATGGCCTTGAGAGTACCTTTTTAATGGAAACCCTATCACCAAAAAACACTGAGTGTTCTCCAGGGAGATGAAAGTACAATCTTTCAACAGCAGGTTTACGACCATGTATTGGGAATTTAAATATTCTCCAACATGCTTCACACGGGGAAACATATCTACAATCCAGGTATTGTTTGATCTCATCAAGGTTTTGATGCTTAGATAAGGTTCCAGCTCCTGTGTCATGAGGTTCGATCACTGCAGTTATTCGATCATAGCCCTTGTTGATGTATTTGAATAGGTACTTGATAGATGTGCTTTGATTGCACCACTCCATATTAATATGTGCTTGATACTTAAGTAGTAGATTTTTATTATGTGGCACAACGAAACGATTATCAAGCGTTATACCATTTTTGACAACAGTAAATCCAATATCTCTTCTTCTATATTGCGGGTATCCATCTGCATCAACTGATGTTTTATCCTGAAATGACTTTGGATAGTACTTTGAGCATTTCCCATCTTTCATGCATGGTGATGAAGCGTTTGCAAAGCCACATGGCCCATGAATCATGTGCGTTTTTACTAATTGATACAACTCTGTTTCTTTTGTTGGATCTGGAATCTCAGCAGAAATGATCTTGTCAATATCTACGGGTTCTGGGTACTTGCTTGATGAATGCAAGAAGATAAGAATGTGTGCATGTGGCAACCCTCTTTTTTGGAATTCTATTGTATACATATCTACATATCAAAAGAAAAGAATGTTAGTTTTAAAACTTCCACTATGCTCCTAATCTTATCAATACACTAACAAACATGATTAAGTTATACTTACATGCTAATACGATTCCCAGAAGCTTTTTTCTTGCTAAGTCAGCCAAGAGCTCATCAAATTTCATTTTAAAAACCCTGGAAACTATATCAGGACGATCATGAGGTTTTAAATTTAGTGGCTCCAGGATTCTCGTAATTTCAGGCCAATTTGGATTACATGTAAAAGTAATAAATAAGTCTGGAAATCCGACATGTCCACAAATTGCCATGCCATCATGATAAAGCTGATCCATAAACCTCTTGCTACCAACATAAGAAGATGGTAAGATAACTCTCTTACCCCTAGATGCTCCTTCCTCCTGGTCTTCAGTTTCATTCAAGTTTCGGTATTTCTCTACTCTTAGCTTTGATTGATTTCTGCGAATAAACGCCAATCTATCAGATTCAACCATACAATATGCATCAACTAAGAATTGTTGAAATAATCTTCTGGCCCTAAGAATAGTTTGAGGCTCTGACTTCCTGATTTGAAGTCTGAAGCAAAACCACTCAGTCATAGTGAGCCTATTTCTTTTCTTTCTCATGTTATTTTCCCTTTGTCTATGTGATATATCATGTCTATAACCATCTTCACCATAAGGAAACAACATTGGGTATTGATAACCTAGGTAGCTTGTATGTAGTTCATCAATTCTCTGGAGCCTACCACTTCTTTTCTCCACTATTATGTCTCTTTTTTCTGCTGTATCAACATCACCAACTATTAGAGCAGCAATTTCAGATACAGTTGGTAAATTATAGATACGACCATCTGTAACCCTTTGAGAGATCAATTTTAACTTCAGGTCAGCTACGGGATTGTCTTTCAGCCTGTCTCTTGCCATTCTAAATGATTTGGCATGTACATTGTATTCATCAACCATTAGTGTCAGCTTATCTACAATCATTTCATTTATATTTTCCTTAGACCTAAAAAGAAAGCATATATATTAGAAAAAAATATTCG
>c21393.graph_c0
CGCGGAGAGACTGAACCGTACACTTCTTGAGAAAGCAAGGTGTATGCGCTCTAATTCTGGGTTAGGTCGAGAATGGTGGGCAGAGTCGGTTGCTACAGCTTGTTATATAGTAAACAGATCCCCACATTCTAGTTTAGATGGAGAAACACCCTATAAGGTGTGGTCAGGTGAACATGCTGATTATGATGGACTGAAGATCTTCGGATGCACGGCCTATTATCACGTCAAGGATAGTAAACTTGATAATAGAGCCAAGAAAGCTATCTTTCTAGGATATGCAACAGGGATCAAAGGCTATCGTCTTTGGAGTGTAGAAGATTCTAAGTTTGTGATTAGCAGGGATGTTACCTTTGATGAAAAATCTATGGTACCTAATGATGGTGATGTGACGATATCAAATAAGCAAGTTATTGAGATAGAATCTGAAGACCAACCAGATTCTATTCGTGGTCAGGTGGAGAATCCTATCGCCGGTGAAGACGAGGAAGAGGATGAACATGATCATGAGGAGGTTCAGCAGGAAAATACACATGTGTTACAACAGCAGCAACAGGAATCTTTGGATACCACTAGGCCAAAGAGGAATTATAAACCAGTTCAGAAGTTTGGGTCAGACAAACCTCTGAGGCATTATGGGCAGGTTAACTTGGTGGAATATGCACTCTCGGTTGAAGATGATGAGCCGGTCACCTTCAAACAAGCTATCAAAGACAAAGATAGAGAGAGTTGGTTGGTTTCTATGAGGAAGAGATGCAATCTCTTCACAAGAACAAGACATGGGAGGTGGTCCCATTGCCTGTAGGAAAGTCTGCTATTGGTTGTAAATGGGTGTATAAAAGCTGGTGGAATATGCACTCTCGATTGAAGATGATGAACCGGTCACCTTCAAACAAGCTATCAAAGACAAAGATAGAGAGAGTTGGTTGGTTTCTATGAGGAAGAGATGCAATCTCTTCACAAGAACAAGACATGGGAGGTGGTCCCATTGCCTGTAGGAAAGTCTGCTATTGGTTGTAAAT
>c21443.graph_c0
GGTAGCTTGCTTACTTAGTGCTTGCGAAAAGGTAAAACACTTACTGCTTCAAGGCTGGCTAACGAGAATAGATAGATATCTTCTTATAGGGGAGCTAGTCTTAGTGGCGGTGCACCCAGTGGGAGTTGCAATCTATTCTTCCTGCCAGCGAGTTAGAAGTTATTCCCTTTGCTGGTGCTTGAGTTGGATTGGATGAGGATTAGCAATGATTCTCCAGCAATTTTTAGGTTTTACCTGGCAAGCAAGTCTAACTAGATCTTTATCTCTTGCTTTCATTCTTTTCAGCAACTCGCCAGACTCGAACTGGCAGGGCTCTGATCAAGCCTATTTTTCCGACAATAGAGTTGCTTTTGGTACGCAGTTCGAGAGGCTGAAATTTCAGCCTTCCTACATCTGCGGGCAGACCGCTTAAAGGAATCCTCTATCCGGACTCCCCCTAGACCCTCTGTCTGGTCTAGGGACTACTTTCAGCTTGATAGCTCCTGTCTCCTCACTTAAAGCGTAAGCGGCTCACCAGTCCACCCACCCTTCACTAAGATAAGAAGATGCAGCACCATTCACTTATATAAAAGAATTGGAGGATCCCTAGCCCTGGCAAAGAAGGAGTATTCACGAATTATGACTAGCCTAAGCTAGGTGGCCCTCGTATATAGTAGTAAGGATTCTTTCTAGTTTTTTTAAAGAAAGAGCTTGTTTGACAAAAAAATTTCTAACTAATAGAGCTTTAATTAAATTGGCCGTTTAATGCGAAGTTTTCTCTTGTTTTCAGAAGTTTTTGATAAATACAAGAGTTTTTGCCTTCTTCGGTTTCTAATTTCTTAAAGTGCTCCAGCAGCGTCTGACTACTATACTCGGCATCCTTATTTAAGATTCCGTGAGCGACCAAGCTGTCTTTTTGCTGAGTCCAGAATGGATGGGGATCCAACTGGGCCATGCGACTTATCATACCCCTTTTTAATGAAATGATTGTATCAATTTCATCGTCGTTGACTGCCCTTTGTGGAGTCACAGTCGAAATACGATGTTTAATGGTGTCGTGTTGAAAGATCCAAACAGGATCCTTACATGGAGCGGGATCCTTTCGTAAAAGATCAATATCAATATAAGATCTGTTGTATCTTCTACGACCTGACATTCTTCCAACAATCTCTTCCACAAGAGTGCTCTAATGGCAAAGAGCGGTATCCACTTGAAACTCGGCATTACTTACTTATCATACACACCTAGCCCGTTATGGGGCACTTTCAGCCGGTGGTAGGGGTCCCTAACTTGGTTGGAGCTTAGGCCACTAGAACGCGTCTTTAATCTAGTTCAGGAAGGAAGTCTGGCACTCATCTCAGTCTCAGGGACATGCCCAGAAGAAACTGCTGGTGTCAGGTTTTCGGGAATTGAATCAGG
>c21457.graph_c0
TGATGATGATGATAATGATGATGTGGAAGAACACAAGGAGCCTTTACCTCAAATGAGAATTGATCTTGATCCTGGTGTAGCTCAAGATTGGGAGAAAAGAGCTAGCATTCTGTTGCAAAAGCATTTTGGTTTTTCATCCTTGAAAACTTTTCAGAAGGAAGCCCTCTCTGCCTGGGTTGCTCATAGAGACTGTCTTGTTCTGGCTGCAACTGGATCTGGGAAATCTCTGTGCTTTCAGATTCCTGCGTTGTTGACCGGGAAAGTCGTGGTTGTGATTTCGCCCTTGATAAGCCTGATGCATGATCAATGTTTAAAGCTAACAAAGCATGGAATTAGTGCTTGCTTTCTTGGCTCTGGGCAACCTGATAATACTGTTGAAAAGAAAGCAATGACAGGCATGTATAGTATAGTGTATGTCTGCCCAGAGACAGTACTAAGATTGATTCAACCACTGCAGAAGCTTGCAGAAAGCCGCGGTATAGCTTTGTTTGCAATAGATGAAGTACACTGTGTTTCTAAATGGGGTCATGATTTCCGTCCAGCTTACCGCCGACTGTCTGTGCTGAGGGAAAATTTCACTACTGACAAGCTAAAGTCCCTGAAATTTGATATACCTCTGATGGCATTGACAGCTACAGCTACCAAGAGAGTTCAAGAAGACATTTTAAAATCGCTACGCCTGCCAAAAGAAACAAATGTGGTTCTCACATCATTTTTTCGATCTAACTTACGCTTCAGGGTAAAGCATAGTAGAACATCATGGAATTCTTATGAGAAGGATTTTGATGAATTGATTAAAATATATGGTGGAAAGCAAAAAAATCTTGGAAATAACAGAACTTTCATCTCAGATGATTCAAATGATGTTTCCATTAGCTCTGATGCAAGTGGAATCTCTGATACAGACAGTGTTTCTTCTTATGATGTGAACGGCAACCAAGATGACTTTGATGATAGAGATATCAATGCAACGAATTCAGGAAACACCAATAACTTTAAAAAAAGGAAAAAACTGACAGTTGAGTTCCTGGAAAATGATCTTGATGTCTTTCATAGTGCTGATGACTTGGATGGTACCGACCTTTCTGCTGTCTCTTAGTTTTTTACAAATAATTTAGTCATATTTGATTTAGAAACTGAAAGCAATTTGGGGGCAAGTAATAAGATATTCCCAGTTTTATGTATTGG
>c21539.graph_c0
GGGGTGACTTTTCCCTCTCTACTTTTGAGAAAGCCCTTCATTTGCTCGAAGTTTCTCTAAACCAGGTAATATGTCATGTATGGTCCCCTTCTGGCATGGGGAAATCCAAATCCATAAGAGCTGCCCTCAGAAAACTCAGTTTGGTAGAAGATAGATCTATTCCAAGGGTATAAGCTTATTTCTTTCCTAATATGTGAACTCTATTACAATGGGAGGAAGAGAAGGTGTGGGTGACATCACGGAACTGAAAGAGTCTCCATCTTCTAGTCAATTCTGTGCCAGGCTTTCAGCAACCCATGCCATTTCAAATAACATGTTGGATCATGCCAGTGAAGTTTCACACTCACTGAATGAAAGTGCCAATATCAATGCTGTTTGGGCATCGCTTTTAGTTGAAGAATGTGCAAGACTTGGTTTAACGTATTTTTGTGTTGCACCTGGATCTAGATCTTCCCCACTTGCTGTTGCTGCTGCAAGTCACCAATTAATTACATGTATTTCATGCTTTGATGAGCGTTCACTTGCATTTCATGCTGTTGGTTATGGTAGAGGTTCTCACATTCCAGCAGTAGTCATCACATCATCAGGAACTGCAGTCTCAAACCTTCTTCCAGCTGTTGTGGAGGCAAGTCAAGATTTTGTGCCGCTTATTTTACTTACAGCTGATCGACCTCCAGAGCTGTTGGATTGTGGGGCAAACCAAGCAATTGATCAGGTAAACCATTTTGGTTCTTTTGTGAGATTTTTCTTTAATCTCCCTGCACCCACTGATCAGATTCCTGCAAAGATAGTACTTACGACTATTGATTCTGCTGTACATCGGGCTACAACTTCTCCGTCTGGGCCCGTGCATATTAACTGCCCTTTCAGGGAGCCGTTGGAAAACAGTCCCCTCAAATGGTTGTCAAGCTGTTTAAAGGGATTAGACGTCTGGATGACTAATGCTGAACCATTTACCAAATATATCCATTTCCAATCGTCTCATCCATATATAAATGCTTCTGGCGAAATGATTGAAGTTTTAAATCTGATTCTAAGAGCCAATAATGGTCTTCTACTTTTTGGTGCAATCCATACAGAGGATGAGATGTGGGCTGCTCTGCTTTTGGCTAAACACCTTCAGTGGCCTGTTGTAGCAGATATCTTGTCAGG
>c21545.graph_c0
ATCTCTCATGGAGCATGTTCTCAAATTTTTAAATGATACTAGAGAAGACCTGCGATGTTCAATGGCAAAGGACGTTGTAACTATCAGGAATGAGACTCTAAACTTCAATGGAGATATTCACATGGAAAATTTATCCGGTGGTTGTAAAGAAACTTTACCTAAAGCTATGTCTTCAGATTTCCAGAAAAAGATTACTCTTACCGAACATGACAAGGGTGATAATGAAGCAGGTTTCCTTTCTGGCAATGATGAAACCTACAGAAAAATGGCTGAGATAGAAAGGGATGATCTCCTTATGGACCAATTATTGCAGTCAAGAAGATCATCTCTAGATCAACAAAAGGCTAGTCGACAGAGTTTCATCCTTGTAGCATCACTTCTTGACCGCATACCCAACCTTGCAGGTTTGGCACGTACATGTGAGGTACTTAAAGCATCAGGGTTGACAATTGCTGATACGAACATCACAAGTGACAAACAGTTCCAACTAATCAGCGTGACAGCTGAAAAGTGGGTTCCTATAATAGAAGTCCCTGTAGATAGCATAAGAGCATACTTACAGAAAAAAAAGAGAGAAGGATTTTCCATTTTGGGTTTGGAACAAACTGCAAACAGTGTACCCCTTGATCAGTATATCTTTCCCAAAAAAATGGTCTTGGTTCTCGGCCGAGAGAAAGAAGGTATACCCGTGGATATAATTCATATTTTGGATGCTTGCGTCGAAATTCCTCAATTTGGAGTAGTTAGATCTCTCAACGTTCACGTCAGTGGGGCTATTGCTCTCTGGGAGTATACTAGACAACAGAGATCCAAATAGGCTATGAGATTAATGTACAAGCCAATCACATAACATTTAAAATATGGATCAAACTTGGATACAGTACCTATTCCACCTGTTCACTAGACAAATGCAAAAAACGGGCGATGTGATCCACCTAGTGAGAATCGGTGGAAATCAGTTATTGACAATTTTGGTATATTATTAGTAGGTATCAAGATATCCAGGACATAGGAATCTAATGTAAGATTTGTACTTCAAATATTTGTTGTATTATACACTGGGGATCGAGACTACTGACTTTGTGTTAACAAACTCATAATAGCTGTATTATTTATGTTCATTTCATTTGCTCTAAAAAAGATCGGA
>c21602.graph_c0
ATACGCCATTCATTAAAAAATATAGGATACACACAATATGTTTAAGATATGTATGAAACTATTAGATACTAGATAGTATGTATAGAAAAATAAAAACTTACAAAATATCAATAATTATACTAGTAATGAAACTTTTTTAGAACTAGAAGTATGTGGTGTTGACCTTATAAAAATATAGTAGTGTCGCTTCTTAAAAAAATAAAAACCAAAATAAATTATTAATAGAAAACGACTTACTGACTTGATAAAGAAATGAAGAACTATAAACCTGCAAAATGAACATATTGATTATCGGCGCACCAGAGACTGAGACTATTATTTTAATTTTCCACCATTTATTTATATAGTATTAATCATTTAATATGTATGCAACATTCAGAGTTGTGGTCATCCTGATATGTGCTATCCCGTTATAGTGTTTTTGGAGTCGGATGCCATGCGCCGCTATCCTGAATTGAAAACTGTGCCGATGACACACCTGGAAGGATGGCATATATACAACGGAATGTTGGTGTCCCGTTGGTGGTGGTGCTAACAGTGAATGGATACAATTGCCAAAATCCTTTGGAATGTGGTCAATTTGTCAACTGTCAAGAATGTATCCATGTATAATTTAAACCTTCCCGTGGTTGTAACTTTTGGCCACAGGACAGGTCTTGTACCTTGAAATGGCCTATCAGCGTTCCTCCCAATCTTATTGACCCATTTGTCGCCAATGGATCCCATCAATAATATTTAGCAATTTTCATGTGTCCCATTTAGTTTAAGCATGTCAATCCCAGCCCATGGAACTAACTAGCCTTTGCATGGGATGTAGGTTTGGTGTTGTTGGTGAATTTATGTAGGAAAGATAGTGGATAGCACACTTAGCAGGCGTGTTCAAAGATTGCAGTGACAATCTTCCAGGTGAGATGAGTGTGTTAGTGACCAGTGAAGAGTGGGATCGTTGACACATGGTGTTGGTTGAATAATGTATAGTGGATTGAAAATGGAGGTGAATCTTGTGATAGTGGAGTATCTGTTGTGGAATGACTAGGTGAATCTTAGGATTTGGTTAGTATTAATGTCAAGAACTATGAACCCGTTTACTCTCTTCATATACTCAAGGAAATGTTAGATAGATGGCATTGAAGTGTGGAGGTATAACAGAGAACTGAATTTTCTTAGATGATCATGGTCTGGAATGGTCCATGCAAGATTAAGCAATACGATAGGTATTTTGTTTATTTGATAGATAACTCATAACTTGAATGACTGACTGCACATGACCACAAGTTTTTTGGAAAATTCAATTGAAATTCCAGGGCACATGCCGCCGTTAAGAATGTTTTAAGAATGTTTTAATGCTTCTGGACTGGCCCTCCTTTCCATTCTGTTGGGT
>c21610.graph_c0
CATCATATTCCTCTCACTGCCAATGTAAGAAGAAACCAGTGGCTATAGTATATAGCCATGCTACCATATGGGTATACGTGCATTTAACATAAGATGATGTCTCATACTCTCATTAGTTTTTCGCTTTGCAGTAAACTCTTCTGTATATATCTCCTGTAGTTAATAGGTATGCCATCATGTAGGTTCAGTTCTTTATTGCAGCTGAGCAAAATTTCGTGCATTAATGAATGAACAGGGTAGTATATGGGTTTCTAGAGCAGCAGAAAAGTAAATGTTAAGTAGCAGAGTTGCTTCTATGATTTCCAAAAATTTCTTCTGGTCGTGAGTGATTAGGCCAAATCTATGTTATTATTTTAGAATTCTGTTGTTTTATTTGCAAGTCCCAAACATTCATAATGGGCTTGGGTTGGTAAGAGTCAAGGATTACATTTTGAGGTTTTGTTTTTGTAACTTACTTTCTCTGGTAAGCAAATTTTTCTTTGCAGTTTAATAACTGTAATTAGGAATTCCTGAATCTTAAATTCATAATTATCAAGAATCTTCTTCTTTCCTGGTTTATTACATCTGAACTGAAGGACCAAACCATTTGCTGCATTCAGTTTATTCTCTTCTCTTTGGTAGAAGCTTGTCCAGACTCTTTACCTATGCCAATATGTCAGTAGGGCCATTTATCATTTAAGTTCTAGTTCAAATCCTGTACAGTCCTGCACGCTATTCTGGTTGTATATATCTTTAAAATGTAAGCACAAAATCTAAGAAAAATAAAAAGGAGATGTTGGCGCTAGTTCATATGAAATTGTCTTGTCTATAAAAAAACTCCTGTTATCCACAAACAAATAATAAGATGGAAAATGTGAAAAACAAGAAGAAAAATGGTTTTACTTATAAATTGAAATTCAGTCTCTTGGTAGACTATAGATGTTCCCCCCTTAAAGTAACAGCTTTTATCAATCATTTATTTGAATGCCAGGAATTTCACAAAAAGAAATCTTTCTGTTTTTTGATGAGTTAATAATCTAGCAATGTTCATTGTGATTATTTTTGTACTTTTTGTGGCTAAGGGGTACAAATTCTTTCAATAGAATATTACTAATATCTTATTCAGAAAGGTAAAATATATGCAGTGCTCTACTCAAGTTTAAATTTGTTGACAACATGTTACATGTAAACCATTCTACCCAGGCTAGTGATTAGGAACCACATGCTCCATAATATATTTGTTTGGTTCAGATAATATATCACAATATTAACTTCATCTTTTGAAAACGTGTGCAAGAATGTTGTCATTTTTCCTTCAAGG
>c21628.graph_c0
GGGCGCCCTATGGGGCCGGGGTGTTACATAAATGACATAATGTCCCATCATAAATCATGTATGATGCTCCGACATTGAAATCCAAATTGTTAGTAATGGTTTGAACCTTAGTCCTATAGTTTTCATTGATCTCCCTCTTAAAAGTAACTATTGGACTGTCCTCTATCAAATATACCCTCCTTACCGGTGCTTCTAAGGGTCTTCTCCAGTCCAAACATACCCCGACAATCTAAAATGAAATTCCACCATCTTCTCCACAATGCAAACTACCACAGTTTCCCCTCTAATAGTTGATTGCTAATCCTATATTAACTTGTGTAACCACACCCATCTCAACATTTTTGTCTCTGCAATACTGCAACGATAACTTGCCACGGAGCATAAGCAAAATTAGAAAAACAATACTGGTAATGGAGAAAAATTCTACACCAAGATAATTATATATTAATCTTGCCACATGACAAGGAAAAGAACTAAATTAAGAATAGCTACAAGCTTACAACATTTTCACAAGTTCCCTGAATTACTACACTGTAGCATTCAGGCCAAAATAATGAAGCGAAATCTTTTATTTATGATGCTTCAAAATTGAGCTGCTATGGTATGCAAAACTTGTGCAGATGAGCTGACAAGGTCATACCTTCCAGCATAACTGAAGAACTTAGGAAGCATGTCATTAATGACCTATGAAGCACTAAATTGACATGTCACGAATGCACCAAATTCTGAGGAGAATTCACACAAGTCCAAGAACGCAGAAAATTCTAAGGAGATTTGACACAAGAAACACGCAGAATCGATATATATTGTGTGTGCAAAAATGAAATTTAAAGTTGGAGAAAACGAAATTACTATGTGCAATAAGCACAGATTAGCTGTTTTTTTATAGTAAGAAAATGCTTAGAGGTTCAAAAAGGCCCAACCATGCTTATGTATGTGTGTCTTCATTCAAATCTTAAATGGCCATGTATGTGCTGTCTGTTGGGCCATGTTTAGGCCAAAAATTGAATCTTCTTCGAGACTTCGAGTCAAGTGTACACTCCATTCCACTTTAAGAGACCATTAATACAGGCATGTGATGTGTTAGTAGTATA
>c21635.graph_c0
CGCCAAAGTGTTCATATTTAAAGGAGATGCATATAAATTATACATGAACTTAGAATTACAATATCATTTTGAAATAACACACAACTCTGAAGTTTGGAGGAACAGAAAATGTATTTACAGGCTATCATTGCCAAGCAAGATTGAGAGAGTTCTAGACAATTTCATAGCAGACGCTTAAGAAACTAATTGGCCATGGCATTATTCACAATGTTTTCAAGGAATTTCATGAATATATACATGGGATGGGAACTTCTGTATCTAGTTATTGTGCCATGTTGAGGTAGAAATAGAGAAATAATTGGCTTTGAATGTTGGAGGCATATCGTCTTTCTGGTTACTTCTACGACTTAAGTTGCATAATCCATTGAAGTCTACCTATAGTCAGTTCCTTCATCACTGCGGGTATCTTTCTATAAATGCTAATTCGTTTAGCTCTTGGAAATTGATGCTAGGAACTGATGGGCTGCCATGGAAAATCTCATGTGTAGACTGATAGCAGTTCAGTTCTCTATTGGTCAACACCTTACTTGGAGATACACATATTTTGTTCTGTGTGTTAAACTTGTTAAAAGAAATGAGATTTTCATGCTGATCATTCTCATTAGATTTTCTTTTGAGTGGGTTGAAGTAACTTCCCAAAGAAGGAATTATAGTTTGAGAATTTGCTTTTCTCTGACCTGACAATGACATGTTCTGAGTGGGAGGTATAGGTCCACCAACAAGAATAGAAGCTATGATCTGAAAGTCTTTGTATTGATAATCTGTTATCATATCAGCCTGAAAGTTCCTGTTTGTTGGGTATTCTTCATTCCTCTGTAGATTTGCTAGTATGTTTGGTTCACAAGGATCCTCCTGACAATTTTCAGATAAGTTCTTCAAACGGTAGTCTTTATCCTTATGTCGAACCCGACACAGTACCCAGTCATCCAACCGCATGGAACCTTGATCTAGCCTTAAGGATGTGTTGTTTGTGTCAACCAACCGGTACTCATTCATGATCCAATCGGTCTTAGTCCCCTTAGTAGGTTTACCTGAATAAAACACAAGAGCTTTCTTCACTCCTATCGCCTTCGATCCGCAAGAAGAAATAATTGGCTTGTCAATTCCAGTTGCCTTCCAATATCCTGAAGCTGCTGCTCTGTTTGGCCTTAACCCTTTCGGGTACTTTCGGTCTCTCGGGCTAAAGAAATACCATTCTTCTTCTCCAAACAAAGACTTCACTGCACAATCAGAACAAAAAGCAAAATAAAACACAACACATATTCATTTTTCTCACCTATATATAATAGTACATAGTAAATGAATACAAGTAGTAGTGGTTGGCAAAGAACAACAGACTTGGTAACTCCCAAGGGTTATACTTATAGAGATCAATTTCAGCAATAATAGATGCTGGAAGTGGAAGTGATTTGATTTTGTTTTGCAAGTAATGAACTATGAGTTCTTCATCAGAAGGGTGGAATCTGAAACCAGGTGGAAACTTGTAACTAGAGCCCTTTTGTTCTCCTCCCTCA
>c21637.graph_c0
GCCGGCCCTTTTTTTTTGCGATGGGGTTTTTGTAAGTGACTGAATGTGACAGTTGATACTTGAGTGTATGTTGATGTTAGTTAAGGGATATTGGATGGTTGCATAATGATTACACTTCTTTGTTTGCTTGCTACTTGGAGTTTGGGTGTCTGTGCTTTATACATGTATATACTTAGGTTAAGTCCCTTTTGTGGATAATAGTGTACGCTGAAAAAACTTCTGTTGAAGGAGGAAGTTTTTTGTCTTGTGAAGGTGTCGAGCTCCTTTGTATAACTTAGAGTTAGAACTTTATCACTAGGGAAAAAGTATAAAAAATAATGAAACAATGGGCAAATTGATCCCTCTTCCATCAGTTAGTTATCCGAGATCTCAACAATTAGCACAATAATCTATTTGCCACTATTAATTGATTCTGTCTTACCAATGTGGTCATACTAATTGTTGACATGTCAGTCACTATCATTTTTTTACCATTCGGCACTTCTTCCACTCTTTTGCGGCCTTTTTGCCACCATGACTACCATGCTACTAGTATAGACTTGTTTACAAGGATGTTAGAAACTCGAGTTAACTCTTACAAGTCCATGTTTCCACCTAAACTAAACGAGTTGACTCACTGGGTGGCTTGTTTTTCACAGACTCAGTGACTCATAACGCGATTCATATGAGTCTATGGTTCTATGTTTCCATATATAAGAAACGAGTCAGTGAGTCACTATTGATTTTGAGATTTTTAGCGCTTAGGTTTTCTGGAAAAGAGGAAACAAAGGAAATAGAAAAGGGAAGATAGGTGTATCCATTTACTGTTGAAGAAGCAGAGTCCTCTGGCGCTGTGCTCTGAAGGCGCTCGCCATTTGGGAGACACCAAGAGCAAGAGGGAGAGATATGGGAGTTTGTAGGCTTGTATCTTTGCTTATATTTTGGAGTCGAAATATTGATATTTTTTGTCTTGATGGTATTATAATAACTATAAATGTCATGTATAGATTTTTCAATATTATTTTTAACATTACCCGTGTTTGTCGACCTTGCTGTTTACCATAACAGCTATTACTCTGCAAACTCACCCATTTTGTTTGGAAGTTTACTGTTACAATGCTTGTTGCCTGCACAAACGTAGAGAAGTATTGGAGATTCTGTTAGCATCATTTGCTTGTTGTTTTCTAATCATTACTTTCTTGTTTTTTCTTTGGAGGAGGCATTGCAAAACATACTTTTATTAAAATGGAAAGATGGATACAGGGATGAGTTAGAGCTTTATCAGGCAACATATTTTACCTGCCAGATGTTACCTATTCTCTTTAATTTGATGCATGTAGTGAATAATTTGATATAACTGCAATTCAGTGATCAATTTGCAAGTCAATTAATATTTTAAATTTGAATTTTGATGTAGTGCAATATAAGTATCGCATCTGCTATGTTCACCCG
>c21647.graph_c0
GTATTTGGAGAATCTACCTCGGCTTAGGTATATATGCAAGACTGATATAGAATCCATAAACCTCCAATTCCAAAATCTTCAGCAAATGGAGGTAACTGGATGTAGAAGATTAAAATGTATCTTCTCATCCTGTATGGCAGGAGGCCTACCTCATCTGGAAGTACTAAAGATTGAAAATTGCGATCAACTAGATCAAATCATTGAGGACATGGGCACTGCAATCCCATCAGGATCATTCGGTCTACCCCGCCTGAAAAGGTTTACGCTAAAATCATGTCCTATGTTAGGTTCATTGTTTACAGCATCCACAGCAGAAAGCTTGATCTCATTGGAAGAATTGACGATACAGGATTGCCATGGTTTGAAGCATTTACGAACTTGCGGAAGAAATAGAAGGGGAGAAATGGTTCAGGATGATAATGACTTCCGGAGTTCTATATCAACGTTTCGTAAATTGAAAAAGCTGAGTATTATGAGATGCAACTTGCTGCAGTATATCTTACCTATATCATTTGCCAGAGGACTGGTGAAATTGGAAGCTGTAGAAATTACAGACACTCCTGAGTTAAGATATGTATTTGGTCAAAAGGTTCATTCTTCCCAAAACAAGTTCCAAATTAAGCTTCCTGTTTTGGAAAAAGTTACACTCAACAATATACCAAACATGATCGCCATTTTCCCAGAAGGCTATAATGCAACATGCTCATCTTTGCAACTGCTTGTCATGAACAATGTTGGTCTGTTTATAAATAATTTGATGGTTGATTTTGAAGGCATGCATTCAAATCATCATAGTTTTCAAACGGATGAGGGTGAAACAGAATTGATGGTTAACATGCTTTTACAAGATCAAAGCATACCTGAAGGGGAAACAAGCTTGGTGGTTAGTATGCTTTTACAGGATGAAGAGGAAACAAATGTGATGATTGAGAAAAAGTTGGTATCTGTTGTTGTTGATAATGGCTCCAGAATTGAAGGCATTTTTCAAATGAAGGAGTTCCCTATCAATGGAGAACAAGTTATTTCACAGTTAGAAGACCTTAAATTAGTCAATTTGCCAAAGCTAATGTACATATGGATGGGTGACAGTCACAGACATTTTATCAGCCTTCAAAATCTTCATAAACTACACATCAGCAGTTGTCCGAAACTAAAGGTTATCTTCTCTGTCTCCGTCTTGAGAATCCTA
>c21657.graph_c0
GTCTTCTGAAATATTCAGGATCTAAATATCCAAAGCTACCCTTTACTACTGTACTAACATGGCCATCATTGTTCATGTTTGGACCTGTTTTTGATAATCCAAAATCTGAAACCTTGGCCACCCAATTTTCATCAAGTAGAATATTTGTTGTTTTGACATCTCTATGAATGATTGTATACTTGGCTCCAGTGTGAAGGTAGTGAAGGCCTCTTGCAGCTCCAATACAAATCTCCAACCTTTGCTTCCATGTTAGAGTATTTAATGGTTTGCTCCCTTTGTATAGATGCTCCCTAAAGGTGCCATGAGACATGTAGTCATAAACCAAACACATCTCATTATCTTCTTCACAAAACCCAATCAAGGACACCAAATGCTTGTGTCTCAACTGTGAAAGCATTTCGATTTCGGTCTGGAATTCATTGACTCCTTGTTCTGATTGTGGATTTGATTTTTTAATAGCCACTTTAAAACCATTATCGATAACACCCTTATAAACCTTTCCAAAGCCTCCTACCCCAATGACATTGGACTCATCAAAATTCTTGGTTGCTTGTAGCATCTCTTGTAAAGAGAAATAACGACATAGTCCTTGAGCCATGGCCAAGTTTCCACTACTAATAGTAGTACTATTCCCTGATCTTGTGGTTCCACTCGTCTGTGTATTTCCATAGAGAGGAAGCCAACTTGATGTGTTGGAGTATGGTCCTGGGCTTTTCTTCTTCTGGTGGTGAACAGCAACACATATTGCAGCCACTAAGGCAAAACCAGCTGCACCTCCAGCAGCTCCACCAATAACAAAAGTCTTATTGTGAAATCTTTTGCCTTCGAAAGTTCTTGCCTTCTCCTCATGATCAATTAACATGTCAGAAGGCTGAGGATTAGGTCCAGACAAGTTAGTATCATTGAGTTTGAATATCTCAACACCATTTAGTCTAGCATCATAGAATTCAGGCTTTGTTTGCGGTTCTGGATGCAATGCAAGCCAAAGTTGGTCATCACCCTCCCCATCTGAAACATATACCACATAGTCCTTGTAAGTTGGTACTCCTTGACCTCCTGACCACCCTATCACATCTGCCTCGGCTTGTGCGGTTTGGTTGTTAACAAATATGTTGAAAACAATTTGATTCTGTTTTGTATATTCGTAATCACAGAAATGTAGCCTGGTAAGGTACATGGAATTAGGATCAACTTGGAAAATCCAAGTGAGATTGTAACCCATGTTGACA
>c21659.graph_c0
GGAAAGAAGGATAGCAAATAGCAATTAACAATTTATATGTTGGTAGTTCTTAGCTTTGTGCTTGGACCTCCCTTGTACTAAAGCACTCTCTCGACTTTATGTTTCATGCTTTGCCAATATGTCGCTTGTCATTATCATCCATAAAGGAGTAGTATTTTAGTTCTTCATTTCAGGTAGGTCTATAATTTCCTAGTTAATTTTTTACTTTCTATTTGCCTGAGATTTTTGAAAAGCAGAATAGCTGCAAATTGGTTCACATATTTTTTTACTGCTGTTCGTAAGCCAATCTTTTTTGTTGCTGTATAGTACAGATAACTTTCCATGTAAACTTTGAACTTTGATATCAAATGGATCTTTTTCTGTCATAAATAAAAGGAATTGTATGGATATAATTTTTAAGGCTCGTGGTAGTTGTGATGTGATGTTACAATTCACATGCTCTGTCTGTGGTATGAATGTTGGCAATAACGTGATCAGAGAAAACTAATTGCATCCATTTCCATTACCATATTTTCATCATGTTCATCATAAAGAGTTAATTCGGATGCTCATTGTATTGTTATAAATAATATTGGTAGAAATATTAAGAGAATCAACATCACTCTATTTTAGAGGTAAAGCCATGTGAGAGGAGCAAGTTTAAACTTTAAATTTACTTCACTGTTTCTGGTAAAACTTGTAACACCCCTGTGTACAACTTCTTAGTTCTTACACCCCATTGGTTTTATTGCTAAGTTATTTGAGTTTTTCTTTTCCGTGGGTGTTGAACTTACTACCGAGGGGTTAAGTAGTTAGATTCTAAGACACTCTGTACCAACTGGGCTAGTAGTGGTGTCTTAGAATCTACGAATTTAACCCCTAGGTAGTATAGGTTCAACACCCACCACGGTAGGCAAAAAACCTCACATAACTTGGTAATAAAACCAAGGGGGTGTGAGACGGTCATGATGTGCACCGCCGGCTAGCCTACAGGAATTGGTGTGTTACAGAACTCGTCCTTTTCTGGATTTGTATGATGTCAGTGTGATTGGAAACTCAGATTATTATGGAATGTTTTTTTAGTTAGTGGTGTAATTCCATGTGAACTTTGCCTGTTTATCTGTTACCATAGTCCATTTTTTCTGACTTGTTGGGATAAATTTACATTTATTTGTTTACTGTTTTTATAGGCTGTTGTGTTTACCGAAATC
>c21720.graph_c0
ACTAAAATGGTTTGGTCTTACCCCGACTTCTGTACCCAGGTGGAACCAACTAATTCTTTGGTCTGTATCCCACTGGTCTTCCATCAACAACAGTCCATGCATGTCAATCACCTACAACAGGGATAAATATTAATGGCAACAAAAATTGCAAACTAAGATAGTATACAAATAAAATTGTTTTTTTTACTCACAAAGTTAGAAACCCATTCCCTAGGGCGCATGGACTGTAGGTCGGATACTTTCCAAAATAAAGAATCAACTGCCACCACCGGGCTGAAACAACCATCACAGTTAACTATATGGCAACATCGAAATAACATCACAAATATGCATTTTGAACCAATTGTAAACATACCTATCCAGTCTATCTGAACCCCTAGGCGCTCGGGTACAAAAGTCGAACAATTTAATTTTCTTTTTCCTTTTTTTGGGGTCCACCAGTTTGGGCTTTGAACTGGTATGAATACCGGGCATATCAGGGTTATGTTCCTCCGGGGGGTCATCCCTGGTCTGTTTCTTTCTGGCCTCTTTAAGTTTTCTGACATCGTCTTCAAGATCGAACAACCTTGTGTTCATCATACTAATCTCTTGAGAAACTATCCTCTGGTCCTTCACAACCATCTCATAGTCAGAAAACGGGTTATAGTCTGAGGTCGGCACGGCATAAGCAATGGCCTCAGCAACAACCCGGTGGGTGCGATCGTTTTGGCTATAATTCAATTGAATCCTAGGCTGGTGAACATTTGAAATCAACATATTATTTTCGGAAGTAGGGACAAATGAAGGTTTGCACTTTAAATGGATTAGAGCCATACCTCTTGTTGTTCGAATTCTGACAGACACGCGTTACTTTTTTTTGGGTAATTTACCCATGACAAAAATCTTGGAAACTTCCCATTGCCACAATCCTGCTGATTCAACACGTGCTCAAAGGCCCAAATCTGTTTAACGATAAATAAATCTGGTCACATAATGTACCAACCTAGAAATTATAGTTACATAAAAAAATGACTTAACCCCGATACAGTATTACCTGAAGAGTTGTCGAACAGCCAATGAGATGCAACTCGTTTACATTTGTACCACTGGTAAGTTTCGTAAATGCCACG
>c21731.graph_c0
GAGGATGCAGCAAATTGAGAAGAATGCTAAAACTGTTTGTGCACCACTTCGAGCAGCAGATCAAGGCAAAGTAGATAGAAAGGCAGCATATAAAATATCAAATAAAGACGTTACCAAGTGGCAGACCATTATTCAGAGAAACAGGGTTAACAGAGTTTAAGAAGCAATAATCATTCCATTAAGTTTCAGTTTGCAAAGCATTTGTTTCTAGTCCCTGTTGTTTGTGATGCATTTGAGTTGAATCTATTAGTGTATATATGTATGGATGACTTACAATTGTTTTTTGTTGCTGCATGAAAGGTTTCCATGGATGAGAACGATAGGCAAAATAGTATTGCTAAAATGCGGAGCCTTCTTTTTCGTAATGAAGTGAAGGCAAGCAGTATTAAAAAGATGAAGTCTAGGACATATCGCCGTTTGTTGAAGAAAGATAGATTGAACGCAGAGTCCTCTCGGATTGAAACGGACACTGAACATGCTATGAAGCATGCTATGAAACAATGTTCCCGGAGGGCAGAGGAACGCATGACTCTAACATACACAAACCGGAATTCCTGGGCTAAGCATGCTAAGCAACACAATTTAAATAACCAATATGATGAAATTCTGGGTGAACATTATCAAAGACATAATCAATGCACTAGAAAAATGCCCTCCATAAAGGGTAGTAGCAGCAGCAGAAGTGATGATGATTCTAATGACGAAAATGATGATGATTTGAGTGAGGAGGACTCTGCTACTTCGGATCATGATAGGACTAGCAAGCTTTTGGGAAAATTTAAAGAGCATTCGATGAAAGTTTTAGAGGAAAAGGATGAAACCCCCAAGGCAGGAGGATTGTTATCTTTACCTTTTATGAGGCGTGGATTGAAGAAAAGCAAAGAGGCAGCTATTGAAGAATATAAAGATGCCTTGAAGGACTTGGAGGATTTGGGTGGCTCAAAAGATCCAAAACCTGCATCTAACAGTGGCAGAAGGGTCTTTGGAATTGGATTGTCTAAAATATTGGATGCTGGTGACAAGGTGATGGTTGGTGCATTTTATAATAATAATAGTGATAATGAGGATTACTTTGGTGCGGACAAAAGTAGCAATATTGAGAATGGGGTAAGTAACCATTGGTGGAAGGATGTGGACAATGATTCAGTCTGATGCAAGAAGATGCTGATACTCGTAAAGAATCTTTTTTTAAGGTAAGGAGCAGAAATGATAAAGACAAGATATAAAGAACAATGAAAGGGTCTTAGGAGAGGGTAGATAGTGAAGGGCAAATGGTGGATGGAGTTCTGACTGCTACATCTAAATCACCTTATGAACTTCCATCTCAAGAGG
>c21781.graph_c0
AAAATACAATTGTACGTAAACACATTAGGCAAAAGGTTACATCTACTCATTTTATCAAGAACCCTGAAAACTGAATGAACATCATTTGCATCGCAATACATCCGAATAAATACCGAATAAGTATAAGCATCTGGTTCAACTCTCTTTGACAAAACATCATGAAAAAAACTAGTAGCTTCATCTACCTTGCCACCTTTGCAAAGAGCATCTAACATATTGTTATATGCAAGCAAATCCACTGAACATCCCTGCTCAAGCATTTCATCAAACAGTTCCCGGGCTTTCCCAGAATCACCAACCTTACCCCATCCACTTATCATAATGCTATAACTCTTAGCAGTCAACACAAAACGACTCTTAACCTGATCAAAAAACTGTTGAGCCTGCTTGACATGCTTCTTCTTACATAAAACATACAAAAGCATATCAAAATCATGAACACTCGGCTTAATTCCAAACTCATCCATTCTATCAAAAGACCTAATTGCACCATCTGGCAAGTCAGCTCTGCTATAATTCCTGAAAATAATCCAGAAAATTTCACTATTGATTTCACAACAACAAGAGTCTCTAACCTCCACAAGAAAATCCCAGAGTATTGCAAACTGTTTACAGCTTCCTAAAATATCCACCAAAATGTGGAAGCTTTGAACACTGTGATGAAAACCCGGAAGTGATCTAGCCCAGAGAAAGAACCTGTGGGCTGAAAAGCCAAGATTTTTACACCTTTTCAAGACCTGTTCAACTAAATCAGTGGAAATTTGAGGTGAAAATGGGTTGAGAGAGAGTTCTAGGTCATGGTGAGGGTAACGGTGATCACTAAGAATTCGAGATATTTCATTGACGAGGTCTGGTAATAATAAGGGTTTAGTAAGTGAAAGTTGTGGTTGGGGTGTTGGGAGAGAAGAATTGAGCCTGGGGTGGTGGTGTAGAAGAAGAGGGAATAGGAGAGAGGTTGAGATTTTGTTGTTGTTATTATTGTTAGTAGAGAAGAGTGATTGGAGAAAAGATATTTTGGACATTGTGAATTGTGATGATGTGCAGCGACGCACAGTACGCAGTTTGTAATTTAACGGTCTGTCTGT
>c21824.graph_c0
ACTTGATTTATAAATTAAAAGTTATTTTAGTTTGAATTGAATTGATTTTTTCTCTACATTAGAAGAATGAATGCTTTGGACTTTTATCACTCCCATTACTTACAACTTACAAGCAGAGAAGAAATAAATACTTTTGGAATTTGTATACCATATGATCTCAGTGTATCCTGCTATGCAAAGAATCAACAAAGCCATGGGTATGCAATCTTGCCACCTTAAACCCAGGTCAGTTTTTTCAGCAAAGCCAAAAAATGTGATGCTCACGAGAATTGATATATATACGAGTCATCCTGTAACAGCACATCAAGGTGTTCGTTTAATTATCATCACTCCAGACACGACCTTGATATGCTTGCAATCTGTCTTATGGCTCTTAAGCTGGAACAAAGATCAGCTCCCTGCCATGATCTAAGCATGCTTCAAGTTTAAATCAATTAATGTTCAAATTCATTAATCTTTTCTTTAATCCATTCTCCAAATCTTGGGAATTCATTTTCCTGACAAGCATCAAGGGCTCTTTTCAACATCTGAATAGTCGGGTCTATTGTCATTGTTTTCATAAAATTCTCGAGCTCAAACATGTACCCATGTCGACTGTAGAGCTCAACCATGCACTCATAATGCTCCAGCCGAGGAAGGACACAATATTCGCTGCTCATAGACTCGAAGCACCCGGTGCCAAACTCAACAAGGCCTTCTTCAACACAAGCAAGAAGAATGCCCTGAAAGGTCACATGGTCGGGCTTGAGGCCTTCTGCTTCCATTACCCCAAAAAGTTCAAGTGCCTCTCTTCCCCTATGATTGTGACAACATCCCAAAATCATGGTATTCCACATGATCACATCCCTGCAAACTGTTGCCTTGAGAACCTCAATAGCATACTCAAGACAGCGACACTTAGAGTACATGTAAACCAAAGCCGTTGTGATTATGGTATCTATTTCAAATCCCTGTCTAATGATGAATCCATGAATCTGTTTGCCAAGATATAAAGCAAAGGTATTTGCAGATGCTGCCAAAAGAGTTCCAAAAGTGTACTTTGTTGGTTTTGTCTCCCACTGCATCTTTGAAAATATTGTTAGTGCTTGCTCGCTGAATTCATGATGACCAAAGCTTGCCAATAAAGCATTCCAAGAAACCCTGTCACGCCAATTACTCATTTGATTAAACCAAACTATGGCGCTGTTCAGGTTCCCACATTTACCATACATGTTAAGAAGGGCATTGCCAACCATAAGGTTTGAGTGGAAACCACGTCGATACACATAGCCATGAAGCTGTTTACCCATTTCATGATCCAGAAGGCCTGCAGACACATTCAACATCAAACCAAGAGTGACATGATCTACTTCCTTAACAGTATCAAGCACAAGATAAACAAAATCTAAAGCCTCAGACCATTCAAAGAATCGGG
>c21864.graph_c0
GTGAATTGATGTCTGTTAATGGAAATTTAGCTAGGGAGGTATGATTTATGAGTTTTGTAGTTTGTACTAATAATATATTTACCAATTATTTAGATGCTTGATGTGTTCTCTTTTTTAATTTTATATTTTGGGTAGCTTTTTAAATTCACTTAAGAGCAATCACGAGCTTGAAGTGCAGTTGGTTATAGTGGGATTATTAAAGGAAGAAGCTGCTATTCGTATTAATGGATGGAGCTTGATAGTGGAGATCAAGAAGCTGCTACAACCACCATGGCATGTTTCTATCACTCATGTTTTCAGAGAAGCTAACAGTGTTGTTGATGCTCTTTTGCCATTCTTGGGTATGCTCGAAATGCAACTTTGCTTTTTTATGACAGACCACCTCCATCGGTTGAAGGCTTATTCATGGCTGATTTTCAGGGGGTTTCTACCTCTAGAGTCTGTTATTTGTAATCTATTCTGTTTTTTTGGGCTGATAGCCCTGTTTCATTACCCCAAAAAAAGGAGCAACCACATGAATTGTGGATCGTGAATTGGTCAACATTTGGTAGACCGAAGAGCATGTCTTTTAGCTGCGAATATGTCAATTTATTATATATTTATTAAACATACTAAATATAGAGAAAGACGATCAAATTAAAAATATATATGATGTTTTTGCTTTTTGGCACCGATGAATCACGCATGGTATTGAATGAGTGATGAGTGCTCAGTTAGAGCATGATATCTTTTGCTTCTCCTATATCATTGACGTTTGATATCTTATTATTAGCAGGTTATGGGTGTTAAGTGTTTTATCAATTCTCCATGGTTTTATGGTATTCTAAAGTATAGCTTTTTACTGTTATGAATATTCACAAAAAAAAAAAATAGTTTGTAGATTGATTATTGTTTTGAAGGATACTGCAACCTCTTCATTGATAGGGTTCCCGTCATTGCACAATAGAGGTTCATTCTTTGGTTGTTTATTATTTGTGTTTGATTTGATGATTTATATATTTCATTATTTGTGTTTGAGTTGATGATTTAATTGCTTTAAACTTATTATTTTTCTTTGTTATAAACAATGTCCTGAGGAACAAAAAGAGGCATCATCTGGACTCTGGAGTACTATACGCTGCATCTAGGTGTGGAGATTTTCCA
>c21875.graph_c0
GCCAGACATCGTAAGAAGAAAGGACACACTACACAGGTAGCCTTCACACTCATACTCTGTCATTGTGTGTTTTTTTAGGTTACACTATTGTAACTATTGTAACTTTCTTCAATATGCTGTATAGTACTAATTCTCATGACTTGTCACCTCTGCTCCTTTCTTTGGATTAACAGTGGGGTACCAGACATTAGCATGTCCTGAGTCTTTTGCTGGCACCAACTTTCGTGCAATGGAGGAAGAAGTCAGAAAGAAAGTGGATGTATATGCAAATGAGCTTTTATCATGTCATCAAGATTTTGAAAATGAAGGGGTTAGCATCGACATTCAAGTCACCGCAGGTTTTCCAATTAGACAGGTTGTATTACAAGAGGTTACAAAATATAGTGCATCTTGGATTATACTTGATAGACACCTTCGGCGCGACCTGAGATTCCACCTGAACAAGATGCCATGTAAGGTTGCATTGGTTAAAGATGACTTCTCTGTGGATATCTGGAGATCACATAATACACATGACACAAATGTAACAGTAACAAAGCTTGTCTATTCTTTGTCCAAGTTTGTGTCCTTATCAGACTGTCACAGTATGCAAGACATTGAGCAATCTATCATCTCTTGCAAAAGTTATCCCCATTCCATAGCTTCTGATAGCTCTGGTACTATTAAGAGCTATTCAATACATTCATATTCTAATAGTAGGTCACGGGAGCACATTTCTTCATCAGGTTCTGGATCTTCTTCTAGCCATCAAAGTTCAGGCATAAGCATCAAAGGGGAATATAGACATTTCCTTACCTCTCAAATAGGCCAAAAGCAAAATCAAGGTGGCTTTCTACCAAAATCAGGTGCACCAGTTCTGTGTTCTGGATGTGGTATAAAGACTGAGTTATCTATCAAGGAGTCAATGAGGTTCAACTATTCCGAAATACAGGTTGCAACAAATGAATTTTCAAAGGATAATTTAATAGGTGAAGGTGGATATGGTCATGTATACAAGGGTGTGCTTAAGGATGGACAACAAATTGCAGCAAAAGTAAGGAAACAAGAAAGCTCACAAGGATTTTCTGAATTTCATTCTGAGGTGTATGTATTGAGTTTTGCTCGACACAAGAATATAGTGATGTTGTTGGGTTATTGTTGCAAAGAGAACAAAAATATTCTGGTATATGAATATATTTGCAATAAGTCTCTTCATTGGCATTTATTTGAAAATGTTGAAGCAGTTATTGATTGGCGCCAAAGGTATGGTATTGCGGTTGGGACTGCAAAGGGATTGCGTTTTCTACATGAGGAATGTCGAGGTGGTCCTATTATTCATAGGGACATGCGACCAAGCAATATACTTCTCACTCATGACTTTGTTCCCATGCTGGGTGATTTTGGCCTTGCCAAATGGAATACCGGTGATGATCCTATGCAAACAAGAATAATGGGCACATTAGGATACCTTGCTCCTGAGTATGCTGAAGAAGGTATTGTTTCTGAAGGGACAGATGTGTATTCTTATGGCATTACTCTGTTACAATTGATATCAGGACGCCCAGTTGGTAATTCCAATCATCCAGACCAACAACAATCTCTTAGACAATGGGCTCAGCCAATTATTGAGAAGTTGGCTTTACAAGAACTGATTGACCCTCGTCTAGGGGAATCATATGACACTTATGAACTGTATCTTATGGCCAAAGCAGCATACTTTTGTATGCAAAGAAATCCTGAGATGCGTCCATCAATGGGAGAGGTTGTGCGGCTTCTTGAGGGAGAAAGTAACCACTTCCATTCCCTGGAAGATCAATTTGTACCAAACCATAACAGCAGAGGAG
>c21885.graph_c0
GGGGAATTAGATGATGCGGGGAGGGTGTTTGATGAAATGCCTGTAAGAGATTTGGTTTCATGGAACGCGATGCTCTCAGGGTATGCCCAAGAAGGGGAATGTTATGGGTTGGAGGCAGTTTTATTGTTTGTCGACATGGTAAGACAAGGTATGTTGCTAGACCATGTTTCATTTACAGGGGTGGTTTCAGCTTGTGGTTATATGCGAAACTTGGTGCTAGGGAGGCAGATTCATGGTTTGGCTCAAAAAGTGGGGTATGGAACACATACTGCCATTTGCAATGTTTTGATTTCGACTTATACAAAATGTGATGTTGTTATGGATGCAAAGGCAGTTTTTCAGGTCATGAAAAATCGAAATGTGGTGTCTTGGACGACAATGATTTCGATTGATGAAGAGGATGCAGTATCTCTCTTTAATGCTATGAGAGTTGATGGTGTGTATCCAAATGATGTTACATTTATAGGATTATTACACGCTATAACAACTAGGAATTTGGTGAGAGTAGGTCTAATGGTTCATGGGTTATGCATAAAAAGCTGCTTTTCATCAAAACAAAATGTCTACAATAGCTTTATTACCATGTATGCTAAGTTTGGGTCCATTCAAGAGTCAACAAAGATTTTTGAGGAGCTTCACAATCACGGAACAATATCTTGGAATGCATTAATCTCAGGATATGCTCAGAATGGCATGTGTAAAGAAGCATTCCTTACATTTTTGTCTGCAATAAAGGAGATAACGCCCAACCAATACACATTTGGTAGTGTATTAAATGCCATAGCTGCAGCTGAGGATATATCTTTGAAACATGGGCAATGTTGCCATTCTCACTTGTTCAAACTTGGTTTAAGCAGCAACCCAATTGTTGCAGGGTCTCTGCTTGACATGTATGGCAAGCGTGGAAACATAAATGAGTCCCAAAGAGTATTCAACGAGACAAATGAAAGAACCGAGTTTGCTTGGACTGCAATGATATCTGCTTATTCCCGTCATGGAGACTATGAGTCAGTGATGAGTTTATATAAGGAAATGGAGATGGAAGGAAGCAGTCCAGACTCCATAACTTTCCTCTCTGTATTGGCTGCATGTTGTAGAAAGGGCATGGTTGATGTAGGCCACAGAGTATTTGACTATATGGTGAACAAACATTCAATTGAACCAACCCCTGAGCATTATTCTATTATGGTGGACATGTTAGGCCGTGTGGGACGACTAGATGAGGCAGAAAGGATGATGCATCAGATTCCAGGAGGACCTGGATTGTCAGTGTTACAGAGCTTGCTTGGGTCCAGTAAATTACATGGTAATGTGGAGATCGCAGAGAAGGTTTTTGATAGTCTGATACAAATGGACCCGACAAGTTCAGGTCCATACGTATTGATGGCAAACTTGTATGCTGAGAAAGGGATGTGGGACAAAGTTGCAGAAGTGCGAAAAGGGATGAGAGGGAAGAGAGTAAAGAAGGAAGTG
>c21894.graph_c0
GTGGAGCAGTTTGGCGCAAAAAAAGAAGAAAAAAGTGGGTAGTTCTTGGTAAGTTGTTGGGATGGTGTGAAGGGATTGGAGAAAATTGGTTATGCTTTTAGCACTTGATTCTGGAACGGTTAGTGAACCGCCACCATTGAGTAAACCGTGCTTAGCGTGTTTAATTGTTAGGTTAACATGCTCTTCAAGCCTGTTTAGACCTTGTTTAAGGTCTTCATCAAGGATGTTGATTGGGAATGATTTGGTGCAATTTAAACCTAATTCCATTCCTCTTAGATTGGTATCTACCTCTTCAAGTCTCTCTCCTAGGTTCATGCAAATTGGTCTAAATAAATTAATTGGAAGTCTCTCCCAATGCATGCCATCTCTATAACGTTGGATGATTGAAAAGAGCTTGGTTCGTGTGGCTACCAAAGACTTAGCATGAGAAATTAATCCAAGTGCAGAAGTCTTTTCCTTCTCGCCAATCGCCTTTACAAGAAGCTTCAATCTCTTCAATATATTATTTGTTAATAGCTTGTAGTTCTTATTCATCTGGTAGGAAGCAAGACGTGGGTATGGAAGCAACAATGCAACAACACAAGCAAAAACACCCAAAGCAGTACTAGCCGCCAAGCGAAGAGTATGCATGAGAGGATGAATATGAATGCCATTAGCATAACCCAAAACATAAACCAACACAATCTGACCCAAAGATATCCTCTTAGCTATCAAATGCGTTGTTTGTCCAGAAGGCAACACAACAACAAATGCAGCAAGTGCAACAGCCACAGAAGTTGTTCCCTTAGTAAAACGGCTGGGTCCTATAATCCAGAGGCTCAACATGGCTGGTCCTAAGCTCTGGATAGTTGCATAGAGTCCTAGCCAACAGCCTCGGAGTGTGTCTCCCAAAGTGGCGTCGTTTATGATAATGAGAATTACTACAACGTAGGAGAATGCTGGAAAGGTTATGAGCGTACGGATTGAGTGTGGTCCGTAAAGGGTTATGGCTGCTACTATGGTGCAGGCTAGGGAGGTTCTAAATGCAGAGGAGAGACACTCTTTCCATAAAGGTGGCATTTTTATGAATAGTTTCAGT
>c21919.graph_c0
GGCTCCAAGACCTTGGGGTTCTCAAAGTTCAAGTTCAGATGCATGGGGGAATCCAAAAGTAGTGTAAAAGCTCAGAGTGGGGCAGAGGTGGAAGTGGAACTAGTCCCTTCAAGGATCCAAAGATGGTTAATGCAAGAATTAAGGAATCCAAGATCCCTATTGTGAAAACAATGATGATGATGATGCTGAAATTGTTGACAATGATTCTGATGTTGCATTTGATAGTGATGAAGATGATCTTTCTTTAGATGACACTAATCTCAGATATTGGAGAAAGAAGCTGTGAATGGTGCAAGAAAAGCAAGTGGTCCTGGGATTTCTTTTATCATTTAGAAAGGGTGAAGATTCTTGAACAAAAAAAAAAGAAAGGGTGAAGATTGAGGAGATGAATTCGCTAGCAAAATGGTGTGGCATTGCCTGGCACGCTAACGAGATCCTAATTAATTCTACCGATTGGTACATGGGTTATAGGCAAGGCATTCACATGGTCCACAAGGACATCGAGGGATTAGGGTTTTAATTTTCGATGCAACCACGGCAGGTTATTTAGAATCTTTGCGACCCCACCAGCATTCCAAAGAGCAAGGAAGCTATAGGGAAGCTTGGGATCTTTGTAAGAATCCATTTGTCCAGGGAGGGGAGCGCCAACATTATGGTTACCCGGCTTCTAGAGAAGATTTGGATATTTTCAAAAGGCACTCATGAGAGTCGGGATGAAAGTAAAACCCGAAGTTTGAAAGGAGATCATATCAAGAGATGGTTGAGAGCAAGATAAGGAACATCAATGATGATCGCCAACTGCTAGACTATTTCAAGAATGCGATAGCCAAAGAAAAACTCAAATCGGAAGCCTTTGCAAACTCTTTAAGCAAAGTAAGCGATAAGTTACGCAAAACAACAGAAGAAAACCGTGTTGTGCGAGAACGTACTAAAGAACATCAGCAACAAAACAAGGAGGAGATGGACGCGCAAGAAACTTTTTTCCTAGATCAAATCCAAATTATCCATGAAACTATAGTTGCAAAGGAAGATCAGTTCGAGAAATTGCAGCAGGCAAAACGGGACATGGAATTGGCTTCTTCTGAGAAAGAGAACGGCAACCATATGATGAAGAATGTTTCTAGTTTCATAATGTCTCAAGACAAGGACATGAGGCAATTCGAGGCTGAGAGGGATGATATCATAAAATGCCATGAAGAAAAAAAGCTGGCTCTGAAGAAGAAGCAGTGGGTAGAGCAGGTTGAACTTGAGAAAGAGTTGGAAAATGAACTGACACAGCTCATGAGCAAGTACAGTAGTTTAAGCTAGCCAGTCCTAGCTAGCTAAGAAGAAATTTGTCAGAATTAAATGAATGGTAACAAGAGTCCTGATAACGTTGGAACAGGCACACGTTTTTTGTTTGCAAT
>c21926.graph_c0
GAACAAGGATGCAGCAATGCTTGACATTGTGCTTGGAAACTGAGAGTAATAGAATTCTGATTGGCCTATTGCATTAAATGCTTCTGCTATTCCACATAAAATATAATGTGGGATTAGCCACATTGCAGACATGTTCAATACTGCTTCAGGATTATCAATATATCCTTCCTGAATTGCTTTCCTTCTCCTTATGCTCTCGACAACGGCCGAGACTACAAGGTCTAGAAAGGAGAAAAACAGTCCAATTCCTATTCTTTTTTTCGCGCTGATAGTAAACGGCCTTCCTTTGATTTTTGATGCCAGGGGAAGCATGACGCGATCATAAACACCTGCAGTTATGAATACTGCAAACATCATGAAGACGCCAAAGGAACCTGCTGGAATTTGGAAGTTTGGAGTGATGTGTCTGTCCATGGTTTTGGCTTGGAGAAACCAAAATGAGCTTTGGCTAGTGCTCACTGATAACATGATACTGGAAGACCAAAGCGGTATGACTTTGATGATTGCCTTTAGTTCTTCCACTCGTTCAATTGTACAAACTTTCCATTTGTTTGAGGCTGCTGATCCAACAGAGACTATGTCTTGTTCTCTGTCTTTAACGATGCAAGCTTTGTTCAGAAACCTTAGTTTATGAGTTGGAGCAACAAGGGATGAGTCTTTATTGTGGTGATACATTCCAGCTGCATCATCCTTAGGTGGAAGTGAAAGTTTTCTATTCTTATAGGCAACAACTATAACTTGGGCAAATCCACTGAACATGGTACTATGTGGTTTCTGCTTGACATAACGTGGAGAAACCAGGAAGAATAAGATAGTGGACAAGAGCATAAGTACTGCTGGAACACCAAAACCAATTTTCCAGCCAAGATGGTCTTGGATGTAGACAACTCCAGTCAAGGAAAAAACAACTGCAACAGCTTGAGAAGCTATGTACCAGGTTATGAAACTTTGAATGAGCCTTTGATTGTTGTTATTAAGGTTAGTTGTTTTATTGTTGAGTTGATCAGCACCAAATGCTAAGGAGCATGAGATGCCACCACCTCCAATGGATATGAGAGCAAAGCAAGAGAATAGGATGGCCAGTTGGGATGTTGTTGCAGATTGAGATTGGCAGTTTTCAGTGCAAGGAGGAGGCTTTGCCTGTGGGATCATGGCTGTTA
>c21943.graph_c0
GCAGGCATTATGAAAGATACATCAAAAGAAATATTTTGCAGCTCTATTTATTATACAAATAGTTTTATAATAATTTGACATAATGAAGTAATACATAGTGGTGAAATTCTGCAGATGAAGCTTTTAGAAACCATGAATACATGTTCCACCTATATGGAATCTATGGTTCATCATGGTGGCACCTATAACATCTGTACTGAACTCCATCACCTACCTATATTGCCCAATCTGCAGTTACCTAAAGCTGTTCTGTGTCAATGTTGAGCTTGAACTACTGTTGTTTATCAAGTTTCCACAGAGAACAGAAAGAAACAGCTTGCCCTTTCCACCATAATCCCACACTCTTATTGTTCTCTTCTACTTTCATTTCCCAATTACTGTCATACTTCCTTAACAAAGCTCTGCCTCCATCAATAGCATCTTCTCCAAATACTTCCCCTCCAAACCCTGCTGCTTTCATTCTTTCACACCATTTTTCTTTCCCTTCATTCATCTCGCGCTGGTTTGTCAATGCCTTTGCAGCCTCACCTTCCATCAATCTCCTTTCATCGCTCTCCCGACTCTTGAATGCTGAACTCGTTGAATCCAAAAACCTCCACAAGTACTCCACTCTTCTACAGAACCCAGTGGCGAAATTCCCGCAACTACTGCAGCAACATTCCATGTTGTTCTCACTTACTATCACCCCCCTTGGCTCCATGTTTCTCAAAACCTTTAGAAACTCACTCCTTTCATCAGGAGTGTTATGGTTCAAGTGGTGTAGCCTAAACTGTGCACAGACAATGAATATTTCATCTGGGGAGGTTTCAATGCTATGAGCATTCAATGTCTGCAGTGAATGATTTTCAAGCCTGTTTATCTGCAAATTGATGTTCATGGACTTGGCAAAACAAAGGAGTCTAGAAGAGCAGTTGTCTCCTGCCGGACCTATTGAAAATGGTGTGTCCATGTTTTGGTCATTTTGAGTGGAGGAAGCAGTAACCATGGTGAGGCGAACAAGAGGAGGTGGTCCGCCTGGTCGACGACTCAAGGCCTCTAGTAAAGTTGGCCATTGCACACCATGAGAGACTCCAATGTCAAGGATGTGAAGGGGCCTTGAGTTGTTT
>c21946.graph_c0
AGAAGTATTGCAATCTGACTCTGGAATTTACATCTATCAACACAAGTATGCTTTGGAGATCTTAGAAAAATTTGGTTTGAAGGAGTGTAATCCAGTTCATATTCCTATTGTTCCCGGTCTTAAGATTCATAAAGATGAGGAAGGAATTAAGGCTGATGAGACGTACTACAAAAAGCTTATTGGTAGCCTCATATACATCACTGCCACTAGACCTGATATGATGTATGTTGTAAGCCTGTTGAGCAGGTTCATGAGTTGTCCGACAAATTTACATATGCTGGCAGCAAAGAGGGTTCTCAGGTATCTCCAGGGCACTAAGAACTATGGGATTTTGTACAAGAAGGGAGGAAATGAAGAGCTGATTGCATACACTGATAGTGATTACGCTGGAGATAATCATGATAGGAAGAGCACAACTGGTTATGTCTTTTTAATTTCAAGTGGAGCAGTTGCCTGGATTTCAAAGAAACAACCAATTGTGACTTTATCTACAACAGAGGCAGAATATGTGGCTGCCACATCATGTGCTACTCAAGCTGTATGGATGAGAGGAATTCTAAAGGAGATGGAATACAAAGAAGAAGGTGCTACAGTTTTGCAATGTGATAACAATTCTACAATCAGATTGTCCAGAAATCCTATTATGCATAGTAGAACTAAGCATATAGATGTCAGGTTTCATTATCTAAGAGACCTAACTAAAGCAGGGACTATAGAGATGGTACACTGTCCTTCAGGAGATCAATTGGCTGATTTGATGACTAAACCTTTGAAGCAGGCTAGTTTTGAAAATTTGAGGAAATGCATGGGAGTATGTGAAGTCAAGGAGCTGAAAGTTTGATATTTTGTGTTCTGCTGTTCATTCCTTGTTATAATCTGATTGCTGTTTCTTTTGAATATACTTGTGTAAGGCAATCAGATTAAGGGAGGAAATGTTGTATAATTTCACATACTGTTAGTTAGTTGTAACTGACTATAAGTTTGTTAGGTTGTTTACCAAGTAGTTAACAGGTCAGCAACTCTATCATGTAGCTATATAAGCAATTTTCTGCATTACTGAAAATCAGTTCACTGTTATTACTTCACAAGGCCATGGGGCAAGTGGGCTG
>c21982.graph_c0
GTCGCATAAACTATATTTATTCTTGCAATTTATGAATCGAAATCATGTGTCTCTATTAAGGCCGCATCAATCATATTTATTTATGACTTCAATAAAAACACATGATTTCGATTCCTTGCATTCCCAAACTTGTTACAAAAATTTACTAAGAACTATCTTCCGGATAAAACAGTAGTAGCTAAAGAGTAAGTAGATGCACAATCCACAATACTTTGACTAGACATAGAATCCAACCTTGGTATGTTACTACTACCACTAGCATCTTCATCCAAACACAGTAAATCAACAAGAACCATTCTAGTATCCGGTGCCTCCTCCACCGGCACACGCCCTTCAAGCATATCAATTACTTGATCCATACTAGGCCTTAACCTTGGCCTCTCTTGTACACACCATAAAGCAACATAAACCAATGTAACCACCTCTCTCTCATCAACACCACCATGTTCCATTAACCTATGGTCAACAATTTCCATGATTTTCCCTTGTCTTACTTTCTCATTCACAATCTTTGGAAAGTATTGCCACTTTCTTTTACCCTTTTCCTTTTCATCTTCAACCAAACACACATTTTTTCTCCCTCCAACAATTTCCAATAGAACCATCCCATAACTATAGATATCAGTCTTATCTGAAACGCTCTTTTCTAAGAGCCATTCAGGTGCCATGTACCCTCTTGTTCCTCTTATTGTCGACACGGCTTGACTTTCGTCTTTACCTGTCAGCTTTGAGAGACCGAAATCCGAAACAAGCGCTCTATAATTCTCATCAAGGAGTATATTCTCCGGCTTTATATCAAGGTGTAATATCCTTGATCTACAATCATGGTGAAGATAAGAGAGTCCTTTGGCTATGTCAATGGCAACTTTATACCTTAAGTTCCATGACAAACAACGATGTCGAAAACCGCGATGAATTTGAGATTCATTAGTGAAAATCCAACAATCCAATGACCCATTAGAGATATAGTCATAAACAAGGTACCTAGGTGCTGAAAGGGAATTACAAAACCCTAATAATCTCACAAGGTTGACATGTTGTACACTAGCTATAGCTGCAACTTCTGATATGAACTCTTTTTCGCCTCTTTCTTCCGCGTCGATTCGCTTCACAGCAACTGAAGTTCCATCACTTAGAACGCCTTTGAAAACCGAAGCAGACGAACCTTTTCCAAGA
>c22048.graph_c0
TGAATTTTTAATGTCTACCAGTTCCCTCACTAAATTATAAATTCGTAAACCATACAAATACATTTTAAAGCAAAGAATTCATTCAATGCTATAAAGTTATGATTACTAAATTTGGCAGAAAACCAAAACAAAAATAAGTAAATTGAACACATACTAGGGCTTTCCAACGTGAAGGTGTCAATGTTGCTAACGTCATCGACCTTGATGGTCACGATATCATCTCTGCAGGCACACGTAATCATCTCTGCAGGCACACGTAAGCATCTCAAGCATTTCTGGGGCACATATACACATGGAGAAAGAGTAGTCACAGCGGTAAGATTGGAGATCAATCGAGCCAACCCGAAGATCCACATGTCTGCGGTTGAAGACGTCCATGGCTTGGTATCTCAATCCTTCTGAAACCTTCCAGCCGCATTGAAATTCTTGAGAAAGTAGAATACCATCAAGAGAAATGACATTGGACCTAGACTTAATTCCAACATTGTGTTGATAAGGATTAGGGTTTTGAGGTATTTGGGGTAAAACGAAAAGAAGAGCTGGGTTTTTTAGAAGTGGTTAAGAGATTTGAGGTAAATACGATAATTCAGTTTCCGCGTTAGTATTTTTTTTTTCTTTTTATCAAACAAATAAAATATATCTAAACTTTCAAAAAAGATTTATTTGTTTTCTAAACCTTTAGCAATTTCATACAAGTGGGTTAATGATCAAGATTGTGCACAATCTTATTGTAGTGGGCGCACTGTCACAAAGCATATTCATTTACTAGTACCATGCATCCTAGCAAGCAATAATAATAGTTGAGTGTGCAATGTCTAACTCTTTTACAATTAGGAATTGACATGTACCTCATATTACAAGAGCATGGAGACTTTAGAAACAACTAAAAATAGCATTCGGAGCGCATCATAATTATGGTTACCGGGCTACTGTCACAAAGCATATTCATTTACTAGTACCATGCATCCTAGCAAGCAATAATAATAGTTGAGTGTGCAATGTCTAACTCTTTTACAATTAGGAATTGACATGTACCTCATATTACAAGAGCATGGAGACTTTAGAAACAACTAAAAATAGCATTCGGAGCGCATCATAATTATGGTTA
>c22060.graph_c0
GTGCAACTATTCTTGGTTACAGAGTGCATGTCTGGAAGAGAAAGAAGAAAGGGAATAGGGACAAAAATGGGATGGGAGTAGGAATTTAGTTAGAGAAGTGGAGGGATCTAATGGAATGGACTGCTTTGTGAAAGGATTAGTGTGTAGAGGCTGGACTATGCAAGGAAACGTGATTATGAATTGTAGAGAGCATGGATAGCTGGGCAGAATCCACTGGGGTTACAGGGGAGGGGAGTTGCCTGGTCCCCAATGGTACGGGGGAGAGCATTGTTTTCTATGTAATCTTTTTCCTGTTGTTGTTAGTTCCAGATATTTCATTGCTGCTGTTCTGTAATTGTGAGCTTCCTCCCAGAGTTATATCCATAATACTTTTGCGAAACACTGAATTCTATTGTATTCATAGACACTGTATTCAGTTAATGCTACAGTAATGGACTTCTCTCAGATTATCTCTTTTCTCTCACTTCCTTCACTTTCTTTCTTTGTTGCAAACTGCTGAGTTCTATCTATGTCTGCCAGGGAACCCATTCTTTAATTGCCTTTATTGTGTATCTTTGGCTAGCAAGATTCAGTTTGCTTGTTTCTAACTCTATGTATAGAGGGAGGGGGTGGTAATTTTTTTTCACCCCTATACCTTATACCTTATGTCAGTCTTATGCCATCATTGTCATGTAAGGAGGACATAGAAGGCTTGTTGACTTGATCGCAATCTGATATTTATACACTTTGTGCTCTATTACTGTCAGTCAAGGTCCTTGTATTTGGAGGTATTTTGTCCCAAAAGAGAAGCTATGAACCATCTTTTTTGAATTGCTTTCTTTCAATTTTACCCGGTTCATTGATTGTTAGGATGATGCTCTAGTAAGAACATGAAATAGGTTATCTAACAACTAGGAGATTACAACCATGTTAGTATATGGAGACTCACTTCTAGTTTTACTCTCTTATTAGACAAATAGAGTATTAACTCCTAAGTTACCTTTCTGGATTTGATTTGAAAAATAGTTAGTACTGAATGATTTATATGAGCCACCCTGCTTTTTAACAAGCTTTGCATGTTGCCAATTATACTGTAGGAAGGAGCGTCAAAAATGCAC
>c22078.graph_c0
GGGGGTATTATTTTTTGCCTAAACCCTAGCTTTAGCTTTAGTAATTTGGCCGCTCAATCAAATTATTATATGTCCCAATCATATTATTTAGCCGGAGCACACAGGGAGACTGTCTCTCTCTTTCTTCCCAAGTCAAGAAGAATTCCACTTTAACCTTTAAAGAGTGCTAAAAACATATCTTAAGGTCACGCCAATTTCTGCTCTGTCCTAACATCATCTTAGTTGGAGTTAAATCCCATCTTGTTAACTCAAGAGCCAACCACCTTTTCCACTTTCTGCATAAAGAAAATCATTTAAATCCAATGTGGCTGAACTATAAGAGATAAGCAAAAGGTACGCCATTGCTATTAAACGGTTACCTTCCAATCCATGTTCTTAGCTCTTACTGTGTGAAGTAGGTTTAAGTTACAACCTAGCCATAACCTCCTTGGACTGCTTTAGTTGGGCAGCTAGAATTATGGGTACATAGAATCATGTGCCAGTTCTATGAAAGTGAATGCTTTCATTCCATCTATAAGCATTAAATCTGTTCCTTAAATGGTGATCACAAATGACGGTGACAGCACAATGTTCTGAAAAATGGCATAAATAGTTCTCACTATAGTATGTTCTAAGTGTGTAAATTGTAGGTGAAAAGCTCAAATGGAATCAGGAGCTTCAATTTGATTGTCAAATATAGCCCATTGAATTGCATAGTATCCCAGCTTAAATTGCTCAGGCACAAAGCAGCTCTCTATTCCAACAGCATCCTCAAATCTGAGACCATGTGTGATTGTTTCCAGGAATTACCAATAGTCCTTGCAAGAACAATAACCATCTTTAAAATGATGAAATCTATTGGCATCCCTCAAAATGATCTCCCTTCCGGTAACTTTTGCTATCAATTTGATTGCAGAATGGCAATCACCACAAACCCGCAAATTTTTCATAACTCTAATTGGCATCCCTTCGGGAACTTTTAGGAGTCCATATGCTACAGCTAGTTTTTCACTATGATAAGCCAAGCTATGTGTTTTCTCTTCCTCGTCCACGTCATGAAGCACAAAGCTACCATCAGGACAGTACCCAGCTTCCCTTAGCAGTCCACCTAACCTCTCCAGC
>c22089.graph_c0
GTGAATCTTCAGTCTCGAATCTTATTCCTCTGATTCCGATCAGATCGCTTGATGATGCAGATCGCATCTCTCTTTCACTCAAGATCTCCGAAAAGCTCACAGAGAAGAATTTTCGGATCTGGAAACAGCAAGTCGAACCGTTTGTATACGGTAATGATCTCTTCGATTTTCTGATTTGTCCACAAATTCCCGAACAGTATGCATCGGAAGCAGATCGCTTAACAGCGACTCTCAATCCTGAATATCGCAAATGGATGAAAACGGACAAGAAGCTTCTCTCGTGGTTGCAAACCACGATTTCAAGTGAAATCTTGAATCGAGTCTTAGGAAGTCAACATTCGCATGAGCTATGGGAAAGAATTCATGCATACTTTCAAAAACAAACTCGCGCTAAAGCGCGTCAGTTACGCAGTGAATTGCGAGCAACACAGCTGCAAGACCGCACTGTCTCTGAATATTTGCTACAAATTCGAACCCTAATTGATACGCTAGCCTCCATCGGAGATCCTCTACCTGTTGCTCAACACATCGATGTGATTCTTGAAGGTTTGCCTTCAACTTATGCTCCGGTAGTCTCTGTTATTGAGAGTAAATTTGAACTAACAGATGTTGAGGAAGTAGAAGCACTGCTGTTAGGTCATGAACTTAGGCTAGACAAGTTCAAGAAACAAGATGTTGCAGAAACGGTCTCTGTTAACCTAACCACTAACGCTGTTGAGTCTAATAATATACCTCCTGCAAATCCTGCAAGTCAAGTCAACATGACCTCTGAACAACACTCTGACCTGAATCCTAACATGATGCAATCCAATGGTTCTGGATTCAGAGGCAGAGGTGGTCGATTCAACAGAGGAAGAGGTAGAGGAGGTCGATTTGCTAATGTACAATGCCAAGTGTGCTTTAAATTTGGGCATATTGCTACAAGCTGCTGGCACAGGTTCAATCAAGGTTTTCAATCACAAGTTCCAGCACAGTTTCAGTCCCCCTCATCTTATATACTACCAGGTCAAAACCCTAACATGCAGATGCTACAACCGAATCTCTGGCTCAGGGCTCCAGCTCCTACACCACATGTGCAACCAAGTGCAATGGTTGCTAATACTTTCCAAACACCTTCTGCTTCTTGGTTTCCAGACTCAGGAGCTTCATTCCACATCACTAATGATGCAAAAAACTTGCAGCAAATAACACCTCTTCAAGGTCCTGATCAAATCTTCACAGCTAACGGTCAAGGATTCTAGTGATTTACTTCTCTCTGGAACTGTTGGTCCTGATGGTCTCTACAAATTCCCTCACATTCAGCTACAGTCACCACAAGTCTCATCTACTTCTCCATCAGCCTCTAGTTTAGTAAAATCAGATTGTAATGTTGTTTCATCTACAGTTTCAAGTTGTAATACTGTTCCATCTA
>c22094.graph_c0
GTAGTGTCCCATCCCATTCCCATTGTAAATTAAAAGAAAAAGATGACAAATCGGCGGTACTTAAGGGAATCAACCAATCCCATAGAGAGGCTAATTGATCCCGAACATGCTGAACAGCTCAAAAGGACCAGAACAGACATTGAGAACAACATCACAAAAATCCTTAAGCTTGTTAAGAACGAAAGCCAAACCAAAAAAGATGGGAACCCCAGACGTTCCAAAAAAGCAGAAGAACTAATAGGACTAACTGATGACTTATCCAAACAATACCAATCCCTTTATGCACTTTATGATGGTGTTATTGAGAAATTAATTTATGGCATAAAAAACACAAAGGCTTCAGTGTCTACCACCCCTGACCCTGACCCTGTCTCTGAAGAAGAAGAGTACTTTTCCTCAGAGGAAGTAGAAGCTAATAGGAGAAAGTCAGCAGATAAAGAACTTCAGAGAATATCGGACATCATTAAGAAAGAAGCTGATACAGCTGCTGCAAAGGAGTTTCAGGGACAAATAACTTCACTGATGGAACAGGTGGGCAACTTGAGCCAGAAGAAAAATAATCTACAACTTGAAGTTGAACAACTAAGTGTAAAGAAGAGTGAGCTAGAAGACCAAGTCATGAAACTTGAATTGTTGAGAGAGAAACAAGATGTGGTAACTGAACTAGAGGAGAAACTGAAAAAATGTGAGGAACAGGCAAATTCCAATATTGAAAAATTGCTGGCACAGGTCAATGAGCTTCAACTGGAAACCAAATCTCTGCAGGCACAAAAAGATGAAATGGAAGAAAAAGTTAAATTTGATAGAAATGAAGCATCGACCCAAATAGAGAACATGATGGAACAGCTTAACACTATGCAGCAAAAGTTAAATTCTCTACAGGCCGAGATGGTAAAAAAGGGGGAACAAGTATCCCAATATGTGATTGAGATAGAAAATATGAAGCAGAATTTGGCTGAAACTGAAAAGACTTTGAAGGAAGAAAAAGAGGTTTCTCTTGCTAGAATTAAGGAGCTGGAACTAGAATTGGAAACTCAAATCAACAAGTTGC
>c22114.graph_c0
GAAACAACGGCAGTCAAAATCTGAAAATTTAATGAAGAGAAAAAAAACAAAAAAAAGAATATGTCCACAAATAGTTAAATGATAACACATTCATTTTATTTACACCAAAATAAGCATACTACACCCAAATGACTGTTTTTGTGGCGTATTTTCATGTGAATATAGCTCTAAGCAACATATCAATCGCGGCTTGTGAATTATTGCCTGCTCTTACAAGAAAACGTAGAAAAAGTTAACTTTTGCAGAGAGACAGCTTCTCATTACTAAGGAAGCAATAATGCAGGAAAAATATCAAAAGCAAAAGCAAGAAGGCAGGTGTCCCACAAACATAAAAATTTCCAACCCCACTAAAGAACCTGAGCATTTAGCAAAATACCAAGGATGTAGTGCTTCATGTAAGTCGTAGGCCCCTCATGTTGTAGTGGTTTCCACACCAGTGACCTGTTTGAGCAGTGCCCAAGACAGTGTGATTTTCGTTCTAAATGCAATTACTTATCAGCAAAGCAAGATGAAACAAATATGAAAAGAGCAAAATTGTCAATGTTCCATAGACCAATATGAAAAAGCGGATGAATGCCTGCAAATTGATGATATGCTTAAAATTCTCTTGAGAGTTAATGGTAATCAGCCCCACCTGCAGATGCCTTCAGATGATACAGAAAAATTGTCCCGGCCGGTTTCAGTACCTCTGTGAAAACTAGAAACATCTGACAGCAGCAGAAATTTTGCGTATCAGCATAGAGAAGTCAATGCCTACCACACATCCTTCAGCTAGAATGGAACATAAGACAAAAAGCTGCAAAAAAATTTAAACAGGGTTGCTGTACCATGGATGCCATATCACATGTCTATATTTATTATTTATACATGGGTAGGGGGGAGTAGAGACTAGAGAGAAGTAGATGTTAGTCATGAAAGAATTGAGACCAATTAGTGTTTGCTAGATGTTAGTCATATAGGCTTCCAAAATTATCTGCGAGGATCAATCTGAAGGCTAATGAAAAAAACATTCGTGACTTCATTATCAGTTGAAAACCAATTAGAAAGATCTGATCCCCTTGAGCTCTCCACAAGTAAAACTATAACATTAGTAGGAAAAAAGCAACAGCCATCAGATTTGGCATCATTATCCATCAAATGGATATTCAGC
>c22124.graph_c0
GTTTTGCTTAAAATTTTTGTTGCGGTTTGGTTTTCTCTGTGACTTGAATGAACTTGAATGAGATCGAGAAGTTTCTGTTTCGTTGCCGAGTGAGAAATTTTGTGGAATATCGTAACTGAAAGTGAGAAAACGACATCGTTCCGTTTTTCTGGATCTCTATTTTTAGCAGGCGTTTTCTGGTTTGAACTTTGAAGTGTTTGATCGAGTGCATCAGTGCATGCGATTTTCGTTCGTGCCGAGTTCCTTTAGTTCATGCGAGTTTCTAATATTTGAATTTATTTTATTCATAACTAGCTTGATATAGCATAATGAAAACATCACTAGAGAAATCACTGATGCTTTTATGGCATCAGAGAATAACGGTCGTTTTTTGGCGCTGAAGACGAAAAATCATGATGATGTGTAACTGTGTAAGCTCTAATTCCATTTGTTAAAACATTTTTTAAGCTTTGATACTAGTCTTAGTAAAATTAAAGATGAAAACTCATAAACCAGCGAACTCAATTACAGTCAAAATGCGTTGAATTCTTCAAAGAATCTTTTTCAGGTAGATATTTTAGTGGATATTGGCATATGGCATAATACTCTTGTAGTGAAGTAAAGTTGGTGGGTTTGTGGTCCCCTAGGGTGTTTGTTAGTTTCCTTCTTTGGCTATGGAGATTCTAAAAAAAAGCAACTATTAGTTATTAATTTTTAGAGGGCGGAGATTTGTTAGTTTGCAAGGATCCAATGAATGTTGGACGTTCTGTCATTGCTTAGCTCGTCAACTGAGCTATCTACCTGCACCCGTAAAAAAAACTCATCAATTGGTTTCTGAAACCCTCTGCCACCTTGTAAGTTGTAAGTCTAGTGTAGTTTGTTTTGTGGTCTCTGAAACTCGTTTCTAAAGTGCTTTCTCTCGTGGTTCACTGTTGTCCTGTGTGAGAAAACATGGTATTATTATTACATGATCATGAGAAAAAGAAGAGGTGGAAATGAATCGGGGCCATGACTCTAGTCTCTCTGCAGATCAAGCAGCAGCACATGTGACTCACTCAGGCACCCATGTGGCAGAGTTTGTGGATGCCAGGAATGAATGGACCCTTGAAAGCCTTTTACTTTGAGGATTCTCCTATTCTCTATAGAAGCTAATAGCTATATACTAGTTGCAAGTTTTTCCTTAAAGTTCAACTCGGTGCCAGGTCAAACTATGCAATCATGTAAAATCTTCCCATCTGTTATAGTAAAGAATAATTAGTAGCATAGTACCGTAATTCAGTTTTGTAGGCTAAACTCTAAAGTCTAGTAAGTAGCAACTAGAATGAGAACTCAATTTAGTCAGTTTATGTGATCATGGGAAACAGAATAGTCTACTATACCACCAAGAAGGTTATAGTTGCAACAGTCTAGCTCTGGAAA
>c22126.graph_c1
GTAGTGTTCATTTTGCTCAAAGTGGAAATTAAAACTGCTTGAATGTTCCCAATTGCAAAAAAGTTTTGATTTTTTAAAAACCCCATCATGAGTATGAGTAGCACAGAAAGCTTAGCTCAAGACACCAAAGATTTGGAGGAGAACAATGAAGAAACTCATCCCAAAGAGAAAAATAATGAAAATATGGACAATATTGAGCTCAATGAAAACATGGACACCAAGGATTTTCTATCATTTGAAGTAAACGCTGAGAAAGAGAAGAGCGATGTGGAAGACTCAGACGAAGAGAAGAATCCGAAGACAAAGAAGACGGTGGTCGTTGTGATGGCTCCTCCAAGTAGTGACAGTGGCATTGTGTCTGATATCTTGAGATCCAAGAAAGAGGTATAGTGGAACAGGGTTTTGTTGGGGCTTAGGATTTCTGCTTTTGTCTTCTGTTTGGTATCTTTCTCAGTGTTGGCTGCTAATGAGCAAAAAGTTTTGGTTGAAAAGAGAATGACAGATTGGTACGACTTCGATCGTGAATACTCTCTTCGAACGGTGTACTTTTTCCGTTGGTATGAGTACTCAGAATTCAAGTATAGCTTTACAGCAAATGTGGTTGGATTTGTGTATTCTGCTTTGCAGATTTGTGAACTATTGAGGTACTTGATCACTAAAAAACAAACACTAGACCCCAAGCTGCAAGGTTACTTCAATGTTGCTATTGATCAGGCTTTGGCAAATGTTCTAATGTCAGCATCATCAACATCTGCAGCTGCAGCCAATATCTACAGAAGCTCTTGGGGTGAGTATGGTGCAGACAAATTCACAGAAATGGCAAGTGCATCTGTTGCTATGTCCTTCTTTGCTTTTTTGGCCTTTGCCTTAACCTCTATTGTCTCTGGTTTCATCCTTAGTAGGCTCACCTAGTTATAAATGTACTACTCTTAGTCTTTATTAGCATTATTCTATTATATACACTGTGTCAGGTACAAGATCAGCAAGTGTTCAAGTTTTAAGAAACAAGATTTGTTTTTGTAGGGATGTTTAACTATTTCATCTTTATTTCATATATTATCTGC
>c22133.graph_c0
TGAACATTGCTGCTCTATTAACTTCAGCTGGAATTAACATTACCATCTGTGTGGTGCTCTTCTTCCTCTATTCAGTATTAAGGAAACAGCCCAGCAATATTAATGTATACTTTGGAAGAAAAATAGCCTCTCGACATTCAAAAATCCTCGATGTTTGCTTAGCAGAAAGATTTGTTCCCTCGCCGACATGGGTAATGAGAGCATGGGAAACAACTCAAGAAGAAATACTCAATTTAGGAGGCTTAGATGCTGTTGTTTTTAGTAGGCTGCTCATATTCAGTGTTCGAGTATTTTCTGTTGCTCTTATTGTCTGCACTACTTTAGTGCTTCCAGTGAATTACTATGGTCGGAACAGGATACATAAAGATATACCTTATGAGGCACTAGAAGTATTCACCATTGAGAATGTCTCGGCAGGGTCTAGATGGCTTTGGGCTCATTGCCTCGCACTGTACATCATAACTATGACAGCTTGTGCTCTTCTCTATGTAGAATATAGGAGCATTACTAATTTGCGGCTACTGCATATCTCCGGATCGCAGCCAAAACCAAGCCATTTTTCAATTCTTGTACGAGGAATACCCTGGTCGTCAGATGAATCATACTGCGAAACAGTAAAAAAGTTTTTCTCATATTACCATGCAGCAACTTATTTGTCACACCAAATAGTGTACAAGTCTGGTTCTGTTCAGAAACTGAAGGATGACGTGGGATATGTATGTAAGGTGCTCGGTGGCGGTTTGGATCTGACTTGTACGCCAAGCATGATGCAATGCTACTTTTGTGGAGGAAACTCAAATTTTAAGATGATGAGTAGTGATATAGATAGTATACATGGAAGAAGCTACAGTGACATGCATATAATTCAAAGGAATAAGGAATGCGCAGCTGCTATTGTGTTTTTCAAAAGTCGGTATGCTGCTCTTATGGCTGCCAGAAATCTTCAAACATCCAATCCTATGTTATGGGTCACAGATCAAGCTCCTGAACCACATGATGTTTACTGGTCCAACCTTTGCATACCATACCGGCAGCTTTGGATCCGCAAAATAGCAGTATGTGTTGCTTCTATCACCTTCGTGCTTGTATTCCTGATCCCTGTCACGTTTGCACAAGGCTTGACTCAATTAGACAAGCTTACGAGAATGTTCCCTTTTCTTACAGGGGTACTTAAAAAGAAATTTATGGTTCAGCTGGTGTCTGGTTACTTGCCGAGTGTGATTTTGGTTTTATTTTTAACTGCTGTTCCACCAGTGATGATGCTATTTTCAGCAGTGGAGGGGCCTATTTCCCGTAGTGGAAGGAAGAAAAGTGCATGCTACAAAATTTTGTACTTCACAATTTGGAATGTGTTTTTTGTTAATGTTTTTGCCGGGTCTGTTATTAGCCAACTCTCAGTCTTTACTAGTATAACGGAACTACCTGGCCAACTTGCAAAGGCAGTCCCAGCTCAGGCTACCTTCTTTACAACGTACGTTTTATCATCTGGTTGGGGAGGTTTGGCATTTGAAATTATACAACCGTGTCCACTTATCTGCAACATTTTCCAGAGATTCGTACTCTGCTCTGGGGAAGATTCACTAGTAGGCTACACTTTTCCATACCACACAGAAGTTCCAAGGATCTTACTATTTGGATTCCTCGGTTTCACCTGCTCTATTCTGGCACCCCTCATACTACCTTTCTTATTGTTTTACTTTTTCCTTGCGTTCCTCGTTTACCGAAACCAGATTCTTAATGTATACATTATAAAATATGATGGTGGGGGACATTTATGGCCCATAGCTCACAACACAACGGTCTTTTCATTGATTGTTGCTCAAGTTATTGCTATTGGAGTGTTTACTTCAAAACGCTCAACGGTTGCAACAGGATTTACGTTTCTACTCATTATTGCTACCATTCTATTTAACCAATATTGCAGACAACGATTTCTCCCGGTATTTCAGAATAATGCAGCACAGGTTCTTATTGACATGGATCAGAGAGATGAGCATTGTGGGAGGTTGGAAGAGATTTATGAACAATTGCATGCAGCCTACTGTCAGTTTAGTGCTAGTCCTAGTCATAGTCATTCTGAATGTTACAGTAATCAAGGGGAAAGAGCGCGTGTTCGGTCTCCAGAACGTTTGGAGACAGGCAAACAAATCAAACAACAAGATGTGATATGGCCAGTTCATTTGTAGTTTGAATTTATATATAATATAAATCAGTTGTAGACTTGTAGATGCATCTTATGAGAAGTTCCCTAAACGGGGGATGTCAATGTACGTTTGTGAGGAAGATAATCGATCGGACTCTAGCTAGCCGGAATATTGTTCAATTGAGCAATAG
>c22139.graph_c0
GTATACCCAGGTTGATAAGGCTGAGCATTTCATGCACAGAAGAAAAAGAAGCAACCGTCAAAGATAAGAACAATAAATGATATAATTGGAAGGATTTTAATACACACACGATGATGACAATTGGGTAAATCCAAAAGGTAAAAAGTAAGTTACACAAGACACAATATCACAATCTACAAAATATCAAACTTCTGAGAAGTATATTTAACATATACACTCCTTCCCTCCAGTTTTTCATTTCTTAAACAAACATGCAGAAGTCAAGAACACATTTAACAAATGCATGCTCATTCAAGTTAGAGATCTAAAACTCCAGAACATCTTAGCTGCCTCTGAAAGATGCCCATGTTTGGTACCTGGGTAGCACCAAAGCTGAACTCCAAAGATAATTTTCTTCAGATTGCCAGTTTAGATCACACATGTCTAGCAACATAAAGCCATTTTAAATGTGATACCAAATACATGAACCATTTTATATAAAAAAGGCAGCCTAGAGCTATAAAGCTCTTGGAATGGTGGGTCCAAGAAAGGTTCCATTTCAGATTACATTGTGATATCTTATGTTAGATAGAATGATATCACACATGGATGCAATATCCCATATTTAGATACAACGACATGGAATCAACTTTTAAGTTTTAAGTAATCAAAGCTCTACTGTTACTGAAGGAAGGCCACATCAGAAGCATGTTTATTTGAGAAGGCAGAAGGGGAAGGGTATTGCAAAGGAGAGATGATAGTCAGCGGTGCAATTGGCAGATGATTGTTCTGATATCAGTAAGTATTAGATGCCCATAATTCTGTTCAGAGCTGGCACAACATTTGAGAAGGAAGAAAGGAAGAAAGGAAGAAAGGAAGGAAAGGGTATTGCAAAGAGAGAAGTCAGTCAGCAGTGCAATACAATTGGCAGATGATTGATCTGACATCAGTAGGTATTAGATGCCCAGCCCCAGGATTCTGTTCAGAGCCAGTCCGGTGGAGAGGATCCTAAAGCCCTTGCTTTAGGCCTCCACCCAAAAAACTTATTTCTACACCAGTAAT
>c22188.graph_c0
TCACATGCGATCCAGTCATACCCATTATGAACAAAATAATACAAATATGTTTCAAAATAAGATTATGATTAACATACACGGTTTGCAAAACATCCCTATATGTATATTTCCCGAATCTCCAGTTTTTCAAACTCTAATGGAAACATGAAGGAATACCCGTTCATAACAGGAAGCAATTCATTGCTTACTATTACATGGAGAATATCATCTTCTAGTTGTGAGGGGGCTTGATAAGCAAGAATGCCATCATTCATATCACCATCTGCTGTATTTTATTCATTGTATTTCTTGACATCAGACCCCTTTCCACCACATAATTCCAGAACATCTGTGACACTTTGTTTTCACTAGCATCAGGAGCACTAAAACATCTATAGATTTTGGCATTGATTATCATCCTCCTCCTAAACATCTCATCTAACATATTTGAAGAAACACTTGTCTTCCCTGATTTCCAGTAAGCATAAGCAAGACTAACGTAGATAACACTATCAACTGGAATACCCTTCTTTTCCATTTGATGGAATAACTTTTCAGCACATTCAATCCTTTCGATCTTGCATAACCTTCTTATCAATGCCCTGTAAACCGAAACATCAACACAAATGCCTTTACTCAGAAACTGATCTGGCAATGCTAAAACTGCATCCGTATTGTCTTTCTTGCAATAGCCATCGACAATCCATGAATAAGTGCAATAACTTGGAGAAAATCCAGCATCAAGCATGGAAAATAATAGCTCTTTGGCGCTTCCAAGCTCATTCATTTTGCAGAATCCGTGAATGAGTGCCTTATATGTAAAGGGGTCGGGCTTTAGCCCAGATTCTAACATCTTGTTCTTGAATTTCAAAGCAGATTTCAAATCCCCTATCTTGCAATAAGCATTAATCAGTGTGTTACATGTGATATTGTCAGCTTGAACTTTTCTTTCACTCATCTCAGTCAACAGTTTGTTTGCATCCCTTATCCTTCCATCCGAACACAGCTTGCGCAAAATCGAATTATAAGTAACAACTCCAGGGTACAATCCCTTAGCCTCCATGAACTCTCGCAATTTCAGAGCTTGCTCAAGTTCATTCGTTTTACAAAAACCATCAATCAATGTAGTATATGTCACATGATTTGGAGTGGCATTTTTTATTTCACTAAACATCCTCATAGCTTCTCTCATCCTACCTTCTTTGCAAAATCCAAAAATAAGAGAATTGTAACTAACAATATCAAGCTCTATTCCCTCTCTTTCCATTTTGTCCTGAACACACAAAGCCTCATAGTGCATACCCTTTTTGCAATACAATGATATCAAAGTATTGTATGTGAAGATATCAGGAATTACACCCTTTACTTCCATGTCATTCAGCAACTTCTCTGCCCTCTCCACATCTCTTGACTTGGAACAAGCATGGATCAAACAATTGTAAACATAAATATTAGAAACAACACCAACTTGAACCATTTTCTTGTGAACCTTCCACACCATGTTAGTAACCCCATCCTTCAACAAAGAATTCAAAAG
>c22203.graph_c0
GTTCACGAGGTTGTTGAGATTGCTTGGCCCCACAATCTATGTTTCACATTTCCACCAATTGCACTCCATGCCTATAAATATTACCGAGTTCTGTGTGCCTTACATCAAAGATCAAACTCATTATTATTGGCAATCATGTTGAACAGTATTATGACAACCTTTGTCTCTGCAATTCCTGTCTTCCTCCTGTGTTCAACACCAGTAGCTATAGTACTCAACAAGCTCCAGCTACCGGCACCACTAACAGGTCCCGAGGCACTTGCATTTGACCGCAACGGTGAAGGTCCATATGTTAGTTCTTCAGATGGAAGAATTTTTAAATATAATGGTTCAAGTGAAGGTTTCAAGGAATATGCTTACAGTTCCCCAAACAGGAACAAGACGATTTGTGATGGCCTTGCTGACTTCTCAACACTCCAAGCAACATGTGGGAGGCCTTTTGGATTGGCTTTCAATCATCAAACAGGTGAATTGTATGTTGCCGATGCTTATTATGGTCTCGTCAGGATTGGTCCCAATGGAGGTTCTCCAACCCCCACAGATGCCCTGACCAACAACACTACTAGGTTTGGTGATGGTTTGGATGTAGACCCTGACACCGGAATTGTTTATTTTACCGAAGCTAGTGCTAATTACCAGATCAAAGATTTCGAGGCATTGCTAAGCAGTGGAGATAGTTCAGGAAGCCTAATGAGATACGATCCTAGCAACAACCAAACCACAGTTTTGCTAAAGGGTCTAGCAGTGCCAGGTGGGGTGGCATTAAGCAGAGATAGCTCATTTGTCCTTGTTAGTGAATTCTCAGCAAACAGAATACAGAGATTCTGGCTCAAAGGGCCAAGAGCAAATTCATCAGAAATATTCATGCGACTTACGGGAAGACCAGATAACATAAAGAGGAATTCTAGAGGACAGTTTTGGGTAGCAGTAAGTAGTTTCTTAGGACCACCTCCATCCCCAAGATGTCCTACTTTGCCGGTAGGAATTAGGGTCAGTGAGTCTGGTTTGGCTCTTCAGACTGTGTCTCTTGTTAATGAGTTTGGTACTTTACCAGCTAGTGAAGTTCAAGAGTTTAATGGGACACTGTATGGTGGATCCCTGTTTGCTTCCTATGCTAGCGTTTTTACCCCCTAGTTTTTCACTCACTCTGTATTTGTATGGCTGTGAAAAAAGAGGGTAAATAAATAAAGAAAATATTATAGA
>c22211.graph_c0
GTTGATTGTCGTGTAAAGCATGTGAAGGTGCTTCAAGACCCAACAATTCCATTTGATTTAACTTTGTGTGGATCAACCTTAAGGACTCCTCATAGTTGCCATTTGCAATACATGGAGAACATGAATACAAGAGCTTCCCTGGTTATGGCAGTTGTGGTCAATGACAGCAATGAGGATGAGGATAGCTCTGATGATGTTCAGGCACAAAAGAGAAAGAGACTATGGGGTCTAGTTGTTTGCCATCACATTACTCCTAGGTTTGTTCCCTTCCCTCTTAGGTATGCTTGTGAACTTCTAGCTCAAGTATTTGCCATCCATGTTACTAGAGAAATTGAGTTGGAAAATCAGGTTATAGAGAAGAACATCCTGCGCACCCAAACACTCTTGTGTGATATGTTGATGAGAGATGCACCCCTTGGCATTGTATCACAAAGCCCTAATATAATGGATCTTTTGAAATGTAATGGAGCAGCCCTCTTGTATAAGAACAAGATATGGAGATTAGGGGTGACACCAAGCGAATCCCAGATAAGGGAGATTGCTTTATGGCTGTCTGAGTACCATATGGATTCAACAGGTTTGAGTACCGATAGCTTGTCTGATGCAGGGTTTCCAGGGGCATCTGCACTTGGTGATGTTGTATGTGGAATGGCAGCAGTGAGAATAGTTTCTGAAGACATAGTTTTCTGGTTTCGGTCGCACACTGCTGCTGATATCCGATGGGGTGGTGCAAAGCATGAATCTGGCGAAAGGGGTGATGGCAGGGGGATGCATCCAAGATCATCGTTCAAGGCTTTCTCTGAAGTTGTGAAGACAAGGAGTTTACCATGGAAGGACTATGAAATGGATGCTATTCATTCATTACAGCTAATACTGCGAAATGCAATAAAAGATGTTAAGAGTATGGATATTAGCACAGATGTTGTCAATACAAGACTAAGTGTTTTGAAGATTGAGGGAATGCAAGAACTGGAAGCAATGGCAAATGAGATGGTTAGGTTAATTGAAACAGCCACGGTCCCAATTTTATCAGTTGATGTAGATGGGGTGGTCAATGGATGGAACACAAAAATTGCCGAATTGACAGGTCTTCCAGTTGAGGAAGCTACTGGGAAGCATATACTCACGCTTGTTGATGATTTTTCAACAGATAGAGTCAAGAAGATGTTGGACATGGCACTGCAGGGTATGCCTTTTTTCATTCTCCCATTTTATCCTTTCCTTAGCCTTTCTCTTCTATTTGTGTGTACATGTTGACTTTAGTCTTAGCATTCATGAGCAAAAACTTTGAAATGGGTGTAAGCATTTAGGTGTGACCATGTCTTTTTTCCTAGAGTTATCCATTTATATTGCATTAATGAAGAATAGAAG
>c22223.graph_c0
GTCCCCATTGTAATAATACCAAAAGGAGTAAATGCCTAAGTGGTGTTTGACATGGCTACCCAAAAAAATACATTTGCTAAAAACAATCAAAACAAAGAGGTTTAGTGGCACAGCTAGTTGACCATTTGCCTTTTGCTCCTATGTAATTTTCATCTACTGAATGCATATTAGAAAATTAATAAACACAGACGATTGACATAAAATGATACTTGCAAAGCAAATAAATGCCGAGGGAAAAAGAAAAGTTCCTGAGGTAGATCACTCGGATAGCTATGAAACGCAGATAATTATGAATGAAAAAAACTTCATGAGTCATGACATAAAAGTCCTTTTGCATGAAAAAATAATCGAAGCTGTTGTTAAAGCAAAAAACTAGATGAGATCACTAAAATATCACCAAGAATATAGTAAGCACAACAGACTTCCTTTTAATCCGATCTTCAACCATGTCCATGTCTAATTAAGCTTCAACTTACAAGGCAGAAACGAAACCCAGAGTAAGCCAGCTGCCAGCATCTGATCAACTAAGATGATAATAAAGCCGTGAATTTCTGGAGGTAGCCCCCTCACCACCATCTTACGGTAAGGAATTACCTCATTTCCCCAAATATATTACGGCACTAACAACAGTGCAAGATAAATGCAAATTCAGGTGTCAGACAGTTTCAAATACAGAAAATCTACATCTTTACATGGCGATCCTCCAAAAGTTTCACGTACCATTTACAGCATAAAATCGAGACAACCAATTTCCTCCTAACAACACTCACTAATACATACAGGATACTACACACCAACTTTCATCATTTTTCAGCTAACAGATGATATTTTTCTCTCCCTAATTGCATCGCATCAGGTCTAAGACCAAATATTCATCGCATCTCAGTCCTCGTATAGCGAAATTTTCACCTACTCCGTTAACAACAGTCCTATTGGCTGCAACAAAGAGCGAAAAAACTAAAAACTAAACAAATCGCGGGTGATTCTACACATTTGTTTGGGAACAAAGCAGATCGTAAGAATTGAGGGAAATCGAATGAAACCTGTTGCTCGGAGAGTGGCT
>c22235.graph_c0
AAGATCAATCATGCAAGTATAATGCTTTGAATTTGGTGTTATACCATATTCCTTGTTCATTGAATAAAAAAATTCAGATCCCCTGTCTGTCAAGCCAGTATGACTGCAAGCCATCAGAACACCAACCATGGTAACAACATCGGGTTTAAAACCTGTTTTCTTCATTGAATCAAACACCATTAAAGCCTGTCTTCCAAATCCATGCCTAGCATAACCAACTAACATTGTATTCCAAGAGATGGTATCCTTCTGCTGTATTCTTTCAAACACACCATAGGCTTCATGTATGCTGCCACATTTACAATACATTTCAACAAGTGCATTCCCCACTAAACACCCATTCCCATACCCTGTCTTAACCACCTGCCCATGAACTTGTTTCCCTAACTCCAAAGCAGCAATATCAGCACACACACTCAATGCACAGCAAAAGGTACATCTATTTAAACTTCCTCCATCCCTTTTCATTTCCACAAGCATGTTGATAGCTTCTTTATAGTCACCAGTCTGGGCATAACCAGCAATAATTGCCGCCCAAGATACACAATCCCGCTTAGGCATCATATCAAACAACTTCCTAGCTTGCACAATTTCACCATTCTGACTATAGCCACTTATCATGATATTCCAGGAAGCTGTATTTCGACAAGGCATTGCCTCAAACAACTTCCTTGCCATGTCTATTTCCTTGTATTGCACATAACCCACAATAATTGCATTGTATGACATATCTCTTTTATCTGGCATTTCGTCAAAAAGTCTTCTTGCTTTGTCCAACATCCCATTCTGCACATATGCATACATCATCGATGTCCATGTGAAATCATCCCGTGTGGGAGACTCCTCAAACAATCTATTAGCTTCTGAGAAATCTCCATCCTTGGCATAACCGGAAATCATGGTATTCCAGGAGATAACATCTCTAACAGGCATATGGTCAAAAAGCTTCCTAGCATCAGCTAACATCTTCCTCTTCACATAACCACCCATCAAACAATTCCAAGAA
>c22274.graph_c0
GGACTTAAACCATGCTGGAACCCTTCTCCACTCAAAGAGGTAGAGAAATCCAAAGGGTTCATTACATTCTCCTTAACAAATGGCCCTGAGTATCATATTTCACAGATTGCTGATGCAGTGGTGGTAGCCAGATACCTAGGAGCCACTCTTGTGCTTCCTGACATCAAATGTAGCAAATCAGGACATAGCATGAGCCTAGGAGAGATTTATGATGTTGAGAATGTTCTAAATAGACTGGATGGGTTGGTAAGAGTAACAAGGACACTACCTGCCCATGTATCCAATGGAAAGCCACCAATAGTGAGGGTACCTAGCAGGGTTTCAGAAGACTATATTGTGAAGAAAGTTAAGCCAATATACAAATCAAAAGGGGTTGTTAAGATTGAATCATACTTTCCCTCCTCAGTTAATACCACAATGGCAGGAAACAAGAACTTTGACTCCTTTGCATGCCAGGCAATGTTTGGAACTCTTCAACTACAATCAGAGATCCAAGAAGTAGCTGAGTCAATGGTGCAAAAGCTACAAACATGGAGTCGGGATTCAAATGGCCAGTTCATTGCTCTGGATTTGAGAACTGAGGGGTTGAAAAGGGAATGTTCTGGAAAAGTTGAAAGAGGAATAAAACGTTGTTACCAAGGACAGGAGATGGGTGAATTTCTCAAGAAAATTGGGTTTGGTGAAGAGACTGTTATTTATATCACTCAGACTAAATGGAGTCCTGAACTTAATGCACTAAGATATATGTTCCCAAAAACCTATACCAAGGAAAATGTGATGCCTGCAGCTAAGAAGGAAAAGTTTCTCATCTCAGAAAGCAATGAATATGAGAAGGCCATTGATTTGTACATATGTTCTCAAAGTGATATATTTGTACCTTCCATACGTGGTCTTTTCTATGCTAATGTTGCTGGGAATAGAATTGTGTCAGGGAAAAACCAGATACTTGTTCCAGGTGAAATAACAAGTCCATCAGCTTCACCATCTGATTACATGTCCCCCTATGTGACCCAG
>c22287.graph_c0
GGCAAGGGAAGCAGCAAGTTAAGGTATTGCCCTTAATGAAGACTCTCACATTCAACATAATTTGCTCTGTTCTATTTGGTCTTGAACACGGAAAACAAAGAGATGAAGTCCTGAGTTCCTTCCAAACGTTGATTCAAGGAGTGTGGTCAGTCCCAGTTAATGTGCCCTTCACGCGTTACAACCGCAGCCTCAAGGCAAGTACAAGGATCCAGAACATGTTGAAGGAAATTGTGCACAAGAGGAAGATTGATCGCGAGCAAAATGGAGCCTCTGCACGTCAAGACTTGATCAGTAGTTTGCTTGGCATGGTTGAAGATGACAAACAAGTTTTAACTGAGAAGGAAATTATCCAGAATGTTATGCTTGTCATGGTAGCTGGACATGACACTTCATCTATCCTAATCACTTTCATTATGCGGCTCTTAGCTAATGAACCGGCTATTTGCGCAAATGTTCTTCAAGAACAGGAAGAGATAGCGAAAGGCAAGCCCTCGGGAGAGCCGCTAACATGGGAAGACCTTTTAAAGATGAAGTACACTTGGAGAGTAGCAATGGAAACTCTTAGAATGTTTCCTCCCTTCTTTGGTGGCTTCAGAAAGGCGGCCTCAGATATTGAATTTGGTGGATACCTTATACCCAAAGGGTGGCAGATCTTCTGGGTTACAGCAATGACTCACATGGACAACGGCATTTTCCAAGAACCGTCGAAGTTTGATCCAAGTAGATTCGAAAACCAAGCATCTGTCCCACCCTACTGCTTCATTCCATTTGGAGGGGGAGCAAGAATATGTCCAGGATATGAGTTTGCCAAGGTTGAAACTCTAGTGGCGATTCATTACCTTGTGACGGGGTTCAGTTGGAAGCTACTTTCAGACAATTTGTTTAGCAGAGATCCAGTGCCAATACCAACTCAAGGGCTTCTGGTTGAAATTTGGCCAAGGAAACTCTCTTAGTTCTCATTCAGCAACTACTGGCCCTCTAATCATATTTACCAGAAAAAGTC
>c22332.graph_c0
[truncated: 29,242,787 more chars]
